# Supplementary material for: Polycomb regulates circadian rhythms in Drosophila in clock neurons
Source: Life Sci Alliance. 2023 Nov 1;7(1):e202302140. doi: 10.26508/lsa.202302140 (PMC10620068; doi:10.26508/lsa.202302140)
Supplement: Supplementary file 1 [file LSA-2023-02140_TableS1.xlsx]

## Sheet: Pc binding genes in l-LNvs
C929-Gal4/DamPc
gene_id	gene_name
FBgn0031208	CR11023
FBgn0002121	l(2)gl
FBgn0051973	Cda5
FBgn0016977	spen
FBgn0031238	CG3645
FBgn0031239	CG17075
FBgn0031245	CG3625
FBgn0004611	Plc21C
FBgn0031248	CG11912
FBgn0031249	CG11911
FBgn0053127	CG33127
FBgn0000061	al
FBgn0263871	lncRNA:CR43718
FBgn0031251	CG4213
FBgn0031258	CG4297
FBgn0003963	ush
FBgn0267992	lncRNA:CR46259
FBgn0005660	Ets21C
FBgn0031261	nAChRbeta3
FBgn0260933	rempA
FBgn0031263	Tspo
FBgn0013323	Ptth
FBgn0023489	Pph13
FBgn0010323	Gsc
FBgn0267827	lncRNA:CR46148
FBgn0031270	CG13689
FBgn0284247	ds
FBgn0265825	lncRNA:CR44614
FBgn0031276	CG12506
FBgn0266887	lncRNA:CR45348
FBgn0002563	Lsp1beta
FBgn0003916	snRNA:U1:21D
FBgn0286735	scaRNA:MeU1:95C-A24
FBgn0266799	lncRNA:CR45261
FBgn0046113	GluRIIC
FBgn0028481	CG4341
FBgn0031294	IA-2
FBgn0287617	asRNA:CR46486
FBgn0031296	CG4415
FBgn0003310	S
FBgn0031299	CG4629
FBgn0031301	CG14339
FBgn0031302	CG14340
FBgn0031306	CG4577
FBgn0267281	lncRNA:CR45717
FBgn0041097	robo3
FBgn0011294	a5
FBgn0031332	CG5556
FBgn0051659	CG31659
FBgn0053126	NLaz
FBgn0031337	CG14346
FBgn0266203	lncRNA:CR44898
FBgn0002543	robo2
FBgn0266202	asRNA:CR44897
FBgn0003926	snRNA:U3
FBgn0263321	CG43402
FBgn0026397	Or22b
FBgn0261509	haf
FBgn0051935	CG31935
FBgn0265814	lncRNA:CR44603
FBgn0267259	lncRNA:CR45695
FBgn0086758	chinmo
FBgn0264494	CG17646
FBgn0265138	Gr22c
FBgn0045500	Gr22b
FBgn0045501	Gr22a
FBgn0031367	c-cup
FBgn0262275	mir-2280
FBgn0051665	wry
FBgn0031373	CG15358
FBgn0031374	Wdr62
FBgn0011859	tRNA:Gly-GCC-1-1
FBgn0040719	CG15357
FBgn0053673	CG33673
FBgn0031375	erm
FBgn0051942	tRNA:Arg-TCT-2-1
FBgn0262148	lncRNA:CR42874
FBgn0043539	Obp22a
FBgn0053543	CG33543
FBgn0263441	asRNA:CR43464
FBgn0040718	CG15353
FBgn0267276	asRNA:CR45712
FBgn0031384	CG4238
FBgn0051669	tRNA:Gln-CTG-2-5
FBgn0286732	snoRNA:Or-CD14
FBgn0259192	CG42296
FBgn0053516	dpr3
FBgn0031389	CG4259
FBgn0085201	CG34172
FBgn0051668	CG31668
FBgn0053124	CG33124
FBgn0264979	CG4267
FBgn0262106	lncRNA:CR42859
FBgn0042187	CG17234
FBgn0031406	Send1
FBgn0266022	lncRNA:CR44787
FBgn0266023	lncRNA:CR44788
FBgn0264084	lncRNA:CR43753
FBgn0264085	lncRNA:CR43754
FBgn0031409	CG4271
FBgn0028570	robl22E
FBgn0051949	CG31949
FBgn0031412	CG16995
FBgn0031413	CG9967
FBgn0031414	eys
FBgn0031423	CG3557
FBgn0264081	CG43750
FBgn0287218	CG46448
FBgn0031424	VGlut
FBgn0031426	CG18641
FBgn0051948	CG31948
FBgn0085477	CG34448
FBgn0000490	dpp
FBgn0012016	tRNA:Tyr-GTA-1-3
FBgn0265818	lncRNA:CR44607
FBgn0264943	lncRNA:CR44112
FBgn0264944	lncRNA:CR44113
FBgn0031440	CG15395
FBgn0263322	CG43403
FBgn0264434	lncRNA:CR43852
FBgn0031441	CG9962
FBgn0031442	Prosbeta4R1
FBgn0026395	Or23a
FBgn0051690	CG31690
FBgn0031449	CG31689
FBgn0004242	Syt1
FBgn0264369	lncRNA:CR43821
FBgn0031461	daw
FBgn0283531	Duox
FBgn0031465	CG3123
FBgn0031472	CG2983
FBgn0031473	CG3104
FBgn0041111	lilli
FBgn0031488	Ccdc85
FBgn0031501	CG17261
FBgn0042627	FASN2
FBgn0003934	snRNA:U5:23D
FBgn0015600	toc
FBgn0005779	PpD6
FBgn0031512	CG15404
FBgn0085422	CG34393
FBgn0266877	lncRNA:CR45338
FBgn0031514	OtopLb
FBgn0031518	CG3277
FBgn0031517	CG15406
FBgn0031520	CG8837
FBgn0053281	CG33281
FBgn0053282	CG33282
FBgn0020445	E23
FBgn0085423	GramD1B
FBgn0031530	Pgant2
FBgn0031533	CG2772
FBgn0051776	CG31776
FBgn0051956	Pgant4
FBgn0264549	lncRNA:CR43928
FBgn0261560	Thor
FBgn0031542	CG15414
FBgn0014396	tim
FBgn0287668	lncRNA:CR46495
FBgn0266837	lncRNA:CR45299
FBgn0051954	CG31954
FBgn0266838	asRNA:CR45300
FBgn0031548	CG8852
FBgn0031549	Spindly
FBgn0031550	IFT57
FBgn0024244	drm
FBgn0265368	lncRNA:CR44309
FBgn0265960	lncRNA:CR44747
FBgn0264370	lncRNA:CR43822
FBgn0264363	CG43815
FBgn0004892	sob
FBgn0284410	lncRNA:TS2
FBgn0264371	lncRNA:CR43823
FBgn0002985	odd
FBgn0265369	lncRNA:CR44310
FBgn0000721	for
FBgn0263523	mir-4972
FBgn0085369	Drgx
FBgn0259951	Sfp24Ba
FBgn0259953	Sfp24Bd
FBgn0259952	Sfp24Bb
FBgn0261054	Sfp24Bc
FBgn0031558	CG16704
FBgn0031559	CG3513
FBgn0051779	Acp24A4
FBgn0263096	CR43364
FBgn0262721	CG43165
FBgn0031560	CG16713
FBgn0031561	IM33
FBgn0031562	CG3604
FBgn0031563	CG10031
FBgn0259954	CG42464
FBgn0259955	CG42465
FBgn0259956	Sfp24C1
FBgn0259957	CG42467
FBgn0262621	CG43145
FBgn0265370	lncRNA:CR44311
FBgn0031564	CG2816
FBgn0051778	CG31778
FBgn0051777	CG31777
FBgn0015376	cutlet
FBgn0003386	Shaw
FBgn0031568	CG10019
FBgn0263846	CG43707
FBgn0263842	CG43703
FBgn0262392	mir-1004
FBgn0004893	bowl
FBgn0031573	CG3407
FBgn0264885	lncRNA:CR44076
FBgn0264886	lncRNA:CR44077
FBgn0003430	slp1
FBgn0004567	slp2
FBgn0266318	lncRNA:CR44983
FBgn0267007	lncRNA:CR45451
FBgn0267005	lncRNA:CR45449
FBgn0267006	lncRNA:CR45450
FBgn0264887	lncRNA:CR44078
FBgn0000256	capu
FBgn0051774	fred
FBgn0051773	CG31773
FBgn0085205	CG34176
FBgn0031579	CG15422
FBgn0031580	CG15423
FBgn0264295	CG43773
FBgn0264296	CG43774
FBgn0000547	ed
FBgn0014033	Sr-CI
FBgn0031585	CG2955
FBgn0026394	Or24a
FBgn0264867	lncRNA:CR44058
FBgn0264868	lncRNA:CR44059
FBgn0264889	lncRNA:CR44080
FBgn0031592	Art2
FBgn0028482	bdl
FBgn0020762	Atet
FBgn0031602	CG15431
FBgn0051963	tRNA:Trp-CCA-2-1
FBgn0085206	CG34177
FBgn0085207	CG34178
FBgn0053196	dpy
FBgn0265820	lncRNA:CR44609
FBgn0031620	CG11929
FBgn0031621	Elba3
FBgn0031622	CG3251
FBgn0085380	dcma
FBgn0031623	Taf12L
FBgn0031627	fipi
FBgn0031632	CG15628
FBgn0051660	smog
FBgn0031645	CG3036
FBgn0041150	hoe1
FBgn0031649	hoe2
FBgn0003372	Sgs1
FBgn0016075	vkg
FBgn0000299	Col4a1
FBgn0260451	CG14042
FBgn0260470	SP555
FBgn0031681	Pgant5
FBgn0003716	tkv
FBgn0031693	Cyp4ac1
FBgn0031694	Cyp4ac2
FBgn0031695	Cyp4ac3
FBgn0031702	fusl
FBgn0031703	Acsf2
FBgn0016920	nompC
FBgn0262097	lncRNA:CR42850
FBgn0265958	lncRNA:CR44745
FBgn0016660	H15
FBgn0263866	lncRNA:CR43713
FBgn0263867	lncRNA:CR43714
FBgn0051647	lncRNA:CR31647
FBgn0261963	mid
FBgn0266825	lncRNA:CR45287
FBgn0031720	CG14013
FBgn0031721	CG14017
FBgn0004620	GluRIIA
FBgn0020429	GluRIIB
FBgn0031722	CG14011
FBgn0031723	CG7251
FBgn0031724	CG18266
FBgn0031725	DIP-eta
FBgn0266030	lncRNA:CR44795
FBgn0266031	lncRNA:CR44796
FBgn0031726	Cyp6a16
FBgn0051646	DIP-theta
FBgn0266069	lncRNA:CR44822
FBgn0262256	mir-959
FBgn0262321	mir-960
FBgn0262239	mir-961
FBgn0262200	mir-962
FBgn0262333	mir-963
FBgn0262243	mir-964
FBgn0266068	lncRNA:CR44821
FBgn0031728	Hsp60C
FBgn0031730	CG7236
FBgn0031738	CG9171
FBgn0031740	CG7239
FBgn0031741	CG11034
FBgn0085410	TrissinR
FBgn0031745	rau
FBgn0265785	CG44574
FBgn0259959	Sfp26Ac
FBgn0262814	CG43185
FBgn0031746	CG9029
FBgn0265788	lncRNA:CR44577
FBgn0043362	bchs
FBgn0031751	CG9016
FBgn0264547	asRNA:CR43926
FBgn0015381	dsf
FBgn0266826	lncRNA:CR45288
FBgn0266827	lncRNA:CR45289
FBgn0261055	Sfp26Ad
FBgn0001128	Gpdh1
FBgn0086266	Vm26Ac
FBgn0003979	Vm26Aa
FBgn0086265	psd
FBgn0031756	CG13992
FBgn0031757	Ucp4C
FBgn0031758	Ucp4B
FBgn0263442	asRNA:CR43465
FBgn0000308	chic
FBgn0001170	H2.0
FBgn0031764	CG9107
FBgn0031765	CG9109
FBgn0000052	Pfas
FBgn0262317	mir-966
FBgn0031770	CG13995
FBgn0266450	Kr-h1
FBgn0266521	stai
FBgn0031785	CG13991
FBgn0085409	smal
FBgn0266070	lncRNA:CR44823
FBgn0053531	Ddr
FBgn0286891	lncRNA:CR46410
FBgn0031801	CG9498
FBgn0259714	DIP-epsilon
FBgn0259715	CG42369
FBgn0031811	CG13982
FBgn0011722	Tig
FBgn0031813	Acox3
FBgn0051637	CG31637
FBgn0266001	lncRNA:CR44775
FBgn0000320	eya
FBgn0266002	lncRNA:CR44776
FBgn0031829	IFT52
FBgn0031835	CG11319
FBgn0051634	Oatp26F
FBgn0028467	Ube4A
FBgn0031844	CG13771
FBgn0000392	cup
FBgn0085339	CG34310
FBgn0031850	Tsp
FBgn0031854	TTLL3A
FBgn0031855	meng
FBgn0051910	CG31910
FBgn0086034	snoRNA:Me28S-G2743
FBgn0265257	CG44271
FBgn0015777	nrv2
FBgn0263585	CG43610
FBgn0051631	tRNA:Arg-CCT-1-1
FBgn0042189	CG17376
FBgn0031860	Daao2
FBgn0031861	CG17375
FBgn0264890	lncRNA:CR44081
FBgn0051632	sens-2
FBgn0031865	Nha1
FBgn0031866	Nlg2
FBgn0004838	Hrb27C
FBgn0262877	CG43232
FBgn0031869	CG18304
FBgn0031888	Pvf2
FBgn0085407	Pvf3
FBgn0265821	lncRNA:CR44610
FBgn0267929	lncRNA:CR46210
FBgn0031896	CG4502
FBgn0031897	CG13784
FBgn0259111	Ndae1
FBgn0264343	CG43799
FBgn0031900	CG13786
FBgn0010453	Wnt4
FBgn0284084	wg
FBgn0266842	lncRNA:CR45304
FBgn0031902	Wnt6
FBgn0031903	Wnt10
FBgn0264872	asRNA:CR44063
FBgn0002938	ninaC
FBgn0031904	CG5149
FBgn0031905	gudu
FBgn0031906	CG5160
FBgn0264888	CR44079
FBgn0031907	CG5171
FBgn0028387	chm
FBgn0045495	Gr28b
FBgn0264895	RapGAP1
FBgn0083141	Spn28B
FBgn0266034	lncRNA:CR44799
FBgn0264087	Slob
FBgn0040299	Myo28B1
FBgn0267326	Ntl
FBgn0053296	CG33296
FBgn0031936	CG13794
FBgn0031937	CG13795
FBgn0267743	asRNA:CR46074
FBgn0031942	CG7203
FBgn0267282	lncRNA:CR45718
FBgn0267689	CG46025
FBgn0031955	CG14535
FBgn0031957	TwdlE
FBgn0045038	Proc
FBgn0031959	spz3
FBgn0085450	Snoo
FBgn0031975	Tg
FBgn0031976	CG7367
FBgn0031990	PAPLA1
FBgn0261830	CG42762
FBgn0261831	CG42763
FBgn0264953	Piezo
FBgn0031998	SLC5A11
FBgn0264950	asRNA:CR44119
FBgn0264951	lncRNA:CR44120
FBgn0264952	lncRNA:CR44121
FBgn0031999	CG8419
FBgn0032006	Pvr
FBgn0032010	CG8086
FBgn0003502	Btk29A
FBgn0264083	lncRNA:CR43752
FBgn0262598	mtsh
FBgn0051901	Mur29B
FBgn0026718	Agpat2
FBgn0262029	d
FBgn0032048	Dh31
FBgn0016122	Acer
FBgn0085470	lmgB
FBgn0250903	lmgA
FBgn0011259	Sema1a
FBgn0003209	raw
FBgn0266845	CG45307
FBgn0032065	CG12438
FBgn0032067	LManIV
FBgn0032068	LManV
FBgn0032069	LManVI
FBgn0261627	CG42710
FBgn0029123	SoxN
FBgn0266905	lncRNA:CR45365
FBgn0266798	asRNA:CR45260
FBgn0032072	CG9483
FBgn0265587	lncRNA:CR44414
FBgn0261630	CG42713
FBgn0032074	Tsp29Fa
FBgn0267740	asRNA:CR46071
FBgn0032075	Tsp29Fb
FBgn0032078	C1GalTA
FBgn0032080	CG9525
FBgn0052985	CG32985
FBgn0052984	CG32984
FBgn0032082	CG18088
FBgn0032083	CG9541
FBgn0011705	rost
FBgn0032085	CG9555
FBgn0013746	alien
FBgn0032087	CG9568
FBgn0032088	CG13102
FBgn0032089	Rcd-1r
FBgn0032090	CG9582
FBgn0265452	lncRNA:CR44352
FBgn0051708	DIP-zeta
FBgn0265676	lncRNA:CR44483
FBgn0032094	CG12439
FBgn0032095	Toll-4
FBgn0051609	CG31609
FBgn0265675	lncRNA:CR44482
FBgn0032096	Or30a
FBgn0265828	lncRNA:CR44617
FBgn0265827	lncRNA:CR44616
FBgn0265826	lncRNA:CR44615
FBgn0052982	CG32982
FBgn0041092	tai
FBgn0040097	lectin-30A
FBgn0267252	Ggamma30A
FBgn0262033	lncRNA:CR42844
FBgn0267012	lncRNA:CR45456
FBgn0267013	lncRNA:CR45457
FBgn0032109	CG17005
FBgn0032110	CG3748
FBgn0266037	lncRNA:CR44802
FBgn0263082	CG43350
FBgn0032111	CG13110
FBgn0263323	lncRNA:CR43404
FBgn0085210	CG34181
FBgn0085395	Shawl
FBgn0012036	Aldh
FBgn0032115	CG4438
FBgn0032116	Mco1
FBgn0032120	CG33298
FBgn0032124	CG17855
FBgn0032129	jp
FBgn0287599	CG46468
FBgn0051709	CG31709
FBgn0014179	gcm
FBgn0263612	lncRNA:CR43621
FBgn0032131	CG3841
FBgn0032132	CG4382
FBgn0019809	gcm2
FBgn0051882	CG31882
FBgn0032136	Apoltp
FBgn0264999	lncRNA:CR44150
FBgn0028704	Nckx30C
FBgn0032140	CG13117
FBgn0015035	Cyp4e3
FBgn0265001	ppk18
FBgn0032144	CG17633
FBgn0065108	ppk16
FBgn0065109	ppk11
FBgn0032151	nAChRalpha6
FBgn0264266	lncRNA:CR43766
FBgn0265912	lncRNA:CR44701
FBgn0259712	CG42366
FBgn0259713	CG42367
FBgn0267611	lncRNA:CR45949
FBgn0262428	mir-87
FBgn0000180	bib
FBgn0051875	CG31875
FBgn0051755	SoYb
FBgn0032175	CG13131
FBgn0027600	obst-B
FBgn0053301	CG33301
FBgn0266168	lncRNA:CR44874
FBgn0287720	Pen
FBgn0032178	Spn31A
FBgn0265002	CG44153
FBgn0083945	CG34109
FBgn0032187	CG4839
FBgn0028675	Sur
FBgn0032208	Ufd4
FBgn0032209	Hand
FBgn0032210	CYLD
FBgn0266303	asRNA:CR44968
FBgn0032211	CG13138
FBgn0032218	CG5381
FBgn0032219	CG4995
FBgn0032225	CG5022
FBgn0085396	CG34367
FBgn0032228	CG5367
FBgn0032229	ClpP
FBgn0032252	loh
FBgn0051719	RluA-1
FBgn0086347	Myo31DF
FBgn0265829	lncRNA:CR44618
FBgn0051721	Trim9
FBgn0032269	w-cup
FBgn0032271	CG7329
FBgn0267254	CG45690
FBgn0032283	CG7296
FBgn0032284	CG7294
FBgn0023496	Lip1
FBgn0024740	Lip2
FBgn0265580	lncRNA:CR44407
FBgn0032297	CG17124
FBgn0283551	mir-9378
FBgn0051869	CG31869
FBgn0265793	lncRNA:CR44582
FBgn0051870	CG31870
FBgn0011676	Nos
FBgn0032303	CG6508
FBgn0032304	CG17134
FBgn0262599	SmydA-3
FBgn0027453	Dnz1
FBgn0032311	CG12517
FBgn0267009	lncRNA:CR45453
FBgn0267010	lncRNA:CR45454
FBgn0265683	lncRNA:CR44490
FBgn0032312	CG14071
FBgn0032313	CG14070
FBgn0261871	dpr2
FBgn0032318	CG14072
FBgn0265685	lncRNA:CR44492
FBgn0265686	lncRNA:CR44493
FBgn0032330	Samuel
FBgn0032331	CG14913
FBgn0032336	AstC
FBgn0032337	AstCC
FBgn0010197	Gyc32E
FBgn0287724	Ca-beta
FBgn0014076	Vm32E
FBgn0032354	CG4788
FBgn0264441	lncRNA:CR43859
FBgn0264442	ab
FBgn0086035	snoRNA:Me18S-G642
FBgn0020270	mre11
FBgn0283678	Osi21
FBgn0263328	lncRNA:CR43409
FBgn0263874	lncRNA:CR43721
FBgn0265795	lncRNA:CR44584
FBgn0265796	lncRNA:CR44585
FBgn0032360	CG14926
FBgn0000287	salr
FBgn0263764	lncRNA:CR43681
FBgn0261648	salm
FBgn0287465	lncRNA:CR46454
FBgn0003313	sala
FBgn0263087	CG43355
FBgn0287204	Cog8
FBgn0032362	spz4
FBgn0032364	CG4970
FBgn0032365	CG14929
FBgn0262683	CG43153
FBgn0028490	CG31705
FBgn0051706	CG31706
FBgn0085191	CG34162
FBgn0261707	asRNA:CR42743
FBgn0015400	kek2
FBgn0265672	lncRNA:CR44479
FBgn0265673	lncRNA:CR44480
FBgn0265670	CG44477
FBgn0265674	lncRNA:CR44481
FBgn0032372	CG4988
FBgn0264992	lncRNA:CR44143
FBgn0032374	CG14931
FBgn0032375	CG14932
FBgn0032376	Tsp33B
FBgn0020309	crol
FBgn0264815	Pde1c
FBgn0000588	esc
FBgn0266363	CG45011
FBgn0266366	lncRNA:CR45014
FBgn0265349	Sfp33A4
FBgn0259963	Sfp33A2
FBgn0264565	lncRNA:CR43937
FBgn0259964	Sfp33A3
FBgn0264564	asRNA:CR43936
FBgn0051704	CG31704
FBgn0032381	Mal-B1
FBgn0032382	Mal-B2
FBgn0261805	CG42751
FBgn0026391	Or33b
FBgn0026390	Or33c
FBgn0005664	Crys
FBgn0263019	lncRNA:CR43314
FBgn0263107	mir-bft
FBgn0032387	CG16965
FBgn0014019	Rh5
FBgn0265799	lncRNA:CR44588
FBgn0032395	Wdr81
FBgn0032402	PLCXD
FBgn0028425	JhI-21
FBgn0032405	firl
FBgn0265802	lncRNA:CR44591
FBgn0003145	prd
FBgn0265803	asRNA:CR44592
FBgn0265804	lncRNA:CR44593
FBgn0032407	Pex19
FBgn0263234	Phae1
FBgn0263235	Phae2
FBgn0032415	rho-6
FBgn0032416	Gr33a
FBgn0051760	CG31760
FBgn0051861	CG31861
FBgn0000114	bru1
FBgn0266820	lncRNA:CR45282
FBgn0262475	bru2
FBgn0041195	Pkd2
FBgn0043841	vir-1
FBgn0032433	Oatp33Ea
FBgn0259176	bun
FBgn0265808	lncRNA:CR44597
FBgn0265807	lncRNA:CR44596
FBgn0265806	lncRNA:CR44595
FBgn0085424	nub
FBgn0032439	Ref2
FBgn0004394	pdm2
FBgn0032442	Nepl7
FBgn0032444	CCT4
FBgn0032456	MRP
FBgn0267925	lncRNA:CR46206
FBgn0015399	kek1
FBgn0266305	lncRNA:CR44970
FBgn0266306	lncRNA:CR44971
FBgn0040508	ACXC
FBgn0040509	ACXB
FBgn0040506	ACXE
FBgn0032464	Vha68-3
FBgn0267003	lncRNA:CR45447
FBgn0032470	Ttc30
FBgn0262352	CG43050
FBgn0032471	CG5122
FBgn0040972	CG16978
FBgn0028410	Pk34A
FBgn0032473	kmg
FBgn0032489	CG15480
FBgn0032491	CG16815
FBgn0264894	CG44085
FBgn0051848	CG31848
FBgn0264308	CG43778
FBgn0022069	Nnp-1
FBgn0032521	CG7110
FBgn0032522	CG16848
FBgn0032523	CG16956
FBgn0263354	CG42784
FBgn0284224	CG46308
FBgn0023407	B4
FBgn0053640	CG33640
FBgn0053641	CG33641
FBgn0053642	CG33642
FBgn0053643	CG33643
FBgn0053644	CG33644
FBgn0053645	CG33645
FBgn0259984	kuz
FBgn0028546	ics
FBgn0265939	lncRNA:CR44726
FBgn0051814	DIP-kappa
FBgn0028848	Gpo3
FBgn0266140	lncRNA:CR44846
FBgn0028541	TM9SF4
FBgn0028509	CenG1A
FBgn0053307	CG33307
FBgn0028532	CG7968
FBgn0261514	NimA
FBgn0027929	NimB1
FBgn0028543	NimB2
FBgn0003255	rk
FBgn0028909	tRNA:Gln-CTG-4-1
FBgn0027348	bgm
FBgn0051840	lncRNA:CR31840
FBgn0286723	hll
FBgn0028872	CG18095
FBgn0028875	nAChRalpha5
FBgn0283651	CG46301
FBgn0028526	CG15293
FBgn0051769	CG31769
FBgn0263037	CG43332
FBgn0263038	CG43333
FBgn0016930	Dyrk2
FBgn0265147	lncRNA:CR44216
FBgn0261563	wb
FBgn0265942	lncRNA:CR44729
FBgn0052971	CG32971
FBgn0015546	spel1
FBgn0020258	ppk
FBgn0004858	elB
FBgn0265946	lncRNA:CR44733
FBgn0264810	Pburs
FBgn0028871	Cpr35B
FBgn0265945	lncRNA:CR44732
FBgn0267290	lncRNA:CR45726
FBgn0028844	CG15283
FBgn0265943	lncRNA:CR44730
FBgn0265944	lncRNA:CR44731
FBgn0005771	noc
FBgn0266841	lncRNA:CR45303
FBgn0267257	lncRNA:CR45693
FBgn0011865	tRNA:Gly-GCC-1-7
FBgn0011866	tRNA:Gly-GCC-2-1
FBgn0266146	lncRNA:CR44852
FBgn0250844	CG4218
FBgn0266147	lncRNA:CR44853
FBgn0266148	lncRNA:CR44854
FBgn0266149	lncRNA:CR44855
FBgn0028913	CG3473
FBgn0266150	lncRNA:CR44856
FBgn0261566	CG42680
FBgn0003016	osp
FBgn0263330	lncRNA:CR43411
FBgn0266151	lncRNA:CR44857
FBgn0085195	CG34166
FBgn0261567	CG42681
FBgn0260955	CG42587
FBgn0286892	lncRNA:CR46411
FBgn0028870	CG4691
FBgn0266152	lncRNA:CR44858
FBgn0032549	CG4650
FBgn0028866	CG18420
FBgn0250834	CG33308
FBgn0028886	CG15279
FBgn0032554	CG15278
FBgn0259213	side-II
FBgn0086711	mol
FBgn0283440	solo
FBgn0283442	vas
FBgn0028879	CG15270
FBgn0028878	CG15269
FBgn0001978	stc
FBgn0264435	lncRNA:CR43853
FBgn0265917	CR44706
FBgn0264436	lncRNA:CR43854
FBgn0028889	tRNA:Leu-TAA-3-1
FBgn0265996	lncRNA:CR44771
FBgn0265995	lncRNA:CR44770
FBgn0028888	CG4168
FBgn0265085	lncRNA:CR44196
FBgn0028516	ZnT35C
FBgn0086691	UK114
FBgn0263765	lncRNA:CR43682
FBgn0028853	CG15263
FBgn0011239	ms(2)35Ci
FBgn0264264	lncRNA:CR43764
FBgn0028852	CG15262
FBgn0041103	nht
FBgn0287768	esg
FBgn0032563	CG15258
FBgn0266153	lncRNA:CR44859
FBgn0266914	lncRNA:CR45374
FBgn0266163	CG44869
FBgn0001983	wor
FBgn0028892	CG4161
FBgn0266155	lncRNA:CR44861
FBgn0266156	lncRNA:CR44862
FBgn0266893	lncRNA:CR45353
FBgn0020371	Tim17b2
FBgn0266831	lncRNA:CR45293
FBgn0002524	lace
FBgn0266158	lncRNA:CR44864
FBgn0264261	lncRNA:CR43761
FBgn0028370	kek3
FBgn0028518	CG18480
FBgn0028863	stol
FBgn0010382	CycE
FBgn0264260	CG43760
FBgn0264263	lncRNA:CR43763
FBgn0041183	Tep1
FBgn0051735	CG31735
FBgn0051823	CG31823
FBgn0051821	CG31821
FBgn0028645	beat-Ib
FBgn0032577	CG13244
FBgn0028856	CG18063
FBgn0264347	lncRNA:CR43803
FBgn0263331	lncRNA:CR43412
FBgn0028644	beat-Ic
FBgn0085196	CG34167
FBgn0264374	lncRNA:CR43826
FBgn0045827	CG13245
FBgn0264364	CG43816
FBgn0013433	beat-Ia
FBgn0028520	CG4891
FBgn0001991	Ca-alpha1D
FBgn0265949	lncRNA:CR44736
FBgn0028893	CG31819
FBgn0264392	lncRNA:CR43840
FBgn0001994	crp
FBgn0028841	jhamt
FBgn0028523	CG5888
FBgn0086037	snoRNA:Me28S-A2958
FBgn0020416	Idgf1
FBgn0020415	Idgf2
FBgn0020414	Idgf3
FBgn0005677	dac
FBgn0032585	Nepl8
FBgn0266329	lncRNA:CR44994
FBgn0032587	CG5953
FBgn0263555	mir-4943
FBgn0259735	mtgo
FBgn0032588	CG5968
FBgn0286734	snoRNA:Me18S-G1506
FBgn0086907	Cyt-c-d
FBgn0032600	BuGZ
FBgn0032601	yellow-b
FBgn0032602	ppk17
FBgn0264695	Mhc
FBgn0000406	Cyt-b5-r
FBgn0032603	CG17928
FBgn0032609	CG13280
FBgn0086673	CG13272
FBgn0032613	Nepl9
FBgn0266491	SclA
FBgn0266492	SclB
FBgn0051810	CG31810
FBgn0051809	CG31809
FBgn0032615	CG6012
FBgn0051781	lncRNA:CR31781
FBgn0052832	CG32832
FBgn0032618	CG31743
FBgn0085342	CG34313
FBgn0261671	tweek
FBgn0265542	lncRNA:CR44392
FBgn0260758	CG42556
FBgn0262355	lncRNA:CR43053
FBgn0265543	lncRNA:CR44393
FBgn0266823	lncRNA:CR45285
FBgn0053179	beat-IIIb
FBgn0267018	lncRNA:CR45462
FBgn0264367	lncRNA:CR43819
FBgn0083942	CG34106
FBgn0265607	beat-IIIa
FBgn0085198	CG34169
FBgn0032629	beat-IIIc
FBgn0265546	lncRNA:CR44396
FBgn0265545	lncRNA:CR44395
FBgn0267293	lncRNA:CR45729
FBgn0265270	lncRNA:CR43239
FBgn0051804	CG31804
FBgn0020503	CLIP-190
FBgn0011274	Dif
FBgn0265582	lncRNA:CR44409
FBgn0260632	dl
FBgn0000183	BicD
FBgn0032640	Sgt
FBgn0003187	qua
FBgn0032648	CG15144
FBgn0032649	CG15145
FBgn0265584	lncRNA:CR44411
FBgn0032651	Oli
FBgn0265583	lncRNA:CR44410
FBgn0261089	Sytalpha
FBgn0265585	lncRNA:CR44412
FBgn0265586	lncRNA:CR44413
FBgn0032654	CG15147
FBgn0262356	CG43054
FBgn0267263	lncRNA:CR45699
FBgn0015609	CadN
FBgn0262018	CadN2
FBgn0263339	lncRNA:CR43420
FBgn0266871	lncRNA:CR45332
FBgn0266872	lncRNA:CR45333
FBgn0262960	CG43271
FBgn0051742	Prosbeta5R2
FBgn0265992	lncRNA:CR44767
FBgn0051740	CG31740
FBgn0032660	elfless
FBgn0243486	rdo
FBgn0000120	Arr1
FBgn0032664	Slc25A46b
FBgn0041184	Socs36E
FBgn0261804	CG42750
FBgn0263332	asRNA:CR43413
FBgn0266206	lncRNA:CR44901
FBgn0051787	CG31787
FBgn0263049	lncRNA:let7C
FBgn0085370	Pde11
FBgn0032688	CG15160
FBgn0003270	amos
FBgn0032691	Atac2
FBgn0032692	IFT46
FBgn0032694	MESR3
FBgn0032693	Cyp310a1
FBgn0086200	CR42490
FBgn0263079	CG43338
FBgn0263078	CG43339
FBgn0032707	CG10348
FBgn0265994	lncRNA:CR44769
FBgn0261806	CG42752
FBgn0032709	CG15167
FBgn0045852	ham
FBgn0264348	lncRNA:CR43804
FBgn0266209	lncRNA:CR44904
FBgn0264362	CG43814
FBgn0264365	lncRNA:CR43817
FBgn0040993	CG17325
FBgn0259201	CG42305
FBgn0027074	Ugt36F1
FBgn0032713	Ugt36D1
FBgn0027070	Ugt36E1
FBgn0032715	CG17597
FBgn0053120	CG33120
FBgn0032719	CG17321
FBgn0003896	tup
FBgn0265950	lncRNA:CR44737
FBgn0265952	lncRNA:CR44739
FBgn0032723	ssp3
FBgn0032726	CG10621
FBgn0032734	CG15169
FBgn0287596	CG46465
FBgn0046302	CG10650
FBgn0051792	CG31792
FBgn0028569	robl37BC
FBgn0266830	lncRNA:CR45292
FBgn0032740	CG15172
FBgn0263838	lncRNA:CR43700
FBgn0032753	CG17572
FBgn0053315	CR33315
FBgn0032754	CG10700
FBgn0002023	Lim3
FBgn0032755	CG17344
FBgn0263982	CG43731
FBgn0266210	lncRNA:CR44905
FBgn0000075	amd
FBgn0010300	brat
FBgn0267726	CG46059
FBgn0010097	gammaTub37C
FBgn0015380	drl
FBgn0265078	lncRNA:CR44189
FBgn0265079	lncRNA:CR44190
FBgn0032768	CG17564
FBgn0032769	CG10750
FBgn0267264	lncRNA:CR45700
FBgn0024245	dnt
FBgn0032772	CG17350
FBgn0032773	fon
FBgn0032774	CG17549
FBgn0032775	CG17544
FBgn0051798	CG31798
FBgn0041789	Pax
FBgn0016675	Lectin-galC1
FBgn0053532	lectin-37Da
FBgn0053533	lectin-37Db
FBgn0032785	CG10026
FBgn0000964	tj
FBgn0267286	lncRNA:CR45722
FBgn0267287	lncRNA:CR45723
FBgn0264391	lncRNA:CR43839
FBgn0032787	CG10195
FBgn0032788	CG13084
FBgn0032789	CG13083
FBgn0032790	CG10194
FBgn0041180	Tep4
FBgn0000464	Lar
FBgn0266313	lncRNA:CR44978
FBgn0267964	CG46244
FBgn0032820	fbp
FBgn0000529	bsh
FBgn0032821	CdGAPr
FBgn0263873	sick
FBgn0003931	snRNA:U4:38AB
FBgn0043022	snRNA:U5:38ABa
FBgn0043021	snRNA:U5:38ABb
FBgn0266693	lncRNA:CR45183
FBgn0032836	CG10680
FBgn0042129	OS9
FBgn0264443	CG43861
FBgn0263611	lncRNA:CR43620
FBgn0266213	lncRNA:CR44908
FBgn0032839	AANATL3
FBgn0032840	sNPF
FBgn0014127	barr
FBgn0032850	Kua
FBgn0032851	CG13970
FBgn0003475	spir
FBgn0032857	CG10947
FBgn0263355	CG31688
FBgn0266315	lncRNA:CR44980
FBgn0262878	CG43233
FBgn0267271	lncRNA:CR45707
FBgn0266886	lncRNA:CR45347
FBgn0263533	mir-4973
FBgn0266214	lncRNA:CR44909
FBgn0051677	CG31677
FBgn0263583	lncRNA:CR43608
FBgn0032867	CG15475
FBgn0262445	mir-133
FBgn0262425	mir-288
FBgn0262688	CR43158
FBgn0051680	CG31680
FBgn0261058	Sfp38D
FBgn0051678	CG31678
FBgn0014859	Hr38
FBgn0265076	lncRNA:CR44187
FBgn0265077	lncRNA:CR44188
FBgn0011202	dia
FBgn0000251	cad
FBgn0032888	CheB38c
FBgn0051676	CG31676
FBgn0032895	twit
FBgn0032896	CG14400
FBgn0032898	CR9337
FBgn0032901	sky
FBgn0263996	CG43739
FBgn0250867	CG42238
FBgn0010395	Itgbn
FBgn0011829	Ret
FBgn0051624	CG31624
FBgn0051988	CG31988
FBgn0023091	dimm
FBgn0041245	Gr39b
FBgn0032945	CG8665
FBgn0032946	nrv3
FBgn0032955	CG2201
FBgn0262631	lncRNA:CR43148
FBgn0022893	Df31
FBgn0266328	lncRNA:CR44993
FBgn0051619	nolo
FBgn0051612	CG31612
FBgn0032964	CG11630
FBgn0265255	lncRNA:CR44269
FBgn0266021	lncRNA:CR44786
FBgn0003866	tsh
FBgn0286927	CR46424
FBgn0266222	lncRNA:CR44917
FBgn0266223	lncRNA:CR44918
FBgn0266224	lncRNA:CR44919
FBgn0266225	lncRNA:CR44920
FBgn0266902	lncRNA:CR45362
FBgn0264262	lncRNA:CR43762
FBgn0032965	CG11629
FBgn0032966	CG1421
FBgn0032967	CG1428
FBgn0032968	CG11634
FBgn0266873	lncRNA:CR45334
FBgn0266038	lncRNA:CR44803
FBgn0266039	lncRNA:CR44804
FBgn0032969	CG2528
FBgn0053987	lncRNA:CR33987
FBgn0028979	tio
FBgn0266874	lncRNA:CR45335
FBgn0084001	CG41434
FBgn0051601	CG31601
FBgn0267428	DIP-lambda
FBgn0267978	ap
FBgn0267744	lncRNA:CR46075
FBgn0086655	jing
FBgn0263934	esn
FBgn0266818	lncRNA:CR45280
FBgn0003460	so
FBgn0265097	lncRNA:CR44202
FBgn0265098	lncRNA:CR44203
FBgn0265099	lncRNA:CR44204
FBgn0266805	lncRNA:CR45267
FBgn0263970	lncRNA:CR43724
FBgn0025360	Optix
FBgn0013726	pnut
FBgn0265639	lncRNA:CR44446
FBgn0050369	CG30369
FBgn0033278	CG14759
FBgn0033279	CG2291
FBgn0033280	CG12126
FBgn0050375	CG30375
FBgn0050371	CG30371
FBgn0265307	lncRNA:CR44280
FBgn0265640	lncRNA:CR44447
FBgn0265641	lncRNA:CR44448
FBgn0265642	lncRNA:TS18
FBgn0265643	lncRNA:CR44450
FBgn0261588	pdm3
FBgn0033317	CG8635
FBgn0003892	ptc
FBgn0033368	CG13743
FBgn0015561	unpg
FBgn0033392	CG8027
FBgn0262515	VhaAC45
FBgn0010114	hig
FBgn0033395	Cyp4p2
FBgn0015037	Cyp4p1
FBgn0020621	Pkn
FBgn0033403	CG13739
FBgn0033405	CG13954
FBgn0267578	lncRNA:CR45918
FBgn0262220	mir-987
FBgn0016078	wun
FBgn0041087	wun2
FBgn0287478	Camta
FBgn0053758	CG33758
FBgn0053757	CG33757
FBgn0033438	Mmp2
FBgn0005614	trpl
FBgn0027589	CG1688
FBgn0011656	Mef2
FBgn0264599	asRNA:CR43948
FBgn0000606	eve
FBgn0033484	CG2269
FBgn0033494	KCNQ
FBgn0000448	Hr3
FBgn0266803	lncRNA:CR45265
FBgn0005619	Hdc
FBgn0033502	CG12910
FBgn0033504	CAP
FBgn0040765	luna
FBgn0000581	E(Pc)
FBgn0001269	inv
FBgn0000577	en
FBgn0033636	tou
FBgn0033649	pyr
FBgn0265646	lncRNA:CR44453
FBgn0033775	Cyp9h1
FBgn0028963	Or49b
FBgn0002069	AspRS
FBgn0266634	asRNA:CR45141
FBgn0003975	vg
FBgn0267957	lncRNA:CR46237
FBgn0004512	Mdr49
FBgn0265186	CG44251
FBgn0265185	CG44250
FBgn0033787	CG13321
FBgn0005624	Psc
FBgn0265427	lncRNA:CR44339
FBgn0053798	CG33798
FBgn0265623	Su(z)2
FBgn0033791	Drl-2
FBgn0011896	tRNA:Lys-CTT-1-10
FBgn0033853	CG6145
FBgn0005613	Sox15
FBgn0284250	Oaz
FBgn0265655	lncRNA:CR44462
FBgn0001319	kn
FBgn0033969	Pgm2b
FBgn0016684	NaPi-T
FBgn0013750	Arf51F
FBgn0034010	CG8157
FBgn0034011	CG8160
FBgn0265509	lncRNA:CR44371
FBgn0034012	Hr51
FBgn0034046	tun
FBgn0003130	Poxn
FBgn0034289	CG10910
FBgn0003254	rib
FBgn0034425	CG11906
FBgn0015524	otp
FBgn0262690	asRNA:CR43160
FBgn0034560	CAH15
FBgn0020617	Rx
FBgn0008636	hbn
FBgn0034606	ASPP
FBgn0010415	Sdc
FBgn0010470	Fkbp14
FBgn0286873	CG46395
FBgn0034631	TAF1C-like
FBgn0003731	Egfr
FBgn0265938	lncRNA:CR44725
FBgn0050277	Oatp58Da
FBgn0034715	Oatp58Db
FBgn0034716	Oatp58Dc
FBgn0265976	lncRNA:CR44755
FBgn0020307	dve
FBgn0034717	CG5819
FBgn0003175	px
FBgn0004896	fd59A
FBgn0034788	CG13532
FBgn0034797	nahoda
FBgn0261584	CG42694
FBgn0283547	mir-9376
FBgn0052835	lncRNA:CR32835
FBgn0266007	lncRNA:CR44780
FBgn0003900	twi
FBgn0034808	CG9896
FBgn0261705	CG42741
FBgn0265187	Fatp2
FBgn0265188	CG44253
FBgn0034820	CG13538
FBgn0034821	CG9876
FBgn0085400	side-V
FBgn0034861	CG9815
FBgn0264339	CG43795
FBgn0034865	Or59b
FBgn0034866	Or59c
FBgn0000241	bw
FBgn0015903	apt
FBgn0260761	CG42559
FBgn0260762	CG42560
FBgn0067903	IM18
FBgn0260455	CG10332
FBgn0034883	Eglp2
FBgn0034885	Eglp4
FBgn0004795	retn
FBgn0266646	lncRNA:CR45153
FBgn0034911	GlyT
FBgn0034910	CG4763
FBgn0025334	PHDP
FBgn0034920	CG5597
FBgn0034972	CG10339
FBgn0034973	CG13564
FBgn0287831	speck
FBgn0260770	CG42568
FBgn0260775	DnaJ-60
FBgn0034985	CG3328
FBgn0259937	Nop60B
FBgn0034990	CG11406
FBgn0050419	CG30419
FBgn0050418	nord
FBgn0034997	CG3376
FBgn0034998	CG13577
FBgn0005636	nvy
FBgn0034999	Fatp3
FBgn0263546	mir-4985
FBgn0003888	betaTub60D
FBgn0266045	lncRNA:CR44810
FBgn0004101	bs
FBgn0266046	lncRNA:CR44811
FBgn0053537	tRNA:Asn-GTT-1-9
FBgn0035000	CG13578
FBgn0000037	mAChR-A
FBgn0266048	lncRNA:CR44813
FBgn0035001	Slik
FBgn0010414	SerT
FBgn0259210	prom
FBgn0035010	CG13579
FBgn0015300	Ssl
FBgn0017556	Prosalpha4T2
FBgn0035014	CG13581
FBgn0035021	CG4622
FBgn0035023	ITP
FBgn0035040	CG4741
FBgn0035039	Adck1
FBgn0035041	CG13594
FBgn0264328	asRNA:CR43787
FBgn0015040	Cyp9c1
FBgn0035042	CG3640
FBgn0035049	Mmp1
FBgn0035050	SiaT
FBgn0053988	Mid1
FBgn0266086	lncRNA:CR44828
FBgn0023181	Orc4
FBgn0035068	CG12849
FBgn0035069	CG3611
FBgn0262098	CG42851
FBgn0000157	Dll
FBgn0035070	CG3650
FBgn0266087	lncRNA:CR44829
FBgn0035076	Ance-5
FBgn0085434	NaCP60E
FBgn0035087	CG2765
FBgn0035091	CG3829
FBgn0004055	uzip
FBgn0035092	Nplp1
FBgn0001147	gsb-n
FBgn0001148	gsb
FBgn0004919	gol
FBgn0050198	tRNA:Ala-CGC-1-1
FBgn0266129	lov
FBgn0050430	CG30430
FBgn0262566	CG43106
FBgn0054038	CG34038
FBgn0259968	Sfp60F
FBgn0011694	EbpII
FBgn0004181	Ebp
FBgn0035094	CG9380
FBgn0001325	Kr
FBgn0050429	CG30429
FBgn0053680	CG33680
FBgn0050428	CG30428
FBgn0262679	CG43149
FBgn0265704	lncRNA:CR44511
FBgn0262680	lncRNA:CR43150
FBgn0264720	lncRNA:CR43988
FBgn0040688	CG12483
FBgn0263988	Dic61B
FBgn0035101	p130CAS
FBgn0262681	lncRNA:CR43151
FBgn0264707	RhoGEF3
FBgn0035137	CG1233
FBgn0035138	CG13884
FBgn0262139	trh
FBgn0266927	lncRNA:CR45378
FBgn0035139	CG13891
FBgn0001316	klar
FBgn0065092	snmRNA:438
FBgn0085296	CG34267
FBgn0265706	lncRNA:CR44513
FBgn0261636	lncRNA:CR42719
FBgn0263042	CG43337
FBgn0286827	lncRNA:CR43334
FBgn0035160	hng3
FBgn0052482	tRNA:iMet-CAT-1-3
FBgn0000575	emc
FBgn0035161	CG13898
FBgn0265730	lncRNA:CR44537
FBgn0264475	lncRNA:CR43883
FBgn0267919	lncRNA:CR46200
FBgn0035176	mat
FBgn0264574	Glut1
FBgn0024277	trio
FBgn0004870	bab1
FBgn0025525	bab2
FBgn0035186	CG13912
FBgn0035187	Trh
FBgn0004431	LysX
FBgn0264272	mwh
FBgn0063667	CG32335
FBgn0035189	CG9119
FBgn0004426	LysC
FBgn0004427	LysD
FBgn0004428	LysE
FBgn0053965	CG33965
FBgn0053966	CG33966
FBgn0035199	tfc
FBgn0052333	CG32333
FBgn0267487	Ptp61F
FBgn0029514	CG9166
FBgn0003295	ru
FBgn0052320	CG32320
FBgn0011854	tRNA:Glu-CTC-3-8
FBgn0011855	tRNA:Glu-CTC-3-9
FBgn0035216	CG9168
FBgn0035217	FucTD
FBgn0035218	CG9173
FBgn0043865	SA-2
FBgn0266116	lncRNA:CR44842
FBgn0004635	rho
FBgn0052319	Naa30B
FBgn0020248	stet
FBgn0028567	robl62A
FBgn0035260	CG7991
FBgn0261723	Dbx
FBgn0267476	lncRNA:CR45826
FBgn0035300	CG1139
FBgn0264002	MsR2
FBgn0266696	Svil
FBgn0052296	Mrtf
FBgn0014388	sty
FBgn0262260	mir-2282
FBgn0040694	CG14974
FBgn0263239	dar1
FBgn0267235	lncRNA:CR45675
FBgn0004875	enc
FBgn0013751	Awh
FBgn0264518	lncRNA:CR43917
FBgn0266971	lncRNA:CR45422
FBgn0004910	Eip63F-1
FBgn0004516	Gad1
FBgn0035495	CG14989
FBgn0035604	Ir64a
FBgn0085371	CG34342
FBgn0035610	Lkr
FBgn0035626	lin-28
FBgn0085447	sif
FBgn0035641	CG5568
FBgn0035643	CG13287
FBgn0005658	Ets65A
FBgn0267663	lncRNA:CR46001
FBgn0035718	CG14820
FBgn0266964	lncRNA:CR45415
FBgn0266963	lncRNA:CR45414
FBgn0016694	Pdp1
FBgn0264472	CG43880
FBgn0041156	exex
FBgn0035909	ergic53
FBgn0035916	GAPsec
FBgn0035917	Zasp66
FBgn0035922	Pex7
FBgn0000121	Arr2
FBgn0035953	CG5087
FBgn0035954	Doc3
FBgn0035955	CG5194
FBgn0035956	Doc2
FBgn0287462	lncRNA:CR46451
FBgn0028789	Doc1
FBgn0023479	teq
FBgn0011206	bol
FBgn0261555	CG42673
FBgn0036043	Ae2
FBgn0044328	CG32052
FBgn0036044	Zasp67
FBgn0044051	Ilp1
FBgn0036046	Ilp2
FBgn0085385	bma
FBgn0052057	dpr10
FBgn0036072	CG6628
FBgn0265735	lncRNA:CR44542
FBgn0266952	lncRNA:CR45403
FBgn0266777	lncRNA:CR45242
FBgn0036080	Or67d
FBgn0267665	lncRNA:CR46003
FBgn0287460	lncRNA:CR46449
FBgn0267666	lncRNA:CR46004
FBgn0262381	mir-276b
FBgn0267668	lncRNA:CR46006
FBgn0265736	lncRNA:CR44543
FBgn0264722	lncRNA:CR43990
FBgn0036082	CG12362
FBgn0011802	Gem3
FBgn0052062	Rbfox1
FBgn0052064	S-Lap4
FBgn0265447	lncRNA:CR44347
FBgn0266782	lncRNA:CR45247
FBgn0026160	tna
FBgn0266783	lncRNA:CR45248
FBgn0267309	lncRNA:CR45745
FBgn0013469	klu
FBgn0086077	snoRNA:Me18S-G962
FBgn0052079	CG32079
FBgn0052081	CG32081
FBgn0265928	lncRNA:CR44717
FBgn0265927	lncRNA:CR44716
FBgn0053267	CG33267
FBgn0267961	lncRNA:CR46241
FBgn0267218	lncRNA:CR45658
FBgn0036274	CG4328
FBgn0265743	lncRNA:CR44550
FBgn0265744	lncRNA:CR44551
FBgn0036285	toe
FBgn0000625	eyg
FBgn0052102	CG32102
FBgn0036302	sowah
FBgn0015904	ara
FBgn0015919	caup
FBgn0052111	lncRNA:CR32111
FBgn0263379	lncRNA:CR43431
FBgn0265746	lncRNA:CR44553
FBgn0265745	lncRNA:CR44552
FBgn0014343	mirr
FBgn0266537	lncRNA:CR45098
FBgn0265751	lncRNA:CR44558
FBgn0002573	sens
FBgn0036356	CG10222
FBgn0264001	bru3
FBgn0036411	Sox21a
FBgn0042630	Sox21b
FBgn0000411	D
FBgn0040318	HGTX
FBgn0036899	tey
FBgn0036900	CG8765
FBgn0287615	asRNA:CR46484
FBgn0037022	CG11396
FBgn0027364	Six4
FBgn0014143	croc
FBgn0261953	TfAP-2
FBgn0037171	CG14459
FBgn0287186	scro
FBgn0287613	lncRNA:CR46482
FBgn0287182	l(3)80Fj
FBgn0267431	Myo81F
FBgn0267430	Pzl
FBgn0010247	Parp
FBgn0037235	CG1103
FBgn0261434	hkb
FBgn0037238	CG1090
FBgn0052944	CG32944
FBgn0085386	CG34357
FBgn0087012	5-HT2A
FBgn0037283	CG14658
FBgn0037284	CG14659
FBgn0003002	opa
FBgn0020280	laf
FBgn0267140	lncRNA:CR45580
FBgn0037292	plh
FBgn0010313	corto
FBgn0037326	CG14669
FBgn0261261	plx
FBgn0037365	CG2104
FBgn0037386	CG1208
FBgn0266702	asRNA:CR45192
FBgn0037387	CG1213
FBgn0083949	side-III
FBgn0010403	Obp83b
FBgn0051559	CG31559
FBgn0037412	Osi4
FBgn0037448	CG15186
FBgn0053202	dpr11
FBgn0037454	CG1137
FBgn0267806	lncRNA:CR46131
FBgn0051286	CG31286
FBgn0026565	Ass
FBgn0002522	lab
FBgn0004778	Ccp84Af
FBgn0004779	Ccp84Ae
FBgn0004780	Ccp84Ad
FBgn0004781	Ccp84Ac
FBgn0063127	lncRNA:CR33938
FBgn0051481	pb
FBgn0004054	zen2
FBgn0085326	CG34297
FBgn0004053	zen
FBgn0000166	bcd
FBgn0267153	lncRNA:CR45593
FBgn0000071	Ama
FBgn0266235	lncRNA:CR44930
FBgn0261638	lncRNA:CR42721
FBgn0262174	mir-993
FBgn0263383	lncRNA:CR43435
FBgn0000439	Dfd
FBgn0261503	lncRNA:CR42651
FBgn0262424	mir-10
FBgn0267575	lncRNA:CR45915
FBgn0026162	tRNA:Lys-TTT-2-1
FBgn0261504	7SLRNA:CR42652
FBgn0026163	tRNA:Lys-TTT-2-2
FBgn0026164	tRNA:Lys-TTT-2-3
FBgn0000003	7SLRNA:CR32864
FBgn0011904	tRNA:Lys-TTT-2-4
FBgn0003339	Scr
FBgn0267561	lncRNA:CR45901
FBgn0267562	lncRNA:CR45902
FBgn0267563	lncRNA:CR45903
FBgn0267564	lncRNA:CR45904
FBgn0267565	lncRNA:CR45905
FBgn0001077	ftz
FBgn0266236	lncRNA:CR44931
FBgn0267119	lncRNA:CR45559
FBgn0266237	lncRNA:CR44932
FBgn0287588	CG46458
FBgn0260642	Antp
FBgn0262897	lncRNA:CR43252
FBgn0267559	lncRNA:CR45899
FBgn0266238	lncRNA:CR44933
FBgn0024289	Sodh-1
FBgn0026563	CG1979
FBgn0019828	dj
FBgn0037463	djl
FBgn0037464	Mst84B
FBgn0037465	CG1105
FBgn0051248	CG31248
FBgn0051491	tRNA:Gly-TCC-1-2
FBgn0051493	CG31493
FBgn0037475	Fer1
FBgn0261702	asRNA:CR42738
FBgn0037477	CG14610
FBgn0267337	rn
FBgn0265421	lncRNA:CR44333
FBgn0045843	RacGAP84C
FBgn0260713	CG42544
FBgn0265422	lncRNA:CR44334
FBgn0267805	lncRNA:CR46130
FBgn0037498	CG10029
FBgn0283626	lncRNA:CR46299
FBgn0265423	CG44335
FBgn0265424	lncRNA:TS14
FBgn0265425	lncRNA:CR44337
FBgn0051496	CG31496
FBgn0051501	nxf4
FBgn0263565	mir-4950
FBgn0011998	tRNA:Val-CAC-2-2
FBgn0015577	alpha-Est9
FBgn0037506	Mics1
FBgn0015574	alpha-Est6
FBgn0027934	alpha-Est4aPsi
FBgn0015831	Rtnl2
FBgn0261393	alpha-Est5
FBgn0015572	alpha-Est4
FBgn0267803	asRNA:CR46128
FBgn0051146	Nlg1
FBgn0265200	lncRNA:CR44260
FBgn0037512	CG2616
FBgn0266240	lncRNA:CR44935
FBgn0037514	CG10919
FBgn0037515	Sp7
FBgn0037517	CG10086
FBgn0085413	CG34384
FBgn0037525	CG17816
FBgn0000504	dsx
FBgn0262362	CG43060
FBgn0263596	CG43618
FBgn0262363	CG43061
FBgn0037546	mAChR-B
FBgn0037547	CG7910
FBgn0265418	lncRNA:CR44330
FBgn0243512	puc
FBgn0265419	lncRNA:CR44331
FBgn0037551	Arl8
FBgn0051583	tRNA:Asn-GTT-1-10
FBgn0011963	tRNA:Arg-ACG-1-6
FBgn0011960	tRNA:Arg-ACG-1-9
FBgn0011959	tRNA:Arg-ACG-1-10
FBgn0001138	grn
FBgn0262994	lncRNA:CR43302
FBgn0261290	CheA84a
FBgn0037552	CG7800
FBgn0267111	lncRNA:CR45551
FBgn0267110	lncRNA:CR45550
FBgn0010433	ato
FBgn0265377	lncRNA:CR44318
FBgn0037562	Nazo
FBgn0037563	CG11672
FBgn0037565	CG9626
FBgn0062412	Ctr1B
FBgn0003129	Poxm
FBgn0037576	Or85a
FBgn0040529	COX7A
FBgn0004908	Arl2
FBgn0266801	CG45263
FBgn0037589	Obp85a
FBgn0037591	Or85c
FBgn0261929	5-HT2B
FBgn0026399	Or85e
FBgn0037610	CG8043
FBgn0037611	CG11755
FBgn0053325	CG33325
FBgn0001180	hb
FBgn0037623	CG9801
FBgn0003165	pum
FBgn0286030	lncRNA:CR46350
FBgn0037676	CG8861
FBgn0037675	HP1e
FBgn0005585	Calr
FBgn0286035	sisRNA:CR46357
FBgn0012344	Dh44
FBgn0264827	asRNA:CR44035
FBgn0037761	CG8534
FBgn0267440	lncRNA:CR45790
FBgn0085331	CG34302
FBgn0262105	lncRNA:CR42858
FBgn0037766	Teh1
FBgn0287598	CG46467
FBgn0267336	Glut4EF
FBgn0266389	lncRNA:CR45029
FBgn0045473	Gr85a
FBgn0037772	Spn85F
FBgn0037781	Fancl
FBgn0265081	asRNA:CR44192
FBgn0051410	Npc2e
FBgn0037782	Npc2d
FBgn0037783	Npc2c
FBgn0266732	asRNA:CR45205
FBgn0053629	CR33629
FBgn0053630	CG33630
FBgn0053631	CG33631
FBgn0053783	CG33783
FBgn0053784	CG33784
FBgn0041105	nerfin-2
FBgn0037786	Alp13
FBgn0037788	CAH7
FBgn0004575	Syn
FBgn0025879	Timp
FBgn0037802	Sirt6
FBgn0015396	jumu
FBgn0020379	Rfx
FBgn0278600	CG46270
FBgn0037817	Cyp12e1
FBgn0267136	lncRNA:CR45576
FBgn0001235	hth
FBgn0263547	mir-4944
FBgn0264788	asRNA:CR44018
FBgn0037819	Phyhd1
FBgn0265161	lncRNA:CR44230
FBgn0004841	TkR86C
FBgn0037829	CG14691
FBgn0037836	CG14692
FBgn0037837	CG14693
FBgn0267121	lncRNA:CR45561
FBgn0083950	side-VI
FBgn0267671	lncRNA:CR46007
FBgn0040259	Ugt302C1
FBgn0027584	CG4757
FBgn0040253	Ugt35E1
FBgn0040255	Ugt35E2
FBgn0026314	Ugt35B1
FBgn0026315	Ugt35A1
FBgn0037870	CG18577
FBgn0037891	CG5214
FBgn0262972	lncRNA:cherub
FBgn0051386	lncRNA:CR31386
FBgn0266415	lncRNA:CR45055
FBgn0004595	pros
FBgn0267672	lncRNA:CR46008
FBgn0026063	KP78b
FBgn0026064	KP78a
FBgn0267673	lncRNA:CR46009
FBgn0037896	ninaG
FBgn0046225	CG17230
FBgn0037906	PGRP-LB
FBgn0037908	dpr5
FBgn0053512	dpr4
FBgn0037910	CG14708
FBgn0037912	sea
FBgn0037913	fabp
FBgn0262081	Csk
FBgn0259227	CG42327
FBgn0037935	CG6834
FBgn0037936	CG6908
FBgn0042110	CG18765
FBgn0037937	Fer3
FBgn0037939	CG14718
FBgn0025821	I-t
FBgn0037940	CG14720
FBgn0037941	CG12594
FBgn0265276	l(3)neo38
FBgn0051116	ClC-a
FBgn0037956	CG6959
FBgn0003312	sad
FBgn0037963	Cad87A
FBgn0037964	CG14731
FBgn0037976	Tk
FBgn0260746	Ect3
FBgn0037978	KLHL18
FBgn0037986	CG14736
FBgn0037988	CG14740
FBgn0037989	ATP8B
FBgn0051361	dpr17
FBgn0037993	dpr15
FBgn0261714	Cpn
FBgn0051356	tRNA:Thr-TGT-1-1
FBgn0038002	CG12256
FBgn0263454	asRNA:CR43477
FBgn0038003	CG3916
FBgn0011270	Pglym87
FBgn0038005	Cyp313a5
FBgn0038006	Cyp313a2
FBgn0038007	Cyp313a3
FBgn0264828	lncRNA:CR44036
FBgn0038008	CG3942
FBgn0267922	lncRNA:CR46203
FBgn0264829	CG44037
FBgn0003651	svp
FBgn0264830	CG44038
FBgn0267677	lncRNA:CR46013
FBgn0264831	lncRNA:CR44039
FBgn0038009	CG17738
FBgn0259975	Sfp87B
FBgn0267678	lncRNA:CR46014
FBgn0038011	CG4066
FBgn0051432	tRNA:Thr-TGT-2-5
FBgn0038012	CG10013
FBgn0267143	lncRNA:CR45583
FBgn0266246	lncRNA:CR44941
FBgn0266261	CG44956
FBgn0038013	CG10038
FBgn0038014	CG10041
FBgn0001149	GstD1
FBgn0267679	lncRNA:CR46015
FBgn0010038	GstD2
FBgn0010039	GstD3
FBgn0010040	GstD4
FBgn0010041	GstD5
FBgn0010042	GstD6
FBgn0010043	GstD7
FBgn0010044	GstD8
FBgn0038028	CG10035
FBgn0038029	GstD11
FBgn0085431	Sol1
FBgn0053098	CG33098
FBgn0038032	CG10096
FBgn0038033	CG10097
FBgn0013277	Hsp70Ba
FBgn0052865	lncRNA:alphagamma-element:CR32865
FBgn0051354	Hsp70Bbb
FBgn0013278	Hsp70Bb
FBgn0267867	CR46155
FBgn0013279	Hsp70Bc
FBgn0250910	Octbeta3R
FBgn0267680	lncRNA:CR46016
FBgn0038063	Octbeta2R
FBgn0266247	lncRNA:CR44942
FBgn0038070	CG6753
FBgn0038072	CG6225
FBgn0038082	Ugt37A2
FBgn0038083	Ugt37A3
FBgn0038084	beat-Vc
FBgn0265164	lncRNA:CR44233
FBgn0265163	lncRNA:CR44232
FBgn0267937	lncRNA:CR46217
FBgn0038088	CG10126
FBgn0267938	lncRNA:CR46218
FBgn0038090	CG10909
FBgn0038092	beat-Vb
FBgn0265167	lncRNA:CR44236
FBgn0040493	grsm
FBgn0038098	CG7381
FBgn0038099	CG7091
FBgn0003308	ry
FBgn0038113	CG11668
FBgn0003450	snk
FBgn0038114	CG11670
FBgn0001217	Hsc70-2
FBgn0051157	CG31157
FBgn0260962	pic
FBgn0004666	sim
FBgn0038118	timeout
FBgn0085337	CG34308
FBgn0267683	lncRNA:CR46019
FBgn0260793	2mit
FBgn0266578	lncRNA:CR45109
FBgn0038122	CG8138
FBgn0038123	CG8508
FBgn0000024	Ace
FBgn0038130	CG8630
FBgn0038139	PK2-R2
FBgn0038140	PK2-R1
FBgn0038142	CheA87a
FBgn0023495	Lip3
FBgn0038143	CG9813
FBgn0264987	lncRNA:CR44138
FBgn0038147	CCHa2
FBgn0040553	CG14374
FBgn0038148	CG14377
FBgn0038149	GILT1
FBgn0038153	Ir87a
FBgn0267151	lncRNA:CR45591
FBgn0000046	Act87E
FBgn0261814	lncRNA:CR42756
FBgn0038156	side-IV
FBgn0040554	asRNA:CR17025
FBgn0287587	CG46457
FBgn0051337	CG31337
FBgn0038158	CG14370
FBgn0038159	CG14369
FBgn0038161	CG9269
FBgn0267240	lncRNA:CR45680
FBgn0267154	lncRNA:CR45594
FBgn0038163	CG10841
FBgn0267150	lncRNA:CR45590
FBgn0263651	lncRNA:CR43642
FBgn0038186	CG14362
FBgn0267959	lncRNA:CR46239
FBgn0008646	E5
FBgn0000576	ems
FBgn0038188	Art9
FBgn0038189	Art6
FBgn0047199	CG31517
FBgn0038190	CG9926
FBgn0038191	CG9925
FBgn0264493	rdx
FBgn0011971	tRNA:Ser-GCT-2-2
FBgn0038197	foxo
FBgn0038198	Npc2b
FBgn0038199	CCHa1
FBgn0038200	CG9920
FBgn0038201	PK1-R
FBgn0265168	asRNA:CR44237
FBgn0038203	Or88a
FBgn0038204	CG14357
FBgn0038208	CG14355
FBgn0038209	CG9722
FBgn0265146	CG44215
FBgn0051533	CG31533
FBgn0011582	Dop1R1
FBgn0051326	CG31326
FBgn0053109	CG33109
FBgn0053329	Sp212
FBgn0262983	CG43291
FBgn0003480	spn-B
FBgn0024321	NK7.1
FBgn0051320	HEATR2
FBgn0038225	soti
FBgn0285955	cv-c
FBgn0085417	natalisin
FBgn0038237	Pde6
FBgn0086686	l(3)L1231
FBgn0038250	CG3505
FBgn0265140	Meltrin
FBgn0266756	btsz
FBgn0038266	CG3610
FBgn0261859	CG42788
FBgn0267571	lncRNA:CR45911
FBgn0038339	CG6118
FBgn0051446	CG31446
FBgn0038354	CG5404
FBgn0003507	srp
FBgn0264982	lncRNA:CR44133
FBgn0262028	lncRNA:CR42839
FBgn0038391	GATAe
FBgn0003117	pnr
FBgn0038401	CG5916
FBgn0038402	Fer2
FBgn0063649	CG6006
FBgn0038422	CG14880
FBgn0038423	CG10317
FBgn0003513	ss
FBgn0267190	lncRNA:CR45630
FBgn0051497	tRNA:Thr-AGT-1-3
FBgn0051279	CG31279
FBgn0003944	Ubx
FBgn0020556	lncRNA:bxd
FBgn0063261	CG31275
FBgn0266250	lncRNA:CR44945
FBgn0015230	Glut3
FBgn0267314	lncRNA:CR45750
FBgn0267315	lncRNA:TS16
FBgn0000014	abd-A
FBgn0264857	lncRNA:iab8
FBgn0263595	lncRNA:CR43617
FBgn0000015	Abd-B
FBgn0038458	VhaM9.7-d
FBgn0015008	Actn3
FBgn0015011	AhcyL2
FBgn0038460	CG18622
FBgn0267152	lncRNA:CR45592
FBgn0043069	MESK4
FBgn0266748	lncRNA:CR45221
FBgn0266740	asRNA:CR45213
FBgn0051274	CG31274
FBgn0004577	Pxd
FBgn0038467	AdSL
FBgn0038468	CG5225
FBgn0051268	CG31268
FBgn0038469	CG4009
FBgn0038494	beat-IIb
FBgn0265197	CG44257
FBgn0038519	Prx3
FBgn0264005	Hmx
FBgn0038523	Sgs5bis
FBgn0003375	Sgs5
FBgn0040565	CG7606
FBgn0038525	CG14329
FBgn0004554	Edg91
FBgn0011945	tRNA:Pro-TGG-1-2
FBgn0011840	tRNA:Ala-AGC-2-3
FBgn0038529	CG14323
FBgn0053534	tRNA:Ala-AGC-2-4
FBgn0262794	CG43175
FBgn0051568	tRNA:Ala-AGC-2-6
FBgn0051578	tRNA:Pro-TGG-1-4
FBgn0051579	tRNA:Ala-AGC-2-7
FBgn0051580	tRNA:Ala-AGC-2-8
FBgn0266750	lncRNA:CR45223
FBgn0038532	CG14322
FBgn0051577	tRNA:Ala-AGC-1-1
FBgn0266405	CG45045
FBgn0051576	tRNA:Ala-AGC-2-10
FBgn0038533	CG7523
FBgn0261885	osa
FBgn0261987	Pxt
FBgn0038541	TyrRII
FBgn0262562	CG43102
FBgn0263995	cpo
FBgn0010389	htl
FBgn0003499	sr
FBgn0266564	lncRNA:CR45103
FBgn0266565	asRNA:CR45104
FBgn0038568	CG14315
FBgn0011701	repo
FBgn0038588	CG7156
FBgn0038592	CG18599
FBgn0038593	Vps39
FBgn0038606	CG15803
FBgn0038609	Nup43
FBgn0004618	gl
FBgn0040569	lncRNA:CR14310
FBgn0266251	lncRNA:CR44946
FBgn0004652	fru
FBgn0262823	hemo
FBgn0262846	CG43210
FBgn0023083	fray
FBgn0038627	CG7694
[truncated: 632 more rows]

## Sheet: Pc binding genes in s-LNvs
R6-Gal4/DamPc
gene_ID	gene_name
FBgn0031208	CR11023
FBgn0002121	l(2)gl
FBgn0051973	Cda5
FBgn0031216	Zir
FBgn0000061	al
FBgn0263871	lncRNA:CR43718
FBgn0031251	CG4213
FBgn0003963	ush
FBgn0267992	lncRNA:CR46259
FBgn0005660	Ets21C
FBgn0031261	nAChRbeta3
FBgn0260933	rempA
FBgn0013323	Ptth
FBgn0023489	Pph13
FBgn0010323	Gsc
FBgn0267827	lncRNA:CR46148
FBgn0031270	CG13689
FBgn0284247	ds
FBgn0031275	GABA-B-R3
FBgn0265825	lncRNA:CR44614
FBgn0031276	CG12506
FBgn0266887	lncRNA:CR45348
FBgn0002563	Lsp1beta
FBgn0046113	GluRIIC
FBgn0028481	CG4341
FBgn0031294	IA-2
FBgn0287617	asRNA:CR46486
FBgn0031296	CG4415
FBgn0031301	CG14339
FBgn0031302	CG14340
FBgn0041097	robo3
FBgn0011294	a5
FBgn0031331	CG5440
FBgn0053923	CG33923
FBgn0053922	CG33922
FBgn0026141	Cdlc2
FBgn0266357	lncRNA:CR45005
FBgn0266358	lncRNA:CR45006
FBgn0031332	CG5556
FBgn0031333	CG5561
FBgn0053126	NLaz
FBgn0031337	CG14346
FBgn0266203	lncRNA:CR44898
FBgn0002543	robo2
FBgn0266202	asRNA:CR44897
FBgn0003926	snRNA:U3
FBgn0026397	Or22b
FBgn0261509	haf
FBgn0267259	lncRNA:CR45695
FBgn0086758	chinmo
FBgn0045497	Gr22e
FBgn0045501	Gr22a
FBgn0031367	c-cup
FBgn0262275	mir-2280
FBgn0031374	Wdr62
FBgn0011859	tRNA:Gly-GCC-1-1
FBgn0040719	CG15357
FBgn0053673	CG33673
FBgn0031375	erm
FBgn0051942	tRNA:Arg-TCT-2-1
FBgn0262148	lncRNA:CR42874
FBgn0043539	Obp22a
FBgn0053543	CG33543
FBgn0263441	asRNA:CR43464
FBgn0031384	CG4238
FBgn0051669	tRNA:Gln-CTG-2-5
FBgn0286732	snoRNA:Or-CD14
FBgn0259192	CG42296
FBgn0026396	Or22c
FBgn0053516	dpr3
FBgn0266043	lncRNA:CR44808
FBgn0264864	lncRNA:CR44055
FBgn0031389	CG4259
FBgn0085201	CG34172
FBgn0051668	CG31668
FBgn0053124	CG33124
FBgn0264979	CG4267
FBgn0262106	lncRNA:CR42859
FBgn0042187	CG17234
FBgn0031406	Send1
FBgn0266022	lncRNA:CR44787
FBgn0266023	lncRNA:CR44788
FBgn0031407	CG4270
FBgn0054049	CG34049
FBgn0264084	lncRNA:CR43753
FBgn0264085	lncRNA:CR43754
FBgn0031409	CG4271
FBgn0261523	CG42658
FBgn0031410	CG17237
FBgn0028570	robl22E
FBgn0051949	CG31949
FBgn0031412	CG16995
FBgn0031413	CG9967
FBgn0031414	eys
FBgn0031423	CG3557
FBgn0264081	CG43750
FBgn0287218	CG46448
FBgn0031424	VGlut
FBgn0031426	CG18641
FBgn0051948	CG31948
FBgn0085477	CG34448
FBgn0085476	CG34447
FBgn0011818	oaf
FBgn0265818	lncRNA:CR44607
FBgn0031430	CG3528
FBgn0267738	asRNA:CR46069
FBgn0264943	lncRNA:CR44112
FBgn0031431	CG3515
FBgn0041337	Cyp309a2
FBgn0250835	CG15394
FBgn0031440	CG15395
FBgn0263322	CG43403
FBgn0267269	lncRNA:TS11
FBgn0264434	lncRNA:CR43852
FBgn0031441	CG9962
FBgn0264433	CG43851
FBgn0031442	Prosbeta4R1
FBgn0026395	Or23a
FBgn0031443	Prosbeta4R2
FBgn0031444	Trf4
FBgn0286882	CR46404
FBgn0041248	Gr23a
FBgn0051690	CG31690
FBgn0031446	Trf5
FBgn0004242	Syt1
FBgn0085422	CG34393
FBgn0266876	lncRNA:CR45337
FBgn0266877	lncRNA:CR45338
FBgn0031550	IFT57
FBgn0024244	drm
FBgn0265368	lncRNA:CR44309
FBgn0265960	lncRNA:CR44747
FBgn0264370	lncRNA:CR43822
FBgn0264363	CG43815
FBgn0004892	sob
FBgn0284410	lncRNA:TS2
FBgn0264371	lncRNA:CR43823
FBgn0002985	odd
FBgn0265369	lncRNA:CR44310
FBgn0085369	Drgx
FBgn0259951	Sfp24Ba
FBgn0259953	Sfp24Bd
FBgn0259952	Sfp24Bb
FBgn0031558	CG16704
FBgn0031559	CG3513
FBgn0259955	CG42465
FBgn0259956	Sfp24C1
FBgn0259957	CG42467
FBgn0262621	CG43145
FBgn0265370	lncRNA:CR44311
FBgn0051777	CG31777
FBgn0015376	cutlet
FBgn0031573	CG3407
FBgn0264885	lncRNA:CR44076
FBgn0264886	lncRNA:CR44077
FBgn0003430	slp1
FBgn0004567	slp2
FBgn0266318	lncRNA:CR44983
FBgn0267005	lncRNA:CR45449
FBgn0267006	lncRNA:CR45450
FBgn0264887	lncRNA:CR44078
FBgn0051774	fred
FBgn0031585	CG2955
FBgn0026394	Or24a
FBgn0031626	CG15631
FBgn0031627	fipi
FBgn0260428	CG42523
FBgn0041150	hoe1
FBgn0031703	Acsf2
FBgn0016920	nompC
FBgn0262097	lncRNA:CR42850
FBgn0265958	lncRNA:CR44745
FBgn0016660	H15
FBgn0263866	lncRNA:CR43713
FBgn0263867	lncRNA:CR43714
FBgn0051647	lncRNA:CR31647
FBgn0261963	mid
FBgn0266825	lncRNA:CR45287
FBgn0031720	CG14013
FBgn0031721	CG14017
FBgn0004620	GluRIIA
FBgn0020429	GluRIIB
FBgn0031722	CG14011
FBgn0031723	CG7251
FBgn0031724	CG18266
FBgn0031725	DIP-eta
FBgn0266030	lncRNA:CR44795
FBgn0266031	lncRNA:CR44796
FBgn0031726	Cyp6a16
FBgn0051646	DIP-theta
FBgn0266069	lncRNA:CR44822
FBgn0262256	mir-959
FBgn0262321	mir-960
FBgn0262239	mir-961
FBgn0262200	mir-962
FBgn0262333	mir-963
FBgn0262243	mir-964
FBgn0266068	lncRNA:CR44821
FBgn0031728	Hsp60C
FBgn0031730	CG7236
FBgn0054011	CG34011
FBgn0031732	CG11149
FBgn0085410	TrissinR
FBgn0031745	rau
FBgn0265785	CG44574
FBgn0259959	Sfp26Ac
FBgn0262814	CG43185
FBgn0031746	CG9029
FBgn0043362	bchs
FBgn0031751	CG9016
FBgn0015381	dsf
FBgn0266826	lncRNA:CR45288
FBgn0266827	lncRNA:CR45289
FBgn0261055	Sfp26Ad
FBgn0266071	lncRNA:CR44824
FBgn0031785	CG13991
FBgn0085409	smal
FBgn0259714	DIP-epsilon
FBgn0031811	CG13982
FBgn0051637	CG31637
FBgn0000320	eya
FBgn0266002	lncRNA:CR44776
FBgn0031829	IFT52
FBgn0031835	CG11319
FBgn0031855	meng
FBgn0051910	CG31910
FBgn0086034	snoRNA:Me28S-G2743
FBgn0265257	CG44271
FBgn0015777	nrv2
FBgn0263585	CG43610
FBgn0051631	tRNA:Arg-CCT-1-1
FBgn0042189	CG17376
FBgn0031859	CG17377
FBgn0031860	Daao2
FBgn0031861	CG17375
FBgn0264890	lncRNA:CR44081
FBgn0051632	sens-2
FBgn0031866	Nlg2
FBgn0010453	Wnt4
FBgn0284084	wg
FBgn0031902	Wnt6
FBgn0031903	Wnt10
FBgn0264872	asRNA:CR44063
FBgn0002938	ninaC
FBgn0031999	CG8419
FBgn0026718	Agpat2
FBgn0032048	Dh31
FBgn0266845	CG45307
FBgn0032065	CG12438
FBgn0032067	LManIV
FBgn0032068	LManV
FBgn0032069	LManVI
FBgn0261627	CG42710
FBgn0029123	SoxN
FBgn0266905	lncRNA:CR45365
FBgn0265587	lncRNA:CR44414
FBgn0032087	CG9568
FBgn0032088	CG13102
FBgn0032089	Rcd-1r
FBgn0032090	CG9582
FBgn0265452	lncRNA:CR44352
FBgn0051708	DIP-zeta
FBgn0265676	lncRNA:CR44483
FBgn0032094	CG12439
FBgn0032095	Toll-4
FBgn0267252	Ggamma30A
FBgn0267012	lncRNA:CR45456
FBgn0267013	lncRNA:CR45457
FBgn0032109	CG17005
FBgn0085395	Shawl
FBgn0032115	CG4438
FBgn0032129	jp
FBgn0287599	CG46468
FBgn0028479	Mtpalpha
FBgn0051709	CG31709
FBgn0014179	gcm
FBgn0263612	lncRNA:CR43621
FBgn0032131	CG3841
FBgn0032132	CG4382
FBgn0019809	gcm2
FBgn0032135	GlcAT-S
FBgn0051882	CG31882
FBgn0032151	nAChRalpha6
FBgn0264266	lncRNA:CR43766
FBgn0265002	CG44153
FBgn0032181	CG13133
FBgn0083945	CG34109
FBgn0032184	CG13135
FBgn0032187	CG4839
FBgn0032188	CG13137
FBgn0028675	Sur
FBgn0032209	Hand
FBgn0032210	CYLD
FBgn0266303	asRNA:CR44968
FBgn0032225	CG5022
FBgn0085396	CG34367
FBgn0032228	CG5367
FBgn0032229	ClpP
FBgn0051721	Trim9
FBgn0051869	CG31869
FBgn0265793	lncRNA:CR44582
FBgn0011676	Nos
FBgn0032303	CG6508
FBgn0032304	CG17134
FBgn0032311	CG12517
FBgn0267009	lncRNA:CR45453
FBgn0267010	lncRNA:CR45454
FBgn0265683	lncRNA:CR44490
FBgn0032312	CG14071
FBgn0032313	CG14070
FBgn0032314	CG7309
FBgn0261871	dpr2
FBgn0265685	lncRNA:CR44492
FBgn0265686	lncRNA:CR44493
FBgn0264441	lncRNA:CR43859
FBgn0264442	ab
FBgn0086035	snoRNA:Me18S-G642
FBgn0020270	mre11
FBgn0283678	Osi21
FBgn0263328	lncRNA:CR43409
FBgn0263874	lncRNA:CR43721
FBgn0265795	lncRNA:CR44584
FBgn0265796	lncRNA:CR44585
FBgn0032360	CG14926
FBgn0000287	salr
FBgn0263764	lncRNA:CR43681
FBgn0261648	salm
FBgn0287465	lncRNA:CR46454
FBgn0003313	sala
FBgn0263087	CG43355
FBgn0287204	Cog8
FBgn0051706	CG31706
FBgn0085191	CG34162
FBgn0261707	asRNA:CR42743
FBgn0263386	CG43438
FBgn0015400	kek2
FBgn0028412	Mst33A
FBgn0032369	CG6614
FBgn0032371	CG4983
FBgn0265672	lncRNA:CR44479
FBgn0265673	lncRNA:CR44480
FBgn0265670	CG44477
FBgn0265674	lncRNA:CR44481
FBgn0032372	CG4988
FBgn0264992	lncRNA:CR44143
FBgn0032375	CG14932
FBgn0032376	Tsp33B
FBgn0264815	Pde1c
FBgn0266363	CG45011
FBgn0266364	CG45012
FBgn0266366	lncRNA:CR45014
FBgn0265349	Sfp33A4
FBgn0259963	Sfp33A2
FBgn0032382	Mal-B2
FBgn0026392	Or33a
FBgn0026391	Or33b
FBgn0026390	Or33c
FBgn0014019	Rh5
FBgn0003145	prd
FBgn0265803	asRNA:CR44592
FBgn0032407	Pex19
FBgn0265805	lncRNA:CR44594
FBgn0051760	CG31760
FBgn0051861	CG31861
FBgn0051860	ZnT33D
FBgn0000114	bru1
FBgn0266820	lncRNA:CR45282
FBgn0266821	lncRNA:CR45283
FBgn0262475	bru2
FBgn0032424	CG17010
FBgn0259176	bun
FBgn0265809	lncRNA:CR44598
FBgn0265808	lncRNA:CR44597
FBgn0265807	lncRNA:CR44596
FBgn0265806	lncRNA:CR44595
FBgn0085424	nub
FBgn0032439	Ref2
FBgn0004394	pdm2
FBgn0032442	Nepl7
FBgn0032444	CCT4
FBgn0032456	MRP
FBgn0267925	lncRNA:CR46206
FBgn0284416	lncRNA:TS9
FBgn0264366	lncRNA:CR43818
FBgn0015399	kek1
FBgn0266305	lncRNA:CR44970
FBgn0266306	lncRNA:CR44971
FBgn0040508	ACXC
FBgn0040509	ACXB
FBgn0040510	ACXA
FBgn0040506	ACXE
FBgn0032464	Vha68-3
FBgn0032465	Yip1d1
FBgn0262160	CG9932
FBgn0032470	Ttc30
FBgn0264894	CG44085
FBgn0264308	CG43778
FBgn0032505	CG16826
FBgn0032521	CG7110
FBgn0032522	CG16848
FBgn0032523	CG16956
FBgn0263354	CG42784
FBgn0284224	CG46308
FBgn0023407	B4
FBgn0053642	CG33642
FBgn0053643	CG33643
FBgn0053644	CG33644
FBgn0053645	CG33645
FBgn0259984	kuz
FBgn0028546	ics
FBgn0265939	lncRNA:CR44726
FBgn0028527	CG18507
FBgn0051814	DIP-kappa
FBgn0028848	Gpo3
FBgn0051813	nur
FBgn0267573	lncRNA:CR45913
FBgn0266140	lncRNA:CR44846
FBgn0028541	TM9SF4
FBgn0028509	CenG1A
FBgn0053307	CG33307
FBgn0286723	hll
FBgn0266822	lncRNA:CR45284
FBgn0028875	nAChRalpha5
FBgn0283651	CG46301
FBgn0016930	Dyrk2
FBgn0261563	wb
FBgn0020258	ppk
FBgn0004858	elB
FBgn0265946	lncRNA:CR44733
FBgn0264810	Pburs
FBgn0028871	Cpr35B
FBgn0265945	lncRNA:CR44732
FBgn0028844	CG15283
FBgn0265943	lncRNA:CR44730
FBgn0265944	lncRNA:CR44731
FBgn0005771	noc
FBgn0266841	lncRNA:CR45303
FBgn0266147	lncRNA:CR44853
FBgn0266148	lncRNA:CR44854
FBgn0028913	CG3473
FBgn0266150	lncRNA:CR44856
FBgn0261566	CG42680
FBgn0003016	osp
FBgn0266151	lncRNA:CR44857
FBgn0028870	CG4691
FBgn0032549	CG4650
FBgn0028867	CR15280
FBgn0032551	CG18636
FBgn0028866	CG18420
FBgn0250834	CG33308
FBgn0053309	CG33309
FBgn0032554	CG15278
FBgn0267291	lncRNA:CR45727
FBgn0013300	ProtA
FBgn0013301	ProtB
FBgn0259213	side-II
FBgn0028887	CG3491
FBgn0086711	mol
FBgn0264438	lncRNA:CR43856
FBgn0260446	GABA-B-R1
FBgn0283440	solo
FBgn0283442	vas
FBgn0028879	CG15270
FBgn0028878	CG15269
FBgn0265917	CR44706
FBgn0264436	lncRNA:CR43854
FBgn0028889	tRNA:Leu-TAA-3-1
FBgn0265996	lncRNA:CR44771
FBgn0028888	CG4168
FBgn0265085	lncRNA:CR44196
FBgn0028516	ZnT35C
FBgn0086691	UK114
FBgn0263765	lncRNA:CR43682
FBgn0028853	CG15263
FBgn0011239	ms(2)35Ci
FBgn0264264	lncRNA:CR43764
FBgn0028852	CG15262
FBgn0041103	nht
FBgn0287768	esg
FBgn0032563	CG15258
FBgn0266153	lncRNA:CR44859
FBgn0266914	lncRNA:CR45374
FBgn0266163	CG44869
FBgn0001983	wor
FBgn0028892	CG4161
FBgn0266155	lncRNA:CR44861
FBgn0266156	lncRNA:CR44862
FBgn0266893	lncRNA:CR45353
FBgn0020371	Tim17b2
FBgn0266831	lncRNA:CR45293
FBgn0266158	lncRNA:CR44864
FBgn0264261	lncRNA:CR43761
FBgn0028880	CG15256
FBgn0028370	kek3
FBgn0028947	CG11865
FBgn0028945	CG7631
FBgn0028518	CG18480
FBgn0028863	stol
FBgn0051826	CG31826
FBgn0264260	CG43760
FBgn0028901	CG18109
FBgn0264263	lncRNA:CR43763
FBgn0028902	Tektin-A
FBgn0051824	CR31824
FBgn0041183	Tep1
FBgn0051735	CG31735
FBgn0051823	CG31823
FBgn0051821	CG31821
FBgn0028645	beat-Ib
FBgn0032577	CG13244
FBgn0028514	CG4793
FBgn0028856	CG18063
FBgn0264347	lncRNA:CR43803
FBgn0263331	lncRNA:CR43412
FBgn0028644	beat-Ic
FBgn0264373	lncRNA:CR43825
FBgn0085196	CG34167
FBgn0264374	lncRNA:CR43826
FBgn0045827	CG13245
FBgn0264364	CG43816
FBgn0051820	CG31820
FBgn0266138	lncRNA:CR44844
FBgn0000182	BicC
FBgn0266459	CG45084
FBgn0013433	beat-Ia
FBgn0028520	CG4891
FBgn0028884	CG4892
FBgn0085197	CG34168
FBgn0266165	lncRNA:CR44871
FBgn0001991	Ca-alpha1D
FBgn0265949	lncRNA:CR44736
FBgn0028893	CG31819
FBgn0264392	lncRNA:CR43840
FBgn0028841	jhamt
FBgn0028523	CG5888
FBgn0086037	snoRNA:Me28S-A2958
FBgn0020416	Idgf1
FBgn0020414	Idgf3
FBgn0005677	dac
FBgn0032585	Nepl8
FBgn0266329	lncRNA:CR44994
FBgn0032587	CG5953
FBgn0263555	mir-4943
FBgn0259735	mtgo
FBgn0286734	snoRNA:Me18S-G1506
FBgn0267347	squ
FBgn0261278	grp
FBgn0051807	CG31807
FBgn0053552	CG33552
FBgn0051810	CG31810
FBgn0051809	CG31809
FBgn0051781	lncRNA:CR31781
FBgn0052832	CG32832
FBgn0032618	CG31743
FBgn0085342	CG34313
FBgn0262355	lncRNA:CR43053
FBgn0265543	lncRNA:CR44393
FBgn0266823	lncRNA:CR45285
FBgn0053179	beat-IIIb
FBgn0266896	lncRNA:CR45356
FBgn0266897	lncRNA:CR45357
FBgn0032624	CG6304
FBgn0267018	lncRNA:CR45462
FBgn0264367	lncRNA:CR43819
FBgn0051784	CG31784
FBgn0083942	CG34106
FBgn0265607	beat-IIIa
FBgn0045487	Gr36a
FBgn0045486	Gr36b
FBgn0045485	Gr36c
FBgn0046888	CG31750
FBgn0032629	beat-IIIc
FBgn0265546	lncRNA:CR44396
FBgn0265545	lncRNA:CR44395
FBgn0267293	lncRNA:CR45729
FBgn0032631	CG15140
FBgn0032632	CG6380
FBgn0085199	CG34170
FBgn0265270	lncRNA:CR43239
FBgn0051804	CG31804
FBgn0032648	CG15144
FBgn0032649	CG15145
FBgn0267579	lncRNA:CR45919
FBgn0261089	Sytalpha
FBgn0265585	lncRNA:CR44412
FBgn0265586	lncRNA:CR44413
FBgn0032654	CG15147
FBgn0262356	CG43054
FBgn0015609	CadN
FBgn0262018	CadN2
FBgn0263338	lncRNA:CR43419
FBgn0262017	CG42830
FBgn0262960	CG43271
FBgn0265549	lncRNA:CR44399
FBgn0023096	btv
FBgn0032658	CG5681
FBgn0051742	Prosbeta5R2
FBgn0051740	CG31740
FBgn0032660	elfless
FBgn0243486	rdo
FBgn0000120	Arr1
FBgn0261804	CG42750
FBgn0263090	lncRNA:CR43358
FBgn0032677	CG5790
FBgn0032684	Ugt301D1
FBgn0085370	Pde11
FBgn0032694	MESR3
FBgn0032693	Cyp310a1
FBgn0086200	CR42490
FBgn0263079	CG43338
FBgn0263078	CG43339
FBgn0032707	CG10348
FBgn0265994	lncRNA:CR44769
FBgn0261806	CG42752
FBgn0032709	CG15167
FBgn0045852	ham
FBgn0264348	lncRNA:CR43804
FBgn0266209	lncRNA:CR44904
FBgn0264362	CG43814
FBgn0264365	lncRNA:CR43817
FBgn0040993	CG17325
FBgn0259201	CG42305
FBgn0027074	Ugt36F1
FBgn0032713	Ugt36D1
FBgn0027070	Ugt36E1
FBgn0032715	CG17597
FBgn0003896	tup
FBgn0265950	lncRNA:CR44737
FBgn0265952	lncRNA:CR44739
FBgn0265951	lncRNA:CR44738
FBgn0032723	ssp3
FBgn0032734	CG15169
FBgn0287596	CG46465
FBgn0046302	CG10650
FBgn0051792	CG31792
FBgn0028569	robl37BC
FBgn0266830	lncRNA:CR45292
FBgn0032740	CG15172
FBgn0263838	lncRNA:CR43700
FBgn0032753	CG17572
FBgn0053315	CR33315
FBgn0032754	CG10700
FBgn0002023	Lim3
FBgn0032755	CG17344
FBgn0263982	CG43731
FBgn0266210	lncRNA:CR44905
FBgn0000075	amd
FBgn0015380	drl
FBgn0267928	lncRNA:CR46209
FBgn0265078	lncRNA:CR44189
FBgn0051797	CG31797
FBgn0265079	lncRNA:CR44190
FBgn0024245	dnt
FBgn0032785	CG10026
FBgn0000964	tj
FBgn0267286	lncRNA:CR45722
FBgn0267287	lncRNA:CR45723
FBgn0264391	lncRNA:CR43839
FBgn0032787	CG10195
FBgn0032788	CG13084
FBgn0032789	CG13083
FBgn0032790	CG10194
FBgn0000464	Lar
FBgn0267964	CG46244
FBgn0266211	CR44906
FBgn0032820	fbp
FBgn0000529	bsh
FBgn0032821	CdGAPr
FBgn0032839	AANATL3
FBgn0032840	sNPF
FBgn0266315	lncRNA:CR44980
FBgn0266214	lncRNA:CR44909
FBgn0051677	CG31677
FBgn0014859	Hr38
FBgn0011202	dia
FBgn0000251	cad
FBgn0032901	sky
FBgn0263996	CG43739
FBgn0023091	dimm
FBgn0051612	CG31612
FBgn0032964	CG11630
FBgn0265255	lncRNA:CR44269
FBgn0266021	lncRNA:CR44786
FBgn0003866	tsh
FBgn0286927	CR46424
FBgn0266222	lncRNA:CR44917
FBgn0266223	lncRNA:CR44918
FBgn0266224	lncRNA:CR44919
FBgn0266225	lncRNA:CR44920
FBgn0266902	lncRNA:CR45362
FBgn0264262	lncRNA:CR43762
FBgn0032965	CG11629
FBgn0032966	CG1421
FBgn0032967	CG1428
FBgn0032968	CG11634
FBgn0032969	CG2528
FBgn0051693	CG31693
FBgn0028979	tio
FBgn0266874	lncRNA:CR45335
FBgn0084001	CG41434
FBgn0051601	CG31601
FBgn0267921	lncRNA:CR46202
FBgn0260996	CG42597
FBgn0267428	DIP-lambda
FBgn0267978	ap
FBgn0267744	lncRNA:CR46075
FBgn0086655	jing
FBgn0033167	CG1701
FBgn0003460	so
FBgn0265097	lncRNA:CR44202
FBgn0265098	lncRNA:CR44203
FBgn0265099	lncRNA:CR44204
FBgn0266805	lncRNA:CR45267
FBgn0263970	lncRNA:CR43724
FBgn0025360	Optix
FBgn0265639	lncRNA:CR44446
FBgn0265632	CG44439
FBgn0033277	CG14760
FBgn0050369	CG30369
FBgn0033278	CG14759
FBgn0033279	CG2291
FBgn0050375	CG30375
FBgn0050371	CG30371
FBgn0265307	lncRNA:CR44280
FBgn0265640	lncRNA:CR44447
FBgn0265641	lncRNA:CR44448
FBgn0261588	pdm3
FBgn0033317	CG8635
FBgn0015561	unpg
FBgn0033392	CG8027
FBgn0033403	CG13739
FBgn0033405	CG13954
FBgn0287478	Camta
FBgn0053758	CG33758
FBgn0287466	lncRNA:CR46455
FBgn0264599	asRNA:CR43948
FBgn0000606	eve
FBgn0033494	KCNQ
FBgn0000448	Hr3
FBgn0266803	lncRNA:CR45265
FBgn0005619	Hdc
FBgn0040765	luna
FBgn0050489	Cyp12d1-p
FBgn0286921	CR46421
FBgn0033579	CG13229
FBgn0003396	shn
FBgn0000581	E(Pc)
FBgn0001269	inv
FBgn0000577	en
FBgn0033636	tou
FBgn0053471	Ir48a
FBgn0033648	Ir48b
FBgn0266926	lncRNA:CR45377
FBgn0033649	pyr
FBgn0033652	ths
FBgn0260007	CG42493
FBgn0033651	Ir48c
FBgn0266858	lncRNA:CR45319
FBgn0266857	lncRNA:CR45318
FBgn0004839	otk
FBgn0024732	Drep1
FBgn0265373	CG44314
FBgn0028407	Drep3
FBgn0033679	CG8888
FBgn0086677	jeb
FBgn0266814	lncRNA:CR45276
FBgn0020377	Sr-CII
FBgn0033703	CG13170
FBgn0263020	CG43315
FBgn0033705	CG13168
FBgn0261611	CG42700
FBgn0266809	asRNA:CR45271
FBgn0010238	Lac
FBgn0033740	dgt5
FBgn0033744	Dh44-R2
FBgn0011592	fra
FBgn0053752	CG33752
FBgn0261625	GLS
FBgn0033770	wuc
FBgn0261545	CG42663
FBgn0033774	CG12374
FBgn0266804	lncRNA:CR45266
FBgn0003326	sca
FBgn0266630	asRNA:CR45137
FBgn0040755	CG17580
FBgn0265646	lncRNA:CR44453
FBgn0033775	Cyp9h1
FBgn0028963	Or49b
FBgn0250842	CG17575
FBgn0050488	antr
FBgn0050486	CG30486
FBgn0267024	asRNA:CR45468
FBgn0033777	CG17574
FBgn0002069	AspRS
FBgn0266634	asRNA:CR45141
FBgn0003975	vg
FBgn0267957	lncRNA:CR46237
FBgn0285940	lncRNA:CR46336
FBgn0285941	lncRNA:CR46337
FBgn0265654	lncRNA:CR44461
FBgn0010488	NAT1
FBgn0033782	sug
FBgn0004512	Mdr49
FBgn0265186	CG44251
FBgn0265185	CG44250
FBgn0033787	CG13321
FBgn0005624	Psc
FBgn0265427	lncRNA:CR44339
FBgn0053798	CG33798
FBgn0265623	Su(z)2
FBgn0033788	CG13323
FBgn0033789	CG13324
FBgn0033791	Drl-2
FBgn0265429	CG44341
FBgn0033792	CG13325
FBgn0259876	Cap-G
FBgn0259219	CG42319
FBgn0052843	Dh31-R
FBgn0265104	lncRNA:CR44206
FBgn0262391	mir-184
FBgn0033828	CG17048
FBgn0266851	lncRNA:CR45312
FBgn0033830	CG10814
FBgn0263774	CG43691
FBgn0033834	CG4744
FBgn0000119	arr
FBgn0260964	Vmat
FBgn0033850	CG13331
FBgn0033851	CG13332
FBgn0011896	tRNA:Lys-CTT-1-10
FBgn0033853	CG6145
FBgn0033861	CG12464
FBgn0000633	tei
FBgn0033862	CG6209
FBgn0033863	CG13337
FBgn0033864	CG18368
FBgn0266391	lncRNA:CR45031
FBgn0266392	lncRNA:CR45032
FBgn0033865	CG6220
FBgn0033867	Cpr50Ca
FBgn0033869	Cpr50Cb
FBgn0002643	mam
FBgn0040752	Prosap
FBgn0033911	VGAT
FBgn0005613	Sox15
FBgn0261269	conv
FBgn0085408	Shrm
FBgn0085471	CG34442
FBgn0085472	CG34443
FBgn0085473	CG34444
FBgn0050067	Obp50a
FBgn0050072	Obp50c
FBgn0050073	Obp50b
FBgn0050074	Obp50d
FBgn0085214	CG34185
FBgn0033931	Obp50e
FBgn0033933	CG10104
FBgn0033936	Achl
FBgn0266815	lncRNA:CR45277
FBgn0284250	Oaz
FBgn0265655	lncRNA:CR44462
FBgn0265974	ttv
FBgn0033952	Adgf-E
FBgn0033953	CG12861
FBgn0033954	CG12860
FBgn0033955	CG12866
FBgn0020269	mspo
FBgn0050479	CG30479
FBgn0050480	CG30480
FBgn0015602	BEAF-32
FBgn0001319	kn
FBgn0033968	hui
FBgn0033969	Pgm2b
FBgn0266868	lncRNA:CR45329
FBgn0033970	CG10205
FBgn0016684	NaPi-T
FBgn0029082	hbs
FBgn0263613	lncRNA:CR43622
FBgn0053467	CG33467
FBgn0265650	lncRNA:CR44457
FBgn0013467	igl
FBgn0262478	CG43068
FBgn0259878	Fs
FBgn0265508	asRNA:CR44370
FBgn0265194	Trpm
FBgn0265176	lncRNA:CR44241
FBgn0034007	ND-51L2
FBgn0013750	Arf51F
FBgn0034010	CG8157
FBgn0034011	CG8160
FBgn0265509	lncRNA:CR44371
FBgn0034012	Hr51
FBgn0034013	unc-5
FBgn0263980	Stacl
FBgn0266378	lncRNA:CR45020
FBgn0050472	CG30472
FBgn0050469	Ir52b
FBgn0050468	Ir52c
FBgn0260429	CG42524
FBgn0023441	fus
FBgn0265510	asRNA:CR44372
FBgn0050087	CG30087
FBgn0053460	CG33460
FBgn0053462	CG33462
FBgn0050080	CG30080
FBgn0261538	CG42662
FBgn0286939	CG46433
FBgn0050089	CG30089
FBgn0265991	Zasp52
FBgn0034046	tun
FBgn0053465	CG33465
FBgn0003130	Poxn
FBgn0034045	CG8249
FBgn0264089	sli
FBgn0287602	asRNA:CR46471
FBgn0053463	CG33463
FBgn0265511	lncRNA:CR44373
FBgn0034083	lbk
FBgn0034082	CG10734
FBgn0034095	CG15701
FBgn0034096	CG7786
FBgn0034097	CG3687
FBgn0034098	krimp
FBgn0261612	CngA
FBgn0050098	CG30098
FBgn0263335	lncRNA:CR43416
FBgn0266861	lncRNA:CR45322
FBgn0266855	lncRNA:CR45316
FBgn0266856	lncRNA:CR45317
FBgn0262816	CG43187
FBgn0264273	Sema2b
FBgn0029153	Menl-2
FBgn0029154	Menl-1
FBgn0034126	jtb
FBgn0053459	CG33459
FBgn0034132	S-Lap8
FBgn0285943	knon
FBgn0011260	Sema2a
FBgn0034136	DAT
FBgn0034137	CG4945
FBgn0050463	Pgant9
FBgn0262564	lncRNA:CR43104
FBgn0265657	lncRNA:CR44464
FBgn0259967	Sfp53D
FBgn0034151	CG15617
FBgn0034152	Acp53C14a
FBgn0034153	Acp53C14b
FBgn0015584	Acp53Ea
FBgn0265658	lncRNA:CR44465
FBgn0265529	lncRNA:CR44379
FBgn0265530	lncRNA:CR44380
FBgn0034160	CG5550
FBgn0263336	lncRNA:CR43417
FBgn0085489	CG34460
FBgn0263659	lncRNA:CR43650
FBgn0262432	mir-8
FBgn0026754	Ugt37C1
FBgn0025833	CG8910
FBgn0004784	inaC
FBgn0003091	Pkc53E
FBgn0264329	CG43788
FBgn0034168	CG15614
FBgn0085219	CG34190
FBgn0011867	tRNA:Gly-GCC-1-8
FBgn0265527	lncRNA:CR44377
FBgn0004580	Cbp53E
FBgn0034194	CG15611
FBgn0000079	Amy-p
FBgn0266810	asRNA:CR45272
FBgn0034195	Spn53F
FBgn0000078	Amy-d
FBgn0034196	CG15605
FBgn0034197	Cda9
FBgn0266811	CG45273
FBgn0083936	Acp54A1
FBgn0034199	Gbp1
FBgn0034200	Gbp2
FBgn0262563	CG43103
FBgn0034201	CG17290
FBgn0050457	CG30457
FBgn0034204	CG10953
FBgn0265537	lncRNA:CR44387
FBgn0265538	CG44388
FBgn0265539	lncRNA:CR44389
FBgn0266862	lncRNA:CR45323
FBgn0034205	CG10950
FBgn0262882	CG43237
FBgn0265487	mbl
FBgn0267955	lncRNA:CR46235
FBgn0034206	CG18469
FBgn0046294	CG12699
FBgn0262568	CG43108
FBgn0267659	lncRNA:CR45997
FBgn0263709	lncRNA:CR43661
FBgn0265444	lncRNA:CR44344
FBgn0050232	tRNA:Ala-TGC-1-1
FBgn0050104	NT5E-2
FBgn0050106	CCHa1-R
FBgn0028494	CG6424
FBgn0284231	CG46315
FBgn0259211	grh
FBgn0011589	Elk
FBgn0050325	CG30325
FBgn0050110	CG30110
FBgn0265591	lncRNA:CR44418
FBgn0003140	PpY-55A
FBgn0034286	dpr13
FBgn0034288	CG5084
FBgn0034289	CG10910
FBgn0034290	CG5773
FBgn0266853	lncRNA:CR45314
FBgn0085415	CG34386
FBgn0266380	lncRNA:CR45022
FBgn0063499	GstE10
FBgn0034335	GstE1
FBgn0028496	CG30116
FBgn0262476	CG43066
FBgn0034356	Pepck2
FBgn0085419	Rgk2
FBgn0050115	GEFmeso
FBgn0265625	CG44433
FBgn0053147	Hs3st-A
FBgn0053998	CG33998
FBgn0050121	lncRNA:CR30121
FBgn0034389	Mctp
FBgn0287616	asRNA:CR46485
FBgn0034405	Jheh2
FBgn0034408	sano
FBgn0265356	tn
FBgn0263473	snoRNA:abba-a
FBgn0263116	5-HT1B
FBgn0263083	CG43351
FBgn0034413	CG15115
FBgn0034416	CG15109
FBgn0004168	5-HT1A
FBgn0050125	Ir56a
FBgn0263395	hppy
FBgn0010434	cora
FBgn0004003	wbl
FBgn0053454	CG33454
FBgn0053453	CG33453
FBgn0265614	lncRNA:CR44432
FBgn0034423	tbrd-2
FBgn0003254	rib
FBgn0034425	CG11906
FBgn0264753	Rgk1
FBgn0034435	fest
FBgn0034456	Ir56b
FBgn0034457	Ir56c
FBgn0034458	Ir56d
FBgn0003435	sm
FBgn0262170	CG42878
FBgn0034459	TTLL6A
FBgn0034460	CG18367
FBgn0263515	mir-4983
FBgn0262966	CG43277
FBgn0034461	CG15124
FBgn0034462	CG15905
FBgn0265144	lncRNA:CR44213
FBgn0265698	lncRNA:CR44505
FBgn0034467	CG15128
FBgn0265699	lncRNA:CR44506
FBgn0265702	asRNA:CR44509
FBgn0034471	Obp56e
FBgn0050215	tRNA:Ile-AAT-1-9
FBgn0266766	lncRNA:CR45231
FBgn0043532	Obp56i
FBgn0265653	lncRNA:CR44460
FBgn0034477	CG13872
FBgn0261580	CG42690
FBgn0262824	CG43195
FBgn0261581	CG42691
FBgn0050447	CG30447
FBgn0034479	CG8654
FBgn0265841	lncRNA:CR44630
FBgn0265843	lncRNA:CR44632
FBgn0034483	CG16894
FBgn0011869	tRNA:Gly-GCC-1-10
FBgn0034489	ppk6
FBgn0034490	CG9864
FBgn0034505	CG16739
FBgn0042198	CG16741
FBgn0034507	CG11192
FBgn0086604	side-VIII
FBgn0265854	lncRNA:CR44643
FBgn0050151	CG30151
FBgn0034514	CG13427
FBgn0034515	CG13428
FBgn0265863	lncRNA:CR44652
FBgn0034518	CG13430
FBgn0034519	BORCS7
FBgn0034520	lms
FBgn0034521	Mgat1
FBgn0034540	Lrt
FBgn0034539	CG11159
FBgn0034545	CG13438
FBgn0040726	dpr1
FBgn0265876	lncRNA:CR44665
FBgn0263849	CG43710
FBgn0263850	CG43711
FBgn0265877	CG44666
FBgn0263743	CG43668
FBgn0034551	CG15225
FBgn0011674	insc
FBgn0016984	sktl
FBgn0034552	CG17999
FBgn0034553	CG9993
FBgn0034554	CAH14
FBgn0050295	Ipk1
FBgn0034558	Cib2
FBgn0015524	otp
FBgn0034560	CAH15
FBgn0020617	Rx
FBgn0000044	Act57B
FBgn0053704	CG33704
FBgn0008636	hbn
FBgn0034563	CG15649
FBgn0083951	CG34115
FBgn0034565	CG15650
FBgn0034566	CG9313
FBgn0034568	CG3216
FBgn0034569	dgt3
FBgn0022700	Cht4
FBgn0034582	Cht9
FBgn0265914	asRNA:CR44703
FBgn0085425	CG34396
FBgn0015721	ktub
FBgn0034588	CG9394
FBgn0050389	CG30389
FBgn0265191	Gyg
FBgn0265180	CG44245
FBgn0034606	ASPP
FBgn0085426	Rgk3
FBgn0000395	cv-2
FBgn0010415	Sdc
FBgn0026369	Sara
FBgn0010470	Fkbp14
FBgn0286873	CG46395
FBgn0034631	TAF1C-like
FBgn0050288	CG30288
FBgn0050289	CG30289
FBgn0003731	Egfr
FBgn0265938	lncRNA:CR44725
FBgn0034636	twz
FBgn0050222	CG30222
FBgn0053225	CG33225
FBgn0050263	stum
FBgn0265963	lncRNA:CR44750
FBgn0034658	Grx1t
FBgn0264716	lncRNA:CR43984
FBgn0050395	CG30395
FBgn0046297	lncRNA:CR9284
FBgn0034663	CG4363
FBgn0034664	CG4377
FBgn0034666	CG9294
FBgn0085397	Fili
FBgn0263999	CG43742
FBgn0034671	CG13494
FBgn0085398	ppk9
FBgn0085399	CG34370
FBgn0005778	PpD5
FBgn0085234	CG34205
FBgn0000008	a
FBgn0034700	CG11269
FBgn0029084	gom
FBgn0050277	Oatp58Da
FBgn0034715	Oatp58Db
FBgn0034716	Oatp58Dc
FBgn0265976	lncRNA:CR44755
FBgn0020307	dve
FBgn0263341	lncRNA:CR43422
FBgn0034717	CG5819
FBgn0034720	Liprin-gamma
FBgn0034729	CG10344
FBgn0034730	ppk12
FBgn0034731	CG10384
FBgn0266432	CG45062
FBgn0034733	CG4752
FBgn0003175	px
FBgn0260866	dnr1
FBgn0053143	CG33143
FBgn0034740	nsr
FBgn0020257	Ppa
FBgn0034769	Obp58c
FBgn0034770	Obp58d
FBgn0263992	asRNA:CR43735
FBgn0050275	CG30275
FBgn0259145	CG42260
FBgn0034776	CG13527
FBgn0050271	CG30271
FBgn0010078	RpL23
FBgn0001263	inaD
FBgn0004896	fd59A
FBgn0034788	CG13532
FBgn0034797	nahoda
FBgn0034804	CG3831
FBgn0261584	CG42694
FBgn0283547	mir-9376
FBgn0052835	lncRNA:CR32835
FBgn0266007	lncRNA:CR44780
FBgn0052834	CG32834
FBgn0003900	twi
FBgn0034808	CG9896
FBgn0261705	CG42741
FBgn0265187	Fatp2
FBgn0265188	CG44253
FBgn0045483	Gr59a
FBgn0034820	CG13538
FBgn0034821	CG9876
FBgn0266008	lncRNA:CR44781
FBgn0265649	lncRNA:CR44456
FBgn0034825	Gpdh2
FBgn0050192	CG30192
FBgn0034826	CG13544
FBgn0034827	Klp59D
FBgn0034829	CG9899
FBgn0085400	side-V
FBgn0034833	CG13539
FBgn0034835	CG3092
FBgn0040063	yip3
FBgn0034839	CG13540
FBgn0034841	CG13541
FBgn0266010	lncRNA:CR44783
FBgn0263084	HP1Lcsd
FBgn0046253	CG3502
FBgn0034846	CG9863
FBgn0085239	CG34210
FBgn0034859	CG3520
FBgn0034860	CG9812
FBgn0050411	CG30411
FBgn0026384	Or59a
FBgn0264339	CG43795
FBgn0034863	SkpF
FBgn0034865	Or59b
FBgn0034866	Or59c
FBgn0034869	CG13558
FBgn0034870	CG13559
FBgn0264338	lncRNA:CR43794
FBgn0034871	CG3906
FBgn0000241	bw
FBgn0015903	apt
FBgn0067903	IM18
FBgn0260455	CG10332
FBgn0262845	CG43209
FBgn0034882	Eglp1
FBgn0034883	Eglp2
FBgn0034884	Eglp3
FBgn0004795	retn
FBgn0266646	lncRNA:CR45153
FBgn0034911	GlyT
FBgn0034910	CG4763
FBgn0025334	PHDP
FBgn0034920	CG5597
FBgn0261794	kcc
FBgn0287831	speck
FBgn0260770	CG42568
FBgn0260775	DnaJ-60
FBgn0034985	CG3328
FBgn0259937	Nop60B
FBgn0034990	CG11406
FBgn0050419	CG30419
FBgn0050418	nord
FBgn0034994	Ir60a
FBgn0086029	snoRNA:Me18S-A1597
FBgn0034998	CG13577
FBgn0005636	nvy
FBgn0034999	Fatp3
FBgn0004101	bs
FBgn0266046	lncRNA:CR44811
FBgn0053537	tRNA:Asn-GTT-1-9
FBgn0035000	CG13578
FBgn0000037	mAChR-A
FBgn0259210	prom
FBgn0259729	CG42383
FBgn0035004	Pgam5-2
FBgn0035006	CG4563
FBgn0035010	CG13579
FBgn0035009	CG16837
FBgn0035011	CG13589
FBgn0035012	CG13590
FBgn0029501	Crtp
FBgn0015300	Ssl
FBgn0017556	Prosalpha4T2
FBgn0035041	CG13594
FBgn0264328	asRNA:CR43787
FBgn0015040	Cyp9c1
FBgn0035042	CG3640
FBgn0035043	CG4781
FBgn0035050	SiaT
FBgn0053988	Mid1
FBgn0035068	CG12849
FBgn0035069	CG3611
FBgn0262098	CG42851
FBgn0000157	Dll
FBgn0035070	CG3650
FBgn0266087	lncRNA:CR44829
FBgn0004055	uzip
FBgn0035092	Nplp1
FBgn0001147	gsb-n
FBgn0004919	gol
FBgn0266129	lov
FBgn0050430	CG30430
FBgn0262566	CG43106
FBgn0054038	CG34038
FBgn0259968	Sfp60F
FBgn0011694	EbpII
FBgn0004181	Ebp
FBgn0035094	CG9380
FBgn0001325	Kr
FBgn0050429	CG30429
FBgn0053680	CG33680
FBgn0050428	CG30428
FBgn0052475	mthl8
FBgn0266950	lncRNA:CR45401
FBgn0035137	CG1233
FBgn0035138	CG13884
FBgn0262139	trh
FBgn0266927	lncRNA:CR45378
FBgn0035139	CG13891
FBgn0001316	klar
FBgn0065092	snmRNA:438
FBgn0261636	lncRNA:CR42719
FBgn0035160	hng3
FBgn0004870	bab1
FBgn0025525	bab2
FBgn0035186	CG13912
FBgn0035187	Trh
FBgn0004431	LysX
FBgn0040281	Aplip1
FBgn0264272	mwh
FBgn0052333	CG32333
FBgn0267487	Ptp61F
FBgn0003295	ru
FBgn0020248	stet
FBgn0261723	Dbx
FBgn0052312	tRNA:Cys-GCA-2-1
FBgn0267476	lncRNA:CR45826
FBgn0035293	CG5687
FBgn0035300	CG1139
FBgn0262030	CG42841
FBgn0266696	Svil
FBgn0014388	sty
FBgn0040694	CG14974
FBgn0263239	dar1
FBgn0004875	enc
FBgn0013751	Awh
FBgn0264518	lncRNA:CR43917
FBgn0266971	lncRNA:CR45422
FBgn0026592	Fie
FBgn0083987	snRNA:U11
FBgn0004516	Gad1
FBgn0035495	CG14989
FBgn0259986	nab
FBgn0011653	mas
FBgn0262870	axo
FBgn0005775	Con
FBgn0011986	tRNA:Ser-AGA-2-5
FBgn0287586	CG46456
FBgn0016031	lama
FBgn0035604	Ir64a
FBgn0085420	DIP-delta
FBgn0035607	CG4835
FBgn0265713	lncRNA:CR44520
FBgn0035608	blanks
FBgn0265711	lncRNA:CR44518
FBgn0265712	lncRNA:CR44519
FBgn0085371	CG34342
FBgn0003486	spo
FBgn0035619	Alp10
FBgn0035641	CG5568
FBgn0035642	CG18586
FBgn0035643	CG13287
FBgn0035644	PolE2
FBgn0061492	loj
FBgn0005658	Ets65A
FBgn0267663	lncRNA:CR46001
FBgn0002440	l(3)mbn
FBgn0261801	CG42747
FBgn0086680	vvl
FBgn0041194	Prat2
FBgn0266962	CG45413
FBgn0035718	CG14820
FBgn0266964	lncRNA:CR45415
FBgn0266963	lncRNA:CR45414
FBgn0266961	lncRNA:CR45412
FBgn0035719	tow
FBgn0267662	lncRNA:CR46000
FBgn0250849	CG32388
FBgn0263387	CG43439
FBgn0045759	bin
FBgn0035777	CG8563
FBgn0265718	lncRNA:CR44525
FBgn0259935	CG42458
FBgn0014011	Rac2
FBgn0052383	sphinx1
FBgn0052382	sphinx2
FBgn0053278	CG33278
FBgn0035786	Tsp66A
FBgn0261536	CG42660
FBgn0261537	CG42661
FBgn0035787	CG8543
FBgn0035789	mthl6
FBgn0035790	Cyp316a1
FBgn0015033	Cyp4d8
FBgn0016694	Pdp1
FBgn0041156	exex
FBgn0035909	ergic53
FBgn0035916	GAPsec
FBgn0035917	Zasp66
FBgn0035918	Cdc6
FBgn0052029	Cpr66D
FBgn0035921	CG13305
FBgn0035922	Pex7
FBgn0000121	Arr2
FBgn0035953	CG5087
FBgn0035954	Doc3
FBgn0035955	CG5194
FBgn0035956	Doc2
FBgn0287462	lncRNA:CR46451
FBgn0028789	Doc1
FBgn0035971	CG4477
FBgn0264000	GluRIB
FBgn0036009	Or67a
FBgn0036010	Ir67a
FBgn0261555	CG42673
FBgn0267796	Tmc
FBgn0036043	Ae2
FBgn0085385	bma
FBgn0040823	dpr6
FBgn0262008	CG42826
FBgn0052057	dpr10
FBgn0086076	snoRNA:MeU2-A31
FBgn0036070	CG8072
FBgn0036072	CG6628
FBgn0266952	lncRNA:CR45403
FBgn0265734	lncRNA:CR44541
FBgn0036078	Or67c
FBgn0266777	lncRNA:CR45242
FBgn0036080	Or67d
FBgn0267665	lncRNA:CR46003
FBgn0267668	lncRNA:CR46006
FBgn0264722	lncRNA:CR43990
FBgn0036082	CG12362
FBgn0052062	Rbfox1
FBgn0052064	S-Lap4
FBgn0267309	lncRNA:CR45745
FBgn0013469	klu
FBgn0086077	snoRNA:Me18S-G962
FBgn0029172	Fad2
FBgn0052079	CG32079
FBgn0052081	CG32081
FBgn0036165	chrb
FBgn0027843	CAH2
FBgn0267961	lncRNA:CR46241
FBgn0267218	lncRNA:CR45658
FBgn0036274	CG4328
FBgn0265743	lncRNA:CR44550
FBgn0265744	lncRNA:CR44551
FBgn0265455	CG44355
FBgn0036285	toe
FBgn0000625	eyg
FBgn0052102	CG32102
FBgn0036302	sowah
FBgn0015904	ara
FBgn0015919	caup
FBgn0052111	lncRNA:CR32111
FBgn0263379	lncRNA:CR43431
FBgn0265746	lncRNA:CR44553
FBgn0265745	lncRNA:CR44552
FBgn0014343	mirr
FBgn0261933	SmD1
FBgn0036345	CG17300
FBgn0267313	lncRNA:CR45749
FBgn0265751	lncRNA:CR44558
FBgn0040814	CG14113
FBgn0002573	sens
FBgn0036356	CG10222
FBgn0264001	bru3
FBgn0036380	CG8757
FBgn0275434	asRNA:CR46266
FBgn0040812	CG8750
FBgn0043550	Tsp68C
FBgn0000639	Fbp1
FBgn0036411	Sox21a
FBgn0042630	Sox21b
FBgn0267547	lncRNA:CR45887
FBgn0040318	HGTX
FBgn0036899	tey
FBgn0036900	CG8765
FBgn0287615	asRNA:CR46484
FBgn0037022	CG11396
FBgn0027364	Six4
FBgn0263844	lncRNA:CR43705
FBgn0263845	lncRNA:CR43706
FBgn0037023	CG3698
FBgn0014143	croc
FBgn0261953	TfAP-2
FBgn0037171	CG14459
FBgn0266930	lncRNA:CR45381
FBgn0053766	CG33766
FBgn0053772	CG33772
FBgn0267947	lncRNA:CR46227
FBgn0016034	mael
FBgn0037183	CG14451
FBgn0037184	CG14450
FBgn0287186	scro
FBgn0287613	lncRNA:CR46482
FBgn0267431	Myo81F
FBgn0267430	Pzl
FBgn0037235	CG1103
FBgn0261434	hkb
FBgn0037238	CG1090
FBgn0037283	CG14658
FBgn0037284	CG14659
FBgn0003002	opa
FBgn0020280	laf
FBgn0267140	lncRNA:CR45580
FBgn0002522	lab
FBgn0000552	Edg84A
FBgn0004778	Ccp84Af
FBgn0004779	Ccp84Ae
FBgn0051481	pb
FBgn0004054	zen2
FBgn0085326	CG34297
FBgn0000166	bcd
FBgn0267153	lncRNA:CR45593
FBgn0000071	Ama
FBgn0266235	lncRNA:CR44930
FBgn0261638	lncRNA:CR42721
FBgn0262174	mir-993
FBgn0263383	lncRNA:CR43435
FBgn0000439	Dfd
FBgn0261503	lncRNA:CR42651
FBgn0267575	lncRNA:CR45915
FBgn0000003	7SLRNA:CR32864
FBgn0011904	tRNA:Lys-TTT-2-4
FBgn0003339	Scr
FBgn0267561	lncRNA:CR45901
FBgn0267562	lncRNA:CR45902
FBgn0267563	lncRNA:CR45903
FBgn0267564	lncRNA:CR45904
FBgn0267565	lncRNA:CR45905
FBgn0001077	ftz
FBgn0266236	lncRNA:CR44931
FBgn0267119	lncRNA:CR45559
FBgn0266237	lncRNA:CR44932
FBgn0287588	CG46458
FBgn0260642	Antp
FBgn0267559	lncRNA:CR45899
FBgn0266238	lncRNA:CR44933
FBgn0019828	dj
FBgn0037463	djl
FBgn0037464	Mst84B
FBgn0037465	CG1105
FBgn0051248	CG31248
FBgn0051491	tRNA:Gly-TCC-1-2
FBgn0051493	CG31493
FBgn0037475	Fer1
FBgn0267337	rn
FBgn0265422	lncRNA:CR44334
FBgn0267805	lncRNA:CR46130
FBgn0037498	CG10029
FBgn0283626	lncRNA:CR46299
FBgn0051496	CG31496
FBgn0051501	nxf4
FBgn0000504	dsx
FBgn0037546	mAChR-B
FBgn0037551	Arl8
FBgn0001138	grn
FBgn0262994	lncRNA:CR43302
FBgn0261290	CheA84a
FBgn0037552	CG7800
FBgn0267111	lncRNA:CR45551
FBgn0267110	lncRNA:CR45550
FBgn0010433	ato
FBgn0265377	lncRNA:CR44318
FBgn0037562	Nazo
FBgn0037563	CG11672
FBgn0051464	CG31464
FBgn0003129	Poxm
FBgn0040529	COX7A
FBgn0266801	CG45263
FBgn0261929	5-HT2B
FBgn0037610	CG8043
FBgn0037611	CG11755
FBgn0053325	CG33325
FBgn0266242	lncRNA:CR44937
FBgn0265158	CG44227
FBgn0001180	hb
FBgn0037676	CG8861
FBgn0037675	HP1e
FBgn0037781	Fancl
FBgn0265081	asRNA:CR44192
FBgn0051410	Npc2e
FBgn0037782	Npc2d
FBgn0037783	Npc2c
FBgn0266732	asRNA:CR45205
FBgn0053629	CR33629
FBgn0053630	CG33630
FBgn0053631	CG33631
FBgn0053783	CG33783
FBgn0053784	CG33784
FBgn0041105	nerfin-2
FBgn0037786	Alp13
FBgn0037802	Sirt6
FBgn0015396	jumu
FBgn0020379	Rfx
FBgn0278600	CG46270
FBgn0266260	lncRNA:CR44955
FBgn0267136	lncRNA:CR45576
FBgn0001235	hth
FBgn0263547	mir-4944
FBgn0264788	asRNA:CR44018
FBgn0037818	CG6465
FBgn0037819	Phyhd1
FBgn0265161	lncRNA:CR44230
FBgn0004841	TkR86C
FBgn0266446	CG45076
FBgn0266451	fau
FBgn0266448	CG45078
FBgn0037836	CG14692
FBgn0037837	CG14693
FBgn0037857	Tengl4
FBgn0083950	side-VI
FBgn0267671	lncRNA:CR46007
FBgn0037860	CG6629
FBgn0037862	mAcon2
FBgn0040253	Ugt35E1
FBgn0040255	Ugt35E2
FBgn0037870	CG18577
FBgn0037891	CG5214
FBgn0262972	lncRNA:cherub
FBgn0051386	lncRNA:CR31386
FBgn0284418	lncRNA:TS25
FBgn0266415	lncRNA:CR45055
FBgn0004595	pros
FBgn0267672	lncRNA:CR46008
FBgn0026063	KP78b
FBgn0026064	KP78a
FBgn0267673	lncRNA:CR46009
FBgn0267674	lncRNA:CR46010
FBgn0046225	CG17230
FBgn0267141	lncRNA:CR45581
FBgn0037908	dpr5
FBgn0053512	dpr4
FBgn0037934	CG6830
FBgn0037935	CG6834
FBgn0037936	CG6908
FBgn0042110	CG18765
FBgn0037937	Fer3
FBgn0037939	CG14718
FBgn0267675	lncRNA:CR46011
FBgn0025821	I-t
FBgn0037940	CG14720
FBgn0037941	CG12594
FBgn0051116	ClC-a
FBgn0037955	Kyat
FBgn0037956	CG6959
FBgn0003312	sad
FBgn0037963	Cad87A
FBgn0037964	CG14731
FBgn0260745	mfas
FBgn0037976	Tk
FBgn0260746	Ect3
FBgn0037978	KLHL18
FBgn0051358	CG31358
FBgn0260230	CG42504
FBgn0260231	CG42505
FBgn0037986	CG14736
FBgn0037987	CG14739
FBgn0037988	CG14740
FBgn0037989	ATP8B
FBgn0051361	dpr17
FBgn0037993	dpr15
FBgn0261714	Cpn
FBgn0037994	eIF3d2
FBgn0263404	CG43450
FBgn0037995	Adk1
FBgn0051356	tRNA:Thr-TGT-1-1
FBgn0037996	CG4830
FBgn0038000	Rsbp15
FBgn0038001	CG17404
FBgn0038002	CG12256
FBgn0263454	asRNA:CR43477
FBgn0038003	CG3916
FBgn0011270	Pglym87
FBgn0038005	Cyp313a5
FBgn0038006	Cyp313a2
FBgn0038007	Cyp313a3
FBgn0264828	lncRNA:CR44036
FBgn0038008	CG3942
FBgn0267922	lncRNA:CR46203
FBgn0264829	CG44037
FBgn0003651	svp
FBgn0264830	CG44038
FBgn0267677	lncRNA:CR46013
FBgn0264831	lncRNA:CR44039
FBgn0038009	CG17738
FBgn0259975	Sfp87B
FBgn0267678	lncRNA:CR46014
FBgn0038011	CG4066
FBgn0051432	tRNA:Thr-TGT-2-5
FBgn0038012	CG10013
FBgn0267144	lncRNA:CR45584
FBgn0267143	lncRNA:CR45583
FBgn0266246	lncRNA:CR44941
FBgn0266261	CG44956
FBgn0038013	CG10038
FBgn0010042	GstD6
FBgn0010043	GstD7
FBgn0010044	GstD8
FBgn0038028	CG10035
FBgn0038029	GstD11
FBgn0085431	Sol1
FBgn0053098	CG33098
FBgn0013277	Hsp70Ba
FBgn0052865	lncRNA:alphagamma-element:CR32865
FBgn0051354	Hsp70Bbb
FBgn0267866	CR46154
FBgn0013278	Hsp70Bb
FBgn0267867	CR46155
FBgn0013279	Hsp70Bc
FBgn0250910	Octbeta3R
FBgn0028374	Hug
FBgn0267680	lncRNA:CR46016
FBgn0038063	Octbeta2R
FBgn0262383	mir-284
FBgn0266247	lncRNA:CR44942
FBgn0267958	lncRNA:CR46238
FBgn0038084	beat-Vc
FBgn0265164	lncRNA:CR44233
FBgn0265163	lncRNA:CR44232
FBgn0051345	CG31345
FBgn0267937	lncRNA:CR46217
FBgn0038088	CG10126
FBgn0267938	lncRNA:CR46218
FBgn0265166	asRNA:CR44235
FBgn0038089	d-cup
FBgn0038090	CG10909
FBgn0038092	beat-Vb
FBgn0265167	lncRNA:CR44236
FBgn0040493	grsm
FBgn0038098	CG7381
FBgn0003450	snk
FBgn0038114	CG11670
FBgn0266615	CG45122
FBgn0001217	Hsc70-2
FBgn0051157	CG31157
FBgn0260962	pic
FBgn0004666	sim
FBgn0038118	timeout
FBgn0085337	CG34308
FBgn0267683	lncRNA:CR46019
FBgn0260793	2mit
FBgn0266578	lncRNA:CR45109
FBgn0038122	CG8138
FBgn0038123	CG8508
FBgn0000024	Ace
FBgn0266455	CG45080
FBgn0038139	PK2-R2
FBgn0038140	PK2-R1
FBgn0038142	CheA87a
FBgn0023495	Lip3
FBgn0038143	CG9813
FBgn0264987	lncRNA:CR44138
FBgn0038147	CCHa2
FBgn0040553	CG14374
FBgn0038148	CG14377
FBgn0038149	GILT1
FBgn0267239	lncRNA:CR45679
FBgn0038156	side-IV
FBgn0040554	asRNA:CR17025
FBgn0286034	asRNA:CR46354
FBgn0267149	lncRNA:CR45589
FBgn0038157	CG12538
FBgn0287587	CG46457
FBgn0051337	CG31337
FBgn0264430	lncRNA:CR43848
FBgn0038158	CG14370
FBgn0038159	CG14369
FBgn0038161	CG9269
FBgn0267240	lncRNA:CR45680
FBgn0267154	lncRNA:CR45594
FBgn0038163	CG10841
FBgn0085412	kmr
FBgn0038181	CG9297
FBgn0038186	CG14362
FBgn0267959	lncRNA:CR46239
FBgn0008646	E5
FBgn0000576	ems
FBgn0038189	Art6
FBgn0047199	CG31517
FBgn0038190	CG9926
FBgn0016672	Ipp
FBgn0038191	CG9925
FBgn0011971	tRNA:Ser-GCT-2-2
FBgn0038197	foxo
FBgn0038198	Npc2b
FBgn0038199	CCHa1
FBgn0038200	CG9920
FBgn0038201	PK1-R
FBgn0265168	asRNA:CR44237
FBgn0038203	Or88a
FBgn0038204	CG14357
FBgn0038208	CG14355
FBgn0260226	CG42500
FBgn0038209	CG9722
FBgn0265146	CG44215
FBgn0051533	CG31533
FBgn0011582	Dop1R1
FBgn0051326	CG31326
FBgn0053109	CG33109
FBgn0053329	Sp212
FBgn0262983	CG43291
FBgn0038214	CG9616
FBgn0003862	trx
FBgn0003480	spn-B
FBgn0024321	NK7.1
FBgn0051320	HEATR2
FBgn0038225	soti
FBgn0285955	cv-c
FBgn0265066	lncRNA:CR44177
FBgn0038237	Pde6
FBgn0267685	lncRNA:CR46021
FBgn0267686	lncRNA:CR46022
FBgn0267687	lncRNA:CR46023
FBgn0038239	CG14850
FBgn0038240	CG14851
FBgn0020299	stumps
FBgn0038248	CG7886
FBgn0038247	Cad88C
FBgn0086686	l(3)L1231
FBgn0265140	Meltrin
FBgn0266756	btsz
FBgn0267688	lncRNA:CR46024
FBgn0267918	lncRNA:CR46199
FBgn0038280	CG14861
FBgn0038281	RpL10Aa
FBgn0266249	lncRNA:CR44944
FBgn0038282	dpr9
FBgn0261859	CG42788
FBgn0038290	CG6912
FBgn0038295	Gyc88E
FBgn0038294	Mf
FBgn0264776	CG44014
FBgn0264775	CG44013
FBgn0263041	CG43336
FBgn0053207	pxb
FBgn0264431	lncRNA:CR43849
FBgn0051446	CG31446
FBgn0038353	CG5399
FBgn0267196	lncRNA:CR45636
FBgn0038354	CG5404
FBgn0085303	CG34274
FBgn0038355	CG4520
FBgn0038356	CG12784
FBgn0266733	asRNA:CR45206
FBgn0038358	Ttc26
FBgn0266734	CG45207
FBgn0038359	CG5614
FBgn0026616	alpha-Man-IIb
FBgn0266738	lncRNA:CR45211
FBgn0265048	cv-d
FBgn0038373	CG4546
FBgn0051183	CG31183
FBgn0038377	CG9632
FBgn0038380	CG14877
FBgn0003507	srp
FBgn0264982	lncRNA:CR44133
FBgn0262028	lncRNA:CR42839
FBgn0038391	GATAe
FBgn0003117	pnr
FBgn0038394	CG10264
FBgn0038395	CG10407
FBgn0024222	IKKbeta
FBgn0026059	Mhcl
FBgn0052855	CG32855
FBgn0038401	CG5916
FBgn0038402	Fer2
FBgn0063649	CG6006
FBgn0263449	asRNA:CR43472
FBgn0038404	CG8925
FBgn0038405	CG8927
FBgn0267199	lncRNA:CR45639
FBgn0040271	Sulf1
FBgn0038414	CG6901
FBgn0038415	CG17929
FBgn0038421	CG17931
FBgn0259917	CG42446
FBgn0038422	CG14880
FBgn0038423	CG10317
FBgn0266703	lncRNA:CR45193
FBgn0003513	ss
FBgn0267190	lncRNA:CR45630
FBgn0051497	tRNA:Thr-AGT-1-3
FBgn0051279	CG31279
FBgn0028381	Decay
FBgn0259244	CG42342
FBgn0020907	Scp2
FBgn0285925	Fas1
FBgn0051217	modSP
FBgn0003944	Ubx
FBgn0020556	lncRNA:bxd
FBgn0063261	CG31275
FBgn0266250	lncRNA:CR44945
FBgn0015230	Glut3
FBgn0267314	lncRNA:CR45750
FBgn0267315	lncRNA:TS16
FBgn0000014	abd-A
FBgn0264857	lncRNA:iab8
FBgn0020546	lncRNA:iab4
FBgn0262290	mir-iab-8
FBgn0262462	mir-iab-4
FBgn0263595	lncRNA:CR43617
FBgn0000015	Abd-B
FBgn0278597	lncRNA:CR46267
FBgn0038458	VhaM9.7-d
FBgn0015008	Actn3
FBgn0015011	AhcyL2
FBgn0038460	CG18622
FBgn0267152	lncRNA:CR45592
FBgn0043069	MESK4
FBgn0266748	lncRNA:CR45221
FBgn0266740	asRNA:CR45213
FBgn0051274	CG31274
FBgn0038466	CG8907
FBgn0004577	Pxd
FBgn0038467	AdSL
FBgn0038468	CG5225
FBgn0051268	CG31268
FBgn0038469	CG4009
FBgn0020493	Dad
FBgn0038492	Mur89F
FBgn0038494	beat-IIb
FBgn0265199	CG44259
FBgn0265197	CG44257
FBgn0051418	CG31418
FBgn0051419	CG31419
FBgn0263500	lncRNA:CR43489
FBgn0038498	beat-IIa
FBgn0262005	CG42823
FBgn0262006	CG42824
FBgn0261932	CG42798
FBgn0261046	Dscam3
FBgn0038519	Prx3
FBgn0264005	Hmx
FBgn0038523	Sgs5bis
FBgn0003375	Sgs5
FBgn0040565	CG7606
FBgn0038525	CG14329
FBgn0004554	Edg91
FBgn0011945	tRNA:Pro-TGG-1-2
FBgn0011840	tRNA:Ala-AGC-2-3
FBgn0038529	CG14323
FBgn0053534	tRNA:Ala-AGC-2-4
FBgn0011993	tRNA:Thr-AGT-1-5
FBgn0011994	tRNA:Thr-AGT-1-6
FBgn0038531	CG14325
FBgn0051591	tRNA:Val-AAC-1-2
FBgn0262794	CG43175
FBgn0051569	tRNA:Ala-AGC-2-5
FBgn0051573	tRNA:Pro-TGG-1-3
FBgn0051568	tRNA:Ala-AGC-2-6
FBgn0051578	tRNA:Pro-TGG-1-4
FBgn0051579	tRNA:Ala-AGC-2-7
FBgn0266750	lncRNA:CR45223
FBgn0038532	CG14322
FBgn0266405	CG45045
FBgn0051576	tRNA:Ala-AGC-2-10
FBgn0038533	CG7523
FBgn0261987	Pxt
FBgn0038542	TyrR
FBgn0262562	CG43102
FBgn0261649	tinc
FBgn0010389	htl
FBgn0003499	sr
FBgn0266564	lncRNA:CR45103
FBgn0266565	asRNA:CR45104
FBgn0038568	CG14315
FBgn0028499	CG7985
FBgn0011701	repo
FBgn0038588	CG7156
FBgn0261019	moi
FBgn0266195	Tgs1
FBgn0038592	CG18599
FBgn0038593	Vps39
FBgn0286852	naz
FBgn0038606	CG15803
FBgn0038609	Nup43
FBgn0004618	gl
FBgn0040569	lncRNA:CR14310
FBgn0266251	lncRNA:CR44946
FBgn0038610	CG7675
FBgn0038611	CG14309
FBgn0028670	Vha100-2
FBgn0004652	fru
FBgn0038626	CG7691
FBgn0262823	hemo
[truncated: 629 more rows]

## Sheet: Pc binding genes in DN1s
R18H11-Gal4/DamPc
gene_ID	gene_name
FBgn0031208	CR11023
FBgn0002121	l(2)gl
FBgn0003963	ush
FBgn0267992	lncRNA:CR46259
FBgn0005660	Ets21C
FBgn0031261	nAChRbeta3
FBgn0260933	rempA
FBgn0031263	Tspo
FBgn0023489	Pph13
FBgn0010323	Gsc
FBgn0267827	lncRNA:CR46148
FBgn0031270	CG13689
FBgn0264870	lncRNA:CR44061
FBgn0046113	GluRIIC
FBgn0263321	CG43402
FBgn0086758	chinmo
FBgn0031374	Wdr62
FBgn0040719	CG15357
FBgn0053673	CG33673
FBgn0031375	erm
FBgn0051942	tRNA:Arg-TCT-2-1
FBgn0267972	Der-1
FBgn0053516	dpr3
FBgn0264081	CG43750
FBgn0287218	CG46448
FBgn0031424	VGlut
FBgn0031426	CG18641
FBgn0051948	CG31948
FBgn0085477	CG34448
FBgn0085476	CG34447
FBgn0031549	Spindly
FBgn0031550	IFT57
FBgn0024244	drm
FBgn0265368	lncRNA:CR44309
FBgn0265960	lncRNA:CR44747
FBgn0264370	lncRNA:CR43822
FBgn0264363	CG43815
FBgn0004892	sob
FBgn0284410	lncRNA:TS2
FBgn0264371	lncRNA:CR43823
FBgn0002985	odd
FBgn0265369	lncRNA:CR44310
FBgn0085369	Drgx
FBgn0259951	Sfp24Ba
FBgn0259953	Sfp24Bd
FBgn0261054	Sfp24Bc
FBgn0031558	CG16704
FBgn0031559	CG3513
FBgn0031560	CG16713
FBgn0031561	IM33
FBgn0031562	CG3604
FBgn0031563	CG10031
FBgn0259954	CG42464
FBgn0259955	CG42465
FBgn0259956	Sfp24C1
FBgn0259957	CG42467
FBgn0262621	CG43145
FBgn0265370	lncRNA:CR44311
FBgn0264886	lncRNA:CR44077
FBgn0003430	slp1
FBgn0004567	slp2
FBgn0266318	lncRNA:CR44983
FBgn0267005	lncRNA:CR45449
FBgn0267006	lncRNA:CR45450
FBgn0016920	nompC
FBgn0265958	lncRNA:CR44745
FBgn0016660	H15
FBgn0263866	lncRNA:CR43713
FBgn0261963	mid
FBgn0031721	CG14017
FBgn0004620	GluRIIA
FBgn0031725	DIP-eta
FBgn0266030	lncRNA:CR44795
FBgn0266031	lncRNA:CR44796
FBgn0031726	Cyp6a16
FBgn0043362	bchs
FBgn0031751	CG9016
FBgn0264547	asRNA:CR43926
FBgn0015381	dsf
FBgn0266826	lncRNA:CR45288
FBgn0085409	smal
FBgn0000320	eya
FBgn0266002	lncRNA:CR44776
FBgn0031860	Daao2
FBgn0031861	CG17375
FBgn0264890	lncRNA:CR44081
FBgn0051632	sens-2
FBgn0284084	wg
FBgn0031903	Wnt10
FBgn0264872	asRNA:CR44063
FBgn0266845	CG45307
FBgn0032065	CG12438
FBgn0032069	LManVI
FBgn0261627	CG42710
FBgn0029123	SoxN
FBgn0266905	lncRNA:CR45365
FBgn0266798	asRNA:CR45260
FBgn0032072	CG9483
FBgn0265587	lncRNA:CR44414
FBgn0265588	lncRNA:CR44415
FBgn0032087	CG9568
FBgn0032088	CG13102
FBgn0032089	Rcd-1r
FBgn0032090	CG9582
FBgn0265452	lncRNA:CR44352
FBgn0051708	DIP-zeta
FBgn0265676	lncRNA:CR44483
FBgn0032094	CG12439
FBgn0028479	Mtpalpha
FBgn0051709	CG31709
FBgn0014179	gcm
FBgn0263612	lncRNA:CR43621
FBgn0032131	CG3841
FBgn0032132	CG4382
FBgn0019809	gcm2
FBgn0032209	Hand
FBgn0032210	CYLD
FBgn0266303	asRNA:CR44968
FBgn0032225	CG5022
FBgn0085396	CG34367
FBgn0032228	CG5367
FBgn0032229	ClpP
FBgn0264442	ab
FBgn0020270	mre11
FBgn0283678	Osi21
FBgn0263328	lncRNA:CR43409
FBgn0263874	lncRNA:CR43721
FBgn0265795	lncRNA:CR44584
FBgn0265796	lncRNA:CR44585
FBgn0032360	CG14926
FBgn0000287	salr
FBgn0263764	lncRNA:CR43681
FBgn0261648	salm
FBgn0287465	lncRNA:CR46454
FBgn0003313	sala
FBgn0263087	CG43355
FBgn0287204	Cog8
FBgn0259176	bun
FBgn0265809	lncRNA:CR44598
FBgn0265808	lncRNA:CR44597
FBgn0265807	lncRNA:CR44596
FBgn0265806	lncRNA:CR44595
FBgn0085424	nub
FBgn0032439	Ref2
FBgn0004394	pdm2
FBgn0032442	Nepl7
FBgn0032444	CCT4
FBgn0051814	DIP-kappa
FBgn0287768	esg
FBgn0001983	wor
FBgn0028892	CG4161
FBgn0266155	lncRNA:CR44861
FBgn0266893	lncRNA:CR45353
FBgn0028523	CG5888
FBgn0086037	snoRNA:Me28S-A2958
FBgn0020414	Idgf3
FBgn0005677	dac
FBgn0051781	lncRNA:CR31781
FBgn0052832	CG32832
FBgn0032618	CG31743
FBgn0085342	CG34313
FBgn0045852	ham
FBgn0266209	lncRNA:CR44904
FBgn0264362	CG43814
FBgn0264365	lncRNA:CR43817
FBgn0032713	Ugt36D1
FBgn0027070	Ugt36E1
FBgn0032715	CG17597
FBgn0003896	tup
FBgn0265950	lncRNA:CR44737
FBgn0032723	ssp3
FBgn0053315	CR33315
FBgn0032754	CG10700
FBgn0002023	Lim3
FBgn0266210	lncRNA:CR44905
FBgn0032785	CG10026
FBgn0000964	tj
FBgn0032787	CG10195
FBgn0032788	CG13084
FBgn0032789	CG13083
FBgn0032820	fbp
FBgn0000529	bsh
FBgn0032821	CdGAPr
FBgn0032839	AANATL3
FBgn0014859	Hr38
FBgn0011202	dia
FBgn0000251	cad
FBgn0261586	lncRNA:CR42696
FBgn0023091	dimm
FBgn0051612	CG31612
FBgn0032964	CG11630
FBgn0265255	lncRNA:CR44269
FBgn0266021	lncRNA:CR44786
FBgn0003866	tsh
FBgn0286927	CR46424
FBgn0266222	lncRNA:CR44917
FBgn0266223	lncRNA:CR44918
FBgn0266224	lncRNA:CR44919
FBgn0266225	lncRNA:CR44920
FBgn0266902	lncRNA:CR45362
FBgn0264262	lncRNA:CR43762
FBgn0032965	CG11629
FBgn0032966	CG1421
FBgn0032967	CG1428
FBgn0051693	CG31693
FBgn0028979	tio
FBgn0266874	lncRNA:CR45335
FBgn0084001	CG41434
FBgn0267978	ap
FBgn0033167	CG1701
FBgn0003460	so
FBgn0265097	lncRNA:CR44202
FBgn0265098	lncRNA:CR44203
FBgn0265099	lncRNA:CR44204
FBgn0266805	lncRNA:CR45267
FBgn0263970	lncRNA:CR43724
FBgn0025360	Optix
FBgn0050369	CG30369
FBgn0033278	CG14759
FBgn0033279	CG2291
FBgn0050371	CG30371
FBgn0265307	lncRNA:CR44280
FBgn0261588	pdm3
FBgn0033317	CG8635
FBgn0015561	unpg
FBgn0287478	Camta
FBgn0053758	CG33758
FBgn0053757	CG33757
FBgn0287466	lncRNA:CR46455
FBgn0264599	asRNA:CR43948
FBgn0000606	eve
FBgn0000448	Hr3
FBgn0266803	lncRNA:CR45265
FBgn0005619	Hdc
FBgn0040765	luna
FBgn0000581	E(Pc)
FBgn0001269	inv
FBgn0000577	en
FBgn0033636	tou
FBgn0003975	vg
FBgn0267957	lncRNA:CR46237
FBgn0285940	lncRNA:CR46336
FBgn0285941	lncRNA:CR46337
FBgn0265654	lncRNA:CR44461
FBgn0004512	Mdr49
FBgn0265186	CG44251
FBgn0265185	CG44250
FBgn0033787	CG13321
FBgn0005624	Psc
FBgn0265427	lncRNA:CR44339
FBgn0053798	CG33798
FBgn0265623	Su(z)2
FBgn0265429	CG44341
FBgn0033830	CG10814
FBgn0263774	CG43691
FBgn0260964	Vmat
FBgn0033850	CG13331
FBgn0033851	CG13332
FBgn0011896	tRNA:Lys-CTT-1-10
FBgn0033853	CG6145
FBgn0005613	Sox15
FBgn0266815	lncRNA:CR45277
FBgn0284250	Oaz
FBgn0265655	lncRNA:CR44462
FBgn0001319	kn
FBgn0033968	hui
FBgn0033969	Pgm2b
FBgn0266868	lncRNA:CR45329
FBgn0016684	NaPi-T
FBgn0013750	Arf51F
FBgn0034010	CG8157
FBgn0034011	CG8160
FBgn0265509	lncRNA:CR44371
FBgn0034012	Hr51
FBgn0034046	tun
FBgn0003130	Poxn
FBgn0265658	lncRNA:CR44465
FBgn0265529	lncRNA:CR44379
FBgn0085488	CG34459
FBgn0085489	CG34460
FBgn0263659	lncRNA:CR43650
FBgn0000078	Amy-d
FBgn0034196	CG15605
FBgn0034197	Cda9
FBgn0266811	CG45273
FBgn0265537	lncRNA:CR44387
FBgn0265538	CG44388
FBgn0265539	lncRNA:CR44389
FBgn0266862	lncRNA:CR45323
FBgn0004003	wbl
FBgn0053454	CG33454
FBgn0053453	CG33453
FBgn0265614	lncRNA:CR44432
FBgn0034423	tbrd-2
FBgn0003254	rib
FBgn0034425	CG11906
FBgn0034518	CG13430
FBgn0034519	BORCS7
FBgn0034520	lms
FBgn0015524	otp
FBgn0262690	asRNA:CR43160
FBgn0034560	CAH15
FBgn0020617	Rx
FBgn0000044	Act57B
FBgn0065059	snoRNA:660
FBgn0053704	CG33704
FBgn0008636	hbn
FBgn0034568	CG3216
FBgn0034569	dgt3
FBgn0010470	Fkbp14
FBgn0286873	CG46395
FBgn0034631	TAF1C-like
FBgn0003731	Egfr
FBgn0265938	lncRNA:CR44725
FBgn0050277	Oatp58Da
FBgn0034715	Oatp58Db
FBgn0034716	Oatp58Dc
FBgn0265976	lncRNA:CR44755
FBgn0020307	dve
FBgn0001263	inaD
FBgn0004896	fd59A
FBgn0034788	CG13532
FBgn0003900	twi
FBgn0261705	CG42741
FBgn0004795	retn
FBgn0266646	lncRNA:CR45153
FBgn0025334	PHDP
FBgn0034920	CG5597
FBgn0035068	CG12849
FBgn0035069	CG3611
FBgn0262098	CG42851
FBgn0000157	Dll
FBgn0035070	CG3650
FBgn0035092	Nplp1
FBgn0001147	gsb-n
FBgn0001148	gsb
FBgn0266129	lov
FBgn0050430	CG30430
FBgn0262566	CG43106
FBgn0259968	Sfp60F
FBgn0011694	EbpII
FBgn0004181	Ebp
FBgn0035094	CG9380
FBgn0001325	Kr
FBgn0050429	CG30429
FBgn0053680	CG33680
FBgn0050428	CG30428
FBgn0035137	CG1233
FBgn0035138	CG13884
FBgn0262139	trh
FBgn0266927	lncRNA:CR45378
FBgn0264700	lncRNA:CR43969
FBgn0035139	CG13891
FBgn0001316	klar
FBgn0065092	snmRNA:438
FBgn0261636	lncRNA:CR42719
FBgn0004870	bab1
FBgn0025525	bab2
FBgn0035186	CG13912
FBgn0035187	Trh
FBgn0004431	LysX
FBgn0040281	Aplip1
FBgn0261723	Dbx
FBgn0267476	lncRNA:CR45826
FBgn0040694	CG14974
FBgn0263239	dar1
FBgn0004875	enc
FBgn0013751	Awh
FBgn0264518	lncRNA:CR43917
FBgn0266971	lncRNA:CR45422
FBgn0004516	Gad1
FBgn0035495	CG14989
FBgn0035641	CG5568
FBgn0035643	CG13287
FBgn0035644	PolE2
FBgn0061492	loj
FBgn0005658	Ets65A
FBgn0267663	lncRNA:CR46001
FBgn0035718	CG14820
FBgn0266964	lncRNA:CR45415
FBgn0266963	lncRNA:CR45414
FBgn0045759	bin
FBgn0259935	CG42458
FBgn0264472	CG43880
FBgn0041156	exex
FBgn0035909	ergic53
FBgn0052029	Cpr66D
FBgn0035921	CG13305
FBgn0035922	Pex7
FBgn0000121	Arr2
FBgn0035953	CG5087
FBgn0035954	Doc3
FBgn0035955	CG5194
FBgn0035956	Doc2
FBgn0266952	lncRNA:CR45403
FBgn0013469	klu
FBgn0086077	snoRNA:Me18S-G962
FBgn0267961	lncRNA:CR46241
FBgn0267218	lncRNA:CR45658
FBgn0036274	CG4328
FBgn0265743	lncRNA:CR44550
FBgn0036285	toe
FBgn0000625	eyg
FBgn0052102	CG32102
FBgn0015904	ara
FBgn0015919	caup
FBgn0052111	lncRNA:CR32111
FBgn0263379	lncRNA:CR43431
FBgn0265746	lncRNA:CR44553
FBgn0265745	lncRNA:CR44552
FBgn0014343	mirr
FBgn0002573	sens
FBgn0036411	Sox21a
FBgn0042630	Sox21b
FBgn0267547	lncRNA:CR45887
FBgn0040318	HGTX
FBgn0036899	tey
FBgn0036900	CG8765
FBgn0027364	Six4
FBgn0014143	croc
FBgn0266930	lncRNA:CR45381
FBgn0037235	CG1103
FBgn0261434	hkb
FBgn0037238	CG1090
FBgn0037283	CG14658
FBgn0037284	CG14659
FBgn0003002	opa
FBgn0020280	laf
FBgn0002522	lab
FBgn0004778	Ccp84Af
FBgn0004779	Ccp84Ae
FBgn0051481	pb
FBgn0085326	CG34297
FBgn0000166	bcd
FBgn0267153	lncRNA:CR45593
FBgn0000071	Ama
FBgn0266235	lncRNA:CR44930
FBgn0261638	lncRNA:CR42721
FBgn0262174	mir-993
FBgn0263383	lncRNA:CR43435
FBgn0000439	Dfd
FBgn0261503	lncRNA:CR42651
FBgn0267575	lncRNA:CR45915
FBgn0003339	Scr
FBgn0267561	lncRNA:CR45901
FBgn0267562	lncRNA:CR45902
FBgn0267563	lncRNA:CR45903
FBgn0267564	lncRNA:CR45904
FBgn0001077	ftz
FBgn0266236	lncRNA:CR44931
FBgn0267119	lncRNA:CR45559
FBgn0266237	lncRNA:CR44932
FBgn0287588	CG46458
FBgn0260642	Antp
FBgn0267559	lncRNA:CR45899
FBgn0266238	lncRNA:CR44933
FBgn0019828	dj
FBgn0037463	djl
FBgn0037464	Mst84B
FBgn0037465	CG1105
FBgn0051248	CG31248
FBgn0051491	tRNA:Gly-TCC-1-2
FBgn0051493	CG31493
FBgn0037475	Fer1
FBgn0267337	rn
FBgn0260713	CG42544
FBgn0265422	lncRNA:CR44334
FBgn0267805	lncRNA:CR46130
FBgn0037498	CG10029
FBgn0000504	dsx
FBgn0001138	grn
FBgn0267111	lncRNA:CR45551
FBgn0010433	ato
FBgn0265377	lncRNA:CR44318
FBgn0037562	Nazo
FBgn0037563	CG11672
FBgn0003129	Poxm
FBgn0040529	COX7A
FBgn0265081	asRNA:CR44192
FBgn0051410	Npc2e
FBgn0037782	Npc2d
FBgn0037783	Npc2c
FBgn0266732	asRNA:CR45205
FBgn0053629	CR33629
FBgn0053630	CG33630
FBgn0053631	CG33631
FBgn0053784	CG33784
FBgn0041105	nerfin-2
FBgn0037786	Alp13
FBgn0015396	jumu
FBgn0020379	Rfx
FBgn0278600	CG46270
FBgn0037817	Cyp12e1
FBgn0266244	lncRNA:CR44939
FBgn0267136	lncRNA:CR45576
FBgn0001235	hth
FBgn0263547	mir-4944
FBgn0264788	asRNA:CR44018
FBgn0004841	TkR86C
FBgn0037836	CG14692
FBgn0037837	CG14693
FBgn0037857	Tengl4
FBgn0083950	side-VI
FBgn0040256	Ugt35C1
FBgn0037862	mAcon2
FBgn0040253	Ugt35E1
FBgn0040255	Ugt35E2
FBgn0037870	CG18577
FBgn0037891	CG5214
FBgn0262972	lncRNA:cherub
FBgn0051386	lncRNA:CR31386
FBgn0284418	lncRNA:TS25
FBgn0266415	lncRNA:CR45055
FBgn0004595	pros
FBgn0267672	lncRNA:CR46008
FBgn0026063	KP78b
FBgn0026064	KP78a
FBgn0267673	lncRNA:CR46009
FBgn0267674	lncRNA:CR46010
FBgn0051374	sals
FBgn0046225	CG17230
FBgn0037906	PGRP-LB
FBgn0037908	dpr5
FBgn0037934	CG6830
FBgn0037935	CG6834
FBgn0037936	CG6908
FBgn0042110	CG18765
FBgn0037937	Fer3
FBgn0037939	CG14718
FBgn0025821	I-t
FBgn0037940	CG14720
FBgn0037941	CG12594
FBgn0037955	Kyat
FBgn0037956	CG6959
FBgn0003312	sad
FBgn0037963	Cad87A
FBgn0037964	CG14731
FBgn0260745	mfas
FBgn0037976	Tk
FBgn0260746	Ect3
FBgn0037978	KLHL18
FBgn0037981	Spt3
FBgn0051358	CG31358
FBgn0260230	CG42504
FBgn0260231	CG42505
FBgn0037985	ssp5
FBgn0037986	CG14736
FBgn0037988	CG14740
FBgn0037989	ATP8B
FBgn0051361	dpr17
FBgn0037993	dpr15
FBgn0261714	Cpn
FBgn0037994	eIF3d2
FBgn0263404	CG43450
FBgn0037995	Adk1
FBgn0051356	tRNA:Thr-TGT-1-1
FBgn0037996	CG4830
FBgn0038000	Rsbp15
FBgn0038001	CG17404
FBgn0038002	CG12256
FBgn0263454	asRNA:CR43477
FBgn0038003	CG3916
FBgn0011270	Pglym87
FBgn0038005	Cyp313a5
FBgn0038006	Cyp313a2
FBgn0038007	Cyp313a3
FBgn0264828	lncRNA:CR44036
FBgn0038008	CG3942
FBgn0267922	lncRNA:CR46203
FBgn0264829	CG44037
FBgn0003651	svp
FBgn0264830	CG44038
FBgn0267677	lncRNA:CR46013
FBgn0264831	lncRNA:CR44039
FBgn0038009	CG17738
FBgn0259975	Sfp87B
FBgn0267678	lncRNA:CR46014
FBgn0038011	CG4066
FBgn0051432	tRNA:Thr-TGT-2-5
FBgn0038012	CG10013
FBgn0267144	lncRNA:CR45584
FBgn0267143	lncRNA:CR45583
FBgn0266246	lncRNA:CR44941
FBgn0038013	CG10038
FBgn0038014	CG10041
FBgn0001149	GstD1
FBgn0010042	GstD6
FBgn0010043	GstD7
FBgn0010044	GstD8
FBgn0038028	CG10035
FBgn0085431	Sol1
FBgn0053098	CG33098
FBgn0038032	CG10096
FBgn0038033	CG10097
FBgn0013277	Hsp70Ba
FBgn0051354	Hsp70Bbb
FBgn0267866	CR46154
FBgn0013278	Hsp70Bb
FBgn0250910	Octbeta3R
FBgn0267680	lncRNA:CR46016
FBgn0038063	Octbeta2R
FBgn0038084	beat-Vc
FBgn0051345	CG31345
FBgn0267937	lncRNA:CR46217
FBgn0038088	CG10126
FBgn0267938	lncRNA:CR46218
FBgn0265166	asRNA:CR44235
FBgn0038089	d-cup
FBgn0038090	CG10909
FBgn0038092	beat-Vb
FBgn0265167	lncRNA:CR44236
FBgn0040493	grsm
FBgn0038098	CG7381
FBgn0003450	snk
FBgn0038114	CG11670
FBgn0266615	CG45122
FBgn0001217	Hsc70-2
FBgn0051157	CG31157
FBgn0260962	pic
FBgn0004666	sim
FBgn0038118	timeout
FBgn0085337	CG34308
FBgn0267683	lncRNA:CR46019
FBgn0260793	2mit
FBgn0266578	lncRNA:CR45109
FBgn0038122	CG8138
FBgn0038123	CG8508
FBgn0000024	Ace
FBgn0266455	CG45080
FBgn0038139	PK2-R2
FBgn0038140	PK2-R1
FBgn0038142	CheA87a
FBgn0023495	Lip3
FBgn0038147	CCHa2
FBgn0040553	CG14374
FBgn0038148	CG14377
FBgn0038149	GILT1
FBgn0267239	lncRNA:CR45679
FBgn0038156	side-IV
FBgn0040554	asRNA:CR17025
FBgn0286034	asRNA:CR46354
FBgn0262323	mir-252
FBgn0287587	CG46457
FBgn0051337	CG31337
FBgn0038158	CG14370
FBgn0038159	CG14369
FBgn0038161	CG9269
FBgn0267240	lncRNA:CR45680
FBgn0267154	lncRNA:CR45594
FBgn0038163	CG10841
FBgn0040076	primo-2
FBgn0040077	primo-1
FBgn0054044	lncRNA:CR34044
FBgn0038181	CG9297
FBgn0263650	lncRNA:CR43641
FBgn0263651	lncRNA:CR43642
FBgn0038186	CG14362
FBgn0267959	lncRNA:CR46239
FBgn0008646	E5
FBgn0000576	ems
FBgn0038189	Art6
FBgn0047199	CG31517
FBgn0038190	CG9926
FBgn0016672	Ipp
FBgn0038191	CG9925
FBgn0011971	tRNA:Ser-GCT-2-2
FBgn0038197	foxo
FBgn0038198	Npc2b
FBgn0038199	CCHa1
FBgn0038200	CG9920
FBgn0038201	PK1-R
FBgn0265168	asRNA:CR44237
FBgn0038203	Or88a
FBgn0038204	CG14357
FBgn0038208	CG14355
FBgn0260226	CG42500
FBgn0038209	CG9722
FBgn0265146	CG44215
FBgn0051533	CG31533
FBgn0011582	Dop1R1
FBgn0027083	MetRS-m
FBgn0003480	spn-B
FBgn0024321	NK7.1
FBgn0051320	HEATR2
FBgn0038225	soti
FBgn0285955	cv-c
FBgn0038237	Pde6
FBgn0085302	CG34273
FBgn0267685	lncRNA:CR46021
FBgn0267686	lncRNA:CR46022
FBgn0038239	CG14850
FBgn0038240	CG14851
FBgn0038248	CG7886
FBgn0038247	Cad88C
FBgn0086686	l(3)L1231
FBgn0038250	CG3505
FBgn0265140	Meltrin
FBgn0266756	btsz
FBgn0267918	lncRNA:CR46199
FBgn0038280	CG14861
FBgn0266249	lncRNA:CR44944
FBgn0261859	CG42788
FBgn0038295	Gyc88E
FBgn0038294	Mf
FBgn0264776	CG44014
FBgn0264775	CG44013
FBgn0263041	CG43336
FBgn0053207	pxb
FBgn0264431	lncRNA:CR43849
FBgn0051446	CG31446
FBgn0038353	CG5399
FBgn0267195	lncRNA:CR45635
FBgn0038354	CG5404
FBgn0085303	CG34274
FBgn0038355	CG4520
FBgn0038359	CG5614
FBgn0265048	cv-d
FBgn0038373	CG4546
FBgn0051183	CG31183
FBgn0038380	CG14877
FBgn0027657	glob1
FBgn0003507	srp
FBgn0264982	lncRNA:CR44133
FBgn0262028	lncRNA:CR42839
FBgn0038391	GATAe
FBgn0003117	pnr
FBgn0038394	CG10264
FBgn0038395	CG10407
FBgn0024222	IKKbeta
FBgn0003319	Sb
FBgn0038401	CG5916
FBgn0038402	Fer2
FBgn0063649	CG6006
FBgn0263449	asRNA:CR43472
FBgn0040071	tara
FBgn0040271	Sulf1
FBgn0038414	CG6901
FBgn0038415	CG17929
FBgn0038416	CG17930
FBgn0038421	CG17931
FBgn0259917	CG42446
FBgn0038422	CG14880
FBgn0038423	CG10317
FBgn0266703	lncRNA:CR45193
FBgn0003513	ss
FBgn0267190	lncRNA:CR45630
FBgn0051497	tRNA:Thr-AGT-1-3
FBgn0267191	lncRNA:CR45631
FBgn0051279	CG31279
FBgn0038440	Gr89a
FBgn0028381	Decay
FBgn0259244	CG42342
FBgn0020907	Scp2
FBgn0285925	Fas1
FBgn0003944	Ubx
FBgn0020556	lncRNA:bxd
FBgn0063261	CG31275
FBgn0015230	Glut3
FBgn0267314	lncRNA:CR45750
FBgn0267315	lncRNA:TS16
FBgn0000014	abd-A
FBgn0264857	lncRNA:iab8
FBgn0020546	lncRNA:iab4
FBgn0262290	mir-iab-8
FBgn0262462	mir-iab-4
FBgn0263595	lncRNA:CR43617
FBgn0000015	Abd-B
FBgn0278597	lncRNA:CR46267
FBgn0038458	VhaM9.7-d
FBgn0015008	Actn3
FBgn0015011	AhcyL2
FBgn0038460	CG18622
FBgn0267152	lncRNA:CR45592
FBgn0043069	MESK4
FBgn0266748	lncRNA:CR45221
FBgn0266740	asRNA:CR45213
FBgn0051274	CG31274
FBgn0038465	Irc
FBgn0038466	CG8907
FBgn0004577	Pxd
FBgn0038467	AdSL
FBgn0038468	CG5225
FBgn0051268	CG31268
FBgn0038469	CG4009
FBgn0038470	CG18213
FBgn0020493	Dad
FBgn0038492	Mur89F
FBgn0038494	beat-IIb
FBgn0265199	CG44259
FBgn0265197	CG44257
FBgn0051418	CG31418
FBgn0038498	beat-IIa
FBgn0261046	Dscam3
FBgn0038519	Prx3
FBgn0264005	Hmx
FBgn0038523	Sgs5bis
FBgn0003375	Sgs5
FBgn0040565	CG7606
FBgn0038525	CG14329
FBgn0004554	Edg91
FBgn0038526	CG14327
FBgn0011945	tRNA:Pro-TGG-1-2
FBgn0011840	tRNA:Ala-AGC-2-3
FBgn0038529	CG14323
FBgn0053534	tRNA:Ala-AGC-2-4
FBgn0011993	tRNA:Thr-AGT-1-5
FBgn0011994	tRNA:Thr-AGT-1-6
FBgn0038530	AttD
FBgn0262794	CG43175
FBgn0051569	tRNA:Ala-AGC-2-5
FBgn0051573	tRNA:Pro-TGG-1-3
FBgn0051568	tRNA:Ala-AGC-2-6
FBgn0051578	tRNA:Pro-TGG-1-4
FBgn0051579	tRNA:Ala-AGC-2-7
FBgn0051580	tRNA:Ala-AGC-2-8
FBgn0266750	lncRNA:CR45223
FBgn0038532	CG14322
FBgn0266405	CG45045
FBgn0051576	tRNA:Ala-AGC-2-10
FBgn0038533	CG7523
FBgn0261987	Pxt
FBgn0038539	Atg8b
FBgn0038541	TyrRII
FBgn0038542	TyrR
FBgn0262562	CG43102
FBgn0261649	tinc
FBgn0053547	Rim
FBgn0263995	cpo
FBgn0010389	htl
FBgn0003499	sr
FBgn0266564	lncRNA:CR45103
FBgn0266565	asRNA:CR45104
FBgn0038568	CG14315
FBgn0011701	repo
FBgn0038588	CG7156
FBgn0261019	moi
FBgn0266195	Tgs1
FBgn0038592	CG18599
FBgn0038593	Vps39
FBgn0038606	CG15803
FBgn0038609	Nup43
FBgn0004618	gl
FBgn0040569	lncRNA:CR14310
FBgn0266251	lncRNA:CR44946
FBgn0038610	CG7675
FBgn0038611	CG14309
FBgn0004652	fru
FBgn0038626	CG7691
FBgn0262823	hemo
FBgn0262846	CG43210
FBgn0023083	fray
FBgn0038627	CG7694
FBgn0263974	qin
FBgn0038629	CG14304
FBgn0038632	CG14301
FBgn0038642	Muc91C
FBgn0085311	CG34282
FBgn0267658	lncRNA:CR45996
FBgn0270928	VAChT
FBgn0000303	ChAT
FBgn0038645	CG7714
FBgn0038646	CG7715
FBgn0038652	CG7720
FBgn0038653	Octalpha2R
FBgn0038656	CG14294
FBgn0085313	CG34284
FBgn0261262	CG42613
FBgn0263983	CG43732
FBgn0026239	gukh
FBgn0051475	CG31475
FBgn0038705	CG11626
FBgn0051221	CG31221
FBgn0260003	Dys
FBgn0038721	subdued
FBgn0003011	ort
FBgn0051216	Naam
FBgn0085315	CG34286
FBgn0024963	GluClalpha
FBgn0051459	CG31459
FBgn0038750	CG4465
FBgn0038755	Hs6st
FBgn0040571	CG17193
FBgn0064119	CG33934
FBgn0260466	Indy-2
FBgn0045471	Gr92a
FBgn0038774	CG5023
FBgn0083975	Nlg4
FBgn0267710	lncRNA:CR46043
FBgn0262582	cic
FBgn0038789	Ir92a
FBgn0266381	lncRNA:CR45023
FBgn0038790	MtnC
FBgn0262869	Gfrl
FBgn0038799	MFS9
FBgn0038818	Nep4
FBgn0038819	Cpr92F
FBgn0024944	Oamb
FBgn0259215	Ir93a
FBgn0038840	Grik
FBgn0044810	TotX
FBgn0051191	CG31191
FBgn0038842	hdly
FBgn0013995	Calx
FBgn0038846	CG5697
FBgn0026056	Rlip
FBgn0003257	r-l
FBgn0038851	dmrt93B
FBgn0038852	HHEX
FBgn0038853	RhoGAP93B
FBgn0265067	lncRNA:CR44178
FBgn0038873	CG5892
FBgn0038874	ETHR
FBgn0004110	tin
FBgn0004862	bap
FBgn0038886	Ugt49B2
FBgn0267713	lncRNA:CR46046
FBgn0038887	CG7907
FBgn0038888	CheB93a
FBgn0051438	CheB93b
FBgn0008651	lbl
FBgn0264898	lncRNA:CR44089
FBgn0011278	lbe
FBgn0264824	lncRNA:CR44032
FBgn0004863	C15
FBgn0038890	CG7956
FBgn0263130	lncRNA:CR43372
FBgn0264825	lncRNA:CR44033
FBgn0002941	slou
FBgn0038892	CG15498
FBgn0283499	InR
FBgn0259237	CG42335
FBgn0013759	CASK
FBgn0045470	Gr93b
FBgn0267204	lncRNA:CR45644
FBgn0038917	CG6678
FBgn0038918	Qsox3
FBgn0038919	Qsox2
FBgn0264490	Eip93F
FBgn0264491	how
FBgn0038929	CG13408
FBgn0038931	CG13407
FBgn0051423	Ir94c
FBgn0259736	CG42390
FBgn0051163	SKIP
FBgn0263117	CG34377
FBgn0038945	CG5386
FBgn0038980	Octbeta1R
FBgn0266418	wake
FBgn0039026	CG7029
FBgn0039027	CG7031
FBgn0039028	CG13840
FBgn0265450	lncRNA:CR44350
FBgn0039029	CG4704
FBgn0017590	klg
FBgn0039030	CG6660
FBgn0263664	lncRNA:CR43655
FBgn0051281	Tpl94D
FBgn0039031	Gbp3
FBgn0263390	Nha2
FBgn0039033	Or94a
FBgn0039034	Or94b
FBgn0039038	CG6688
FBgn0039039	lmd
FBgn0004644	hh
FBgn0039059	CG13829
FBgn0265042	Irk1
FBgn0284226	CG46310
FBgn0262975	cnc
FBgn0011596	fzo
FBgn0004882	orb
FBgn0039069	CG6763
FBgn0039070	wam
FBgn0039071	bb8
FBgn0003118	pnt
FBgn0267759	lncRNA:CR46090
FBgn0039073	CG4408
FBgn0039075	CG4393
FBgn0039077	CG17380
FBgn0259193	Ir94d
FBgn0039078	CG4374
FBgn0051225	Ir94f
FBgn0039079	Ir94g
FBgn0265383	lncRNA:CR44324
FBgn0039088	CG10164
FBgn0039089	beat-IV
FBgn0039091	CG10182
FBgn0051143	tRNA:Leu-CAA-2-3
FBgn0039094	CG10184
FBgn0051145	CG31145
FBgn0043005	prt
FBgn0047351	CG31468
FBgn0051148	Gba1a
FBgn0051413	Qsox4
FBgn0051414	Gba1b
FBgn0002922	nau
FBgn0085384	CG34355
FBgn0262974	lncRNA:CR43285
FBgn0004187	snRNA:U1:95Cc
FBgn0004186	snRNA:U1:95Cb
FBgn0004185	snRNA:U1:95Ca
FBgn0025574	Pli
FBgn0020647	KrT95D
FBgn0086365	Orct2
FBgn0039184	CG6432
FBgn0262457	mir-1015
FBgn0011581	Ms
FBgn0053340	CG33340
FBgn0039192	CG17784
FBgn0039193	CG13613
FBgn0261993	CG42811
FBgn0261994	CG42812
FBgn0266758	Esyt2
FBgn0263490	mld
FBgn0267764	lncRNA:CR46095
FBgn0003429	slo
FBgn0004885	tok
FBgn0015591	AstA
FBgn0259233	CG42331
FBgn0039223	CG5805
FBgn0039225	Ets96B
FBgn0039224	CG13634
FBgn0039226	Ude
FBgn0039232	sosie
FBgn0039237	CG13640
FBgn0039257	tnc
FBgn0039264	CG11786
FBgn0039265	CG11790
FBgn0039274	CG11920
FBgn0004897	fd96Ca
FBgn0004898	fd96Cb
FBgn0266534	CG45095
FBgn0054027	CG34027
FBgn0039282	Bili
FBgn0267767	lncRNA:CR46098
FBgn0039283	danr
FBgn0287605	lncRNA:CR46474
FBgn0083946	lobo
FBgn0039286	dan
FBgn0051106	CG31106
FBgn0039308	CG11889
FBgn0039309	CG11891
FBgn0045761	CHKov1
FBgn0004509	Fur1
FBgn0051439	Muc96D
FBgn0039343	CG5111
FBgn0011666	msi
FBgn0051092	LpR2
FBgn0039425	Ald2
FBgn0250908	beat-VII
FBgn0243586	Tb
FBgn0002838	ms(3)K81
FBgn0039461	CG5500
FBgn0003267	ro
FBgn0004359	T48
FBgn0039510	CG3339
FBgn0039511	CG3330
FBgn0260487	CG42534
FBgn0016061	side
FBgn0039518	CG13978
FBgn0039519	Cyp6a18
FBgn0039520	Gr98a
FBgn0085382	CG34353
FBgn0039551	Or98a
FBgn0003890	betaTub97EF
FBgn0039568	CG4815
FBgn0085391	trv
FBgn0039585	CG1894
FBgn0003137	Ppn
FBgn0000659	fkh
FBgn0262741	lncRNA:CR43126
FBgn0263388	lncRNA:CR43440
FBgn0026400	Noa36
FBgn0039592	CG14062
FBgn0039617	DIP-gamma
FBgn0039669	ND-20L
FBgn0263588	lncRNA:CR43613
FBgn0000492	Dr
FBgn0039670	CG7567
FBgn0039671	CG11470
FBgn0051041	CG31041
FBgn0039683	dmrt99B
FBgn0026597	Axn
FBgn0267780	lncRNA:CR46111
FBgn0051021	CG31021
FBgn0051017	PH4alphaNE3
FBgn0051016	CG31016
FBgn0267131	lncRNA:CR45571
FBgn0266259	CG44954
FBgn0264985	lncRNA:CR44136
FBgn0039792	CG2267
FBgn0267956	lncRNA:CR46236
FBgn0051013	CG31013
FBgn0051015	PH4alphaPV
FBgn0085461	CG34432
FBgn0085462	CG34433
FBgn0266701	lncRNA:CR45191
FBgn0283501	lncRNA:CR46115
FBgn0051010	CG31010
FBgn0039797	eIF4H2
FBgn0039799	CG15543
FBgn0039800	Npc2g
FBgn0039801	Npc2h
FBgn0262883	lncRNA:CR43238
FBgn0004606	zfh1
FBgn0266699	asRNA:CR45189
FBgn0015032	Cyp4c3
FBgn0053483	CG33483
FBgn0267940	lncRNA:CR46220
FBgn0020912	Ptx1
FBgn0264833	lncRNA:CR44041
FBgn0263412	lncRNA:CR43458
FBgn0013973	Gycbeta100B
FBgn0011224	heph
FBgn0085432	pan
FBgn0262636	dati
FBgn0266618	lncRNA:CR45125
FBgn0264819	asRNA:CR44027
FBgn0263385	lncRNA:CR43437
FBgn0264794	lncRNA:CR44024
FBgn0039908	Asator
FBgn0004607	zfh2
FBgn0005558	ey
FBgn0005666	bt
FBgn0039938	Sox102F
FBgn0039937	fd102C
FBgn0053797	CR33797
FBgn0266616	lncRNA:CR45123
FBgn0039936	Gyf
FBgn0264822	asRNA:CR44030
FBgn0039932	fuss
FBgn0083990	lncRNA:sphinx
FBgn0019650	toy
FBgn0005561	sv
FBgn0052816	CG32816
FBgn0004034	y
FBgn0265966	lncRNA:CR44753
FBgn0000108	Appl
FBgn0261930	vnd
FBgn0025633	CG13366
FBgn0025390	Mur2B
FBgn0025391	Scgdelta
FBgn0004861	ph-p
FBgn0023507	D2hgdh
FBgn0004654	Pgd
FBgn0284408	trol
FBgn0003371	sgg
FBgn0011276	HLH3B
FBgn0025838	CG2652
FBgn0265663	lncRNA:CR44470
FBgn0052791	DIP-alpha
FBgn0021738	Crg-1
FBgn0053221	CR33221
FBgn0264954	fd3F
FBgn0029690	CG6414
FBgn0267037	asRNA:CR45481
FBgn0262990	lncRNA:CR43298
FBgn0286029	lncRNA:CR46349
FBgn0263772	CG43689
FBgn0052773	lncRNA:CR32773
FBgn0000179	bi
FBgn0029716	CG3546
FBgn0003053	peb
FBgn0025388	Alms1a
FBgn0025739	pon
FBgn0025612	CG3062
FBgn0011277	HLH4C
FBgn0263512	Vsx2
FBgn0263511	Vsx1
FBgn0029831	CG5966
FBgn0027546	CG4766
FBgn0265692	lncRNA:CR44499
FBgn0267088	lncRNA:CR45532
FBgn0267965	lncRNA:CR46245
FBgn0029939	CG9650
FBgn0047092	lncRNA:CR32730
FBgn0265457	lncRNA:CR44357
FBgn0029941	CG1677
FBgn0261849	CG42781
FBgn0267089	lncRNA:CR45533
FBgn0052719	CG32719
FBgn0029951	CG11369
FBgn0004198	ct
FBgn0004102	oc
FBgn0265700	lncRNA:CR44507
FBgn0265701	lncRNA:CR44508
FBgn0026411	Lim1
FBgn0002576	lz
FBgn0265727	lncRNA:CR44534
FBgn0261522	lncRNA:CR42657
FBgn0000233	btd
FBgn0263509	lncRNA:CR43498
FBgn0020378	Sp1
FBgn0030407	Fpgs
FBgn0267181	asRNA:CR45621
FBgn0030408	CG11085
FBgn0265761	lncRNA:CR44568
FBgn0030409	CG15728
FBgn0052532	CG32532
FBgn0262181	mir-972
FBgn0283639	mir-9369
FBgn0262201	mir-973

## Sheet: Pc binding genes in LNds
DVpdf-Gal4,pdf-Gal80/DamPc
gene_ID	gene_name
FBgn0031208	CR11023
FBgn0002121	l(2)gl
FBgn0031216	Zir
FBgn0004611	Plc21C
FBgn0031248	CG11912
FBgn0031249	CG11911
FBgn0000061	al
FBgn0003963	ush
FBgn0031260	Spp
FBgn0005660	Ets21C
FBgn0031261	nAChRbeta3
FBgn0260933	rempA
FBgn0031268	cold
FBgn0013323	Ptth
FBgn0023489	Pph13
FBgn0010323	Gsc
FBgn0267827	lncRNA:CR46148
FBgn0031270	CG13689
FBgn0264870	lncRNA:CR44061
FBgn0046113	GluRIIC
FBgn0002543	robo2
FBgn0263320	CG43401
FBgn0263321	CG43402
FBgn0026398	Or22a
FBgn0026397	Or22b
FBgn0086758	chinmo
FBgn0264494	CG17646
FBgn0031374	Wdr62
FBgn0040719	CG15357
FBgn0053673	CG33673
FBgn0031375	erm
FBgn0051942	tRNA:Arg-TCT-2-1
FBgn0267972	Der-1
FBgn0031422	PIG-Wa
FBgn0031423	CG3557
FBgn0264081	CG43750
FBgn0287218	CG46448
FBgn0031424	VGlut
FBgn0031426	CG18641
FBgn0051948	CG31948
FBgn0085477	CG34448
FBgn0085476	CG34447
FBgn0000490	dpp
FBgn0012017	tRNA:Tyr-GTA-1-2
FBgn0031442	Prosbeta4R1
FBgn0026395	Or23a
FBgn0031443	Prosbeta4R2
FBgn0031444	Trf4
FBgn0286882	CR46404
FBgn0041248	Gr23a
FBgn0031549	Spindly
FBgn0031550	IFT57
FBgn0265367	lncRNA:CR44308
FBgn0024244	drm
FBgn0265368	lncRNA:CR44309
FBgn0265960	lncRNA:CR44747
FBgn0264363	CG43815
FBgn0004892	sob
FBgn0284410	lncRNA:TS2
FBgn0264371	lncRNA:CR43823
FBgn0002985	odd
FBgn0265369	lncRNA:CR44310
FBgn0000721	for
FBgn0085369	Drgx
FBgn0259951	Sfp24Ba
FBgn0259953	Sfp24Bd
FBgn0259952	Sfp24Bb
FBgn0031558	CG16704
FBgn0031559	CG3513
FBgn0051779	Acp24A4
FBgn0263096	CR43364
FBgn0262721	CG43165
FBgn0031560	CG16713
FBgn0031561	IM33
FBgn0031562	CG3604
FBgn0031563	CG10031
FBgn0259954	CG42464
FBgn0259955	CG42465
FBgn0259956	Sfp24C1
FBgn0259957	CG42467
FBgn0262621	CG43145
FBgn0265370	lncRNA:CR44311
FBgn0031564	CG2816
FBgn0031573	CG3407
FBgn0264885	lncRNA:CR44076
FBgn0264886	lncRNA:CR44077
FBgn0003430	slp1
FBgn0004567	slp2
FBgn0266318	lncRNA:CR44983
FBgn0267005	lncRNA:CR45449
FBgn0267006	lncRNA:CR45450
FBgn0264887	lncRNA:CR44078
FBgn0000256	capu
FBgn0031620	CG11929
FBgn0031621	Elba3
FBgn0031622	CG3251
FBgn0031627	fipi
FBgn0041150	hoe1
FBgn0031649	hoe2
FBgn0003372	Sgs1
FBgn0031654	Jon25Bii
FBgn0020906	Jon25Bi
FBgn0016075	vkg
FBgn0003716	tkv
FBgn0031693	Cyp4ac1
FBgn0031702	fusl
FBgn0016920	nompC
FBgn0262097	lncRNA:CR42850
FBgn0265958	lncRNA:CR44745
FBgn0016660	H15
FBgn0263866	lncRNA:CR43713
FBgn0263867	lncRNA:CR43714
FBgn0051647	lncRNA:CR31647
FBgn0261963	mid
FBgn0266825	lncRNA:CR45287
FBgn0031718	CG14014
FBgn0031719	CG18269
FBgn0031720	CG14013
FBgn0031721	CG14017
FBgn0004620	GluRIIA
FBgn0020429	GluRIIB
FBgn0031722	CG14011
FBgn0031723	CG7251
FBgn0031724	CG18266
FBgn0031725	DIP-eta
FBgn0266030	lncRNA:CR44795
FBgn0266031	lncRNA:CR44796
FBgn0031726	Cyp6a16
FBgn0051646	DIP-theta
FBgn0266069	lncRNA:CR44822
FBgn0266068	lncRNA:CR44821
FBgn0031728	Hsp60C
FBgn0031731	CG14007
FBgn0266065	asRNA:CR44818
FBgn0054011	CG34011
FBgn0031732	CG11149
FBgn0085410	TrissinR
FBgn0265785	CG44574
FBgn0259959	Sfp26Ac
FBgn0262814	CG43185
FBgn0043362	bchs
FBgn0031751	CG9016
FBgn0264547	asRNA:CR43926
FBgn0015381	dsf
FBgn0266827	lncRNA:CR45289
FBgn0261055	Sfp26Ad
FBgn0001128	Gpdh1
FBgn0086265	psd
FBgn0031756	CG13992
FBgn0261683	B9d2
FBgn0261697	tctn
FBgn0085409	smal
FBgn0026755	Ugt37B1
FBgn0053531	Ddr
FBgn0031801	CG9498
FBgn0031802	ppk7
FBgn0031803	ppk14
FBgn0031804	CG9500
FBgn0266003	lncRNA:CR44777
FBgn0266004	lncRNA:CR44778
FBgn0031805	Nepl4
FBgn0259714	DIP-epsilon
FBgn0259716	Nepl6
FBgn0259715	CG42369
FBgn0031811	CG13982
FBgn0011722	Tig
FBgn0031815	frj
FBgn0031816	Rchy1
FBgn0051637	CG31637
FBgn0000320	eya
FBgn0266002	lncRNA:CR44776
FBgn0031829	IFT52
FBgn0031835	CG11319
FBgn0051634	Oatp26F
FBgn0051633	CG31633
FBgn0051636	CG31636
FBgn0031850	Tsp
FBgn0025595	AkhR
FBgn0031854	TTLL3A
FBgn0031855	meng
FBgn0051910	CG31910
FBgn0086034	snoRNA:Me28S-G2743
FBgn0265257	CG44271
FBgn0031856	CG11322
FBgn0031857	LUBEL
FBgn0015777	nrv2
FBgn0263585	CG43610
FBgn0051631	tRNA:Arg-CCT-1-1
FBgn0042189	CG17376
FBgn0031859	CG17377
FBgn0031860	Daao2
FBgn0031861	CG17375
FBgn0264890	lncRNA:CR44081
FBgn0051632	sens-2
FBgn0031865	Nha1
FBgn0031869	CG18304
FBgn0031888	Pvf2
FBgn0085407	Pvf3
FBgn0265824	lncRNA:CR44613
FBgn0031900	CG13786
FBgn0010453	Wnt4
FBgn0284084	wg
FBgn0266842	lncRNA:CR45304
FBgn0031902	Wnt6
FBgn0031903	Wnt10
FBgn0264872	asRNA:CR44063
FBgn0002938	ninaC
FBgn0264895	RapGAP1
FBgn0266034	lncRNA:CR44799
FBgn0264087	Slob
FBgn0053296	CG33296
FBgn0031935	CG13793
FBgn0031939	CG13796
FBgn0267689	CG46025
FBgn0031955	CG14535
FBgn0040099	lectin-28C
FBgn0031957	TwdlE
FBgn0045038	Proc
FBgn0085450	Snoo
FBgn0031975	Tg
FBgn0032006	Pvr
FBgn0003502	Btk29A
FBgn0032023	CG14274
FBgn0015583	Acp29AB
FBgn0040098	lectin-29Ca
FBgn0266882	asRNA:CR45343
FBgn0040958	Peritrophin-15b
FBgn0027932	Akap200
FBgn0026718	Agpat2
FBgn0262029	d
FBgn0263489	lncRNA:CR43604
FBgn0032048	Dh31
FBgn0011259	Sema1a
FBgn0051895	tRNA:Phe-GAA-1-3
FBgn0001114	Glt
FBgn0032057	CG9287
FBgn0004914	Hnf4
FBgn0266327	asRNA:CR44992
FBgn0266845	CG45307
FBgn0032065	CG12438
FBgn0032067	LManIV
FBgn0032068	LManV
FBgn0032069	LManVI
FBgn0261627	CG42710
FBgn0029123	SoxN
FBgn0266905	lncRNA:CR45365
FBgn0266798	asRNA:CR45260
FBgn0032072	CG9483
FBgn0265587	lncRNA:CR44414
FBgn0261630	CG42713
FBgn0032074	Tsp29Fa
FBgn0267740	asRNA:CR46071
FBgn0032075	Tsp29Fb
FBgn0032080	CG9525
FBgn0052985	CG32985
FBgn0052984	CG32984
FBgn0032082	CG18088
FBgn0032083	CG9541
FBgn0011705	rost
FBgn0032087	CG9568
FBgn0032088	CG13102
FBgn0032089	Rcd-1r
FBgn0032090	CG9582
FBgn0265452	lncRNA:CR44352
FBgn0051708	DIP-zeta
FBgn0265676	lncRNA:CR44483
FBgn0032094	CG12439
FBgn0032095	Toll-4
FBgn0267013	lncRNA:CR45457
FBgn0032109	CG17005
FBgn0028479	Mtpalpha
FBgn0051709	CG31709
FBgn0014179	gcm
FBgn0263612	lncRNA:CR43621
FBgn0032131	CG3841
FBgn0032132	CG4382
FBgn0019809	gcm2
FBgn0032151	nAChRalpha6
FBgn0053301	CG33301
FBgn0266168	lncRNA:CR44874
FBgn0265002	CG44153
FBgn0032188	CG13137
FBgn0032208	Ufd4
FBgn0032209	Hand
FBgn0032210	CYLD
FBgn0266303	asRNA:CR44968
FBgn0032225	CG5022
FBgn0085396	CG34367
FBgn0032228	CG5367
FBgn0032229	ClpP
FBgn0032264	Lip4
FBgn0032265	CG18301
FBgn0283678	Osi21
FBgn0265795	lncRNA:CR44584
FBgn0000287	salr
FBgn0263764	lncRNA:CR43681
FBgn0261648	salm
FBgn0287465	lncRNA:CR46454
FBgn0003313	sala
FBgn0263087	CG43355
FBgn0287204	Cog8
FBgn0032387	CG16965
FBgn0003145	prd
FBgn0265803	asRNA:CR44592
FBgn0265804	lncRNA:CR44593
FBgn0259176	bun
FBgn0265807	lncRNA:CR44596
FBgn0265806	lncRNA:CR44595
FBgn0085424	nub
FBgn0032439	Ref2
FBgn0004394	pdm2
FBgn0032442	Nepl7
FBgn0032444	CCT4
FBgn0287768	esg
FBgn0028892	CG4161
FBgn0266155	lncRNA:CR44861
FBgn0266893	lncRNA:CR45353
FBgn0028841	jhamt
FBgn0028523	CG5888
FBgn0086037	snoRNA:Me28S-A2958
FBgn0020416	Idgf1
FBgn0020414	Idgf3
FBgn0005677	dac
FBgn0051781	lncRNA:CR31781
FBgn0052832	CG32832
FBgn0032618	CG31743
FBgn0085342	CG34313
FBgn0032684	Ugt301D1
FBgn0265993	lncRNA:CR44768
FBgn0265994	lncRNA:CR44769
FBgn0045852	ham
FBgn0266209	lncRNA:CR44904
FBgn0264362	CG43814
FBgn0264365	lncRNA:CR43817
FBgn0027074	Ugt36F1
FBgn0032713	Ugt36D1
FBgn0003896	tup
FBgn0265950	lncRNA:CR44737
FBgn0265951	lncRNA:CR44738
FBgn0032723	ssp3
FBgn0053315	CR33315
FBgn0032754	CG10700
FBgn0002023	Lim3
FBgn0266210	lncRNA:CR44905
FBgn0000075	amd
FBgn0032785	CG10026
FBgn0000964	tj
FBgn0267286	lncRNA:CR45722
FBgn0267287	lncRNA:CR45723
FBgn0264391	lncRNA:CR43839
FBgn0032787	CG10195
FBgn0032788	CG13084
FBgn0032789	CG13083
FBgn0032820	fbp
FBgn0000529	bsh
FBgn0032821	CdGAPr
FBgn0032839	AANATL3
FBgn0014859	Hr38
FBgn0011202	dia
FBgn0000251	cad
FBgn0023091	dimm
FBgn0051612	CG31612
FBgn0032964	CG11630
FBgn0265255	lncRNA:CR44269
FBgn0266021	lncRNA:CR44786
FBgn0003866	tsh
FBgn0286927	CR46424
FBgn0266222	lncRNA:CR44917
FBgn0266223	lncRNA:CR44918
FBgn0266224	lncRNA:CR44919
FBgn0266225	lncRNA:CR44920
FBgn0266902	lncRNA:CR45362
FBgn0264262	lncRNA:CR43762
FBgn0032965	CG11629
FBgn0032969	CG2528
FBgn0051693	CG31693
FBgn0028979	tio
FBgn0266874	lncRNA:CR45335
FBgn0084001	CG41434
FBgn0051601	CG31601
FBgn0267978	ap
FBgn0086655	jing
FBgn0003460	so
FBgn0265097	lncRNA:CR44202
FBgn0265098	lncRNA:CR44203
FBgn0265099	lncRNA:CR44204
FBgn0266805	lncRNA:CR45267
FBgn0263970	lncRNA:CR43724
FBgn0025360	Optix
FBgn0050371	CG30371
FBgn0261588	pdm3
FBgn0033317	CG8635
FBgn0033391	CG8026
FBgn0266486	CG45085
FBgn0015561	unpg
FBgn0033392	CG8027
FBgn0287478	Camta
FBgn0053758	CG33758
FBgn0053757	CG33757
FBgn0287466	lncRNA:CR46455
FBgn0264599	asRNA:CR43948
FBgn0000606	eve
FBgn0000448	Hr3
FBgn0266803	lncRNA:CR45265
FBgn0005619	Hdc
FBgn0000581	E(Pc)
FBgn0001269	inv
FBgn0000577	en
FBgn0033636	tou
FBgn0033649	pyr
FBgn0002069	AspRS
FBgn0266634	asRNA:CR45141
FBgn0003975	vg
FBgn0267957	lncRNA:CR46237
FBgn0285940	lncRNA:CR46336
FBgn0285941	lncRNA:CR46337
FBgn0265654	lncRNA:CR44461
FBgn0010488	NAT1
FBgn0004512	Mdr49
FBgn0265186	CG44251
FBgn0265185	CG44250
FBgn0033787	CG13321
FBgn0005624	Psc
FBgn0265427	lncRNA:CR44339
FBgn0265623	Su(z)2
FBgn0033788	CG13323
FBgn0033791	Drl-2
FBgn0265429	CG44341
FBgn0033792	CG13325
FBgn0033799	GLaz
FBgn0033817	GstE14
FBgn0002789	Mp20
FBgn0033818	CG4712
FBgn0033819	CG4714
FBgn0265443	lncRNA:CR44343
FBgn0259219	CG42319
FBgn0052843	Dh31-R
FBgn0265104	lncRNA:CR44206
FBgn0262391	mir-184
FBgn0033828	CG17048
FBgn0266851	lncRNA:CR45312
FBgn0033830	CG10814
FBgn0263774	CG43691
FBgn0033834	CG4744
FBgn0033836	CG18278
FBgn0267026	CR45470
FBgn0053470	CG33470
FBgn0000119	arr
FBgn0262821	CG43192
FBgn0033846	mip120
FBgn0260964	Vmat
FBgn0033850	CG13331
FBgn0033851	CG13332
FBgn0011896	tRNA:Lys-CTT-1-10
FBgn0033853	CG6145
FBgn0261989	CG42807
FBgn0000633	tei
FBgn0033863	CG13337
FBgn0033864	CG18368
FBgn0266391	lncRNA:CR45031
FBgn0266392	lncRNA:CR45032
FBgn0033865	CG6220
FBgn0033867	Cpr50Ca
FBgn0033869	Cpr50Cb
FBgn0033874	CG6347
FBgn0033875	CG6357
FBgn0033876	Syngr
FBgn0050484	CG30484
FBgn0050485	CG30485
FBgn0013733	shot
FBgn0002643	mam
FBgn0040752	Prosap
FBgn0005613	Sox15
FBgn0033912	RpS23
FBgn0263397	Ih
FBgn0085408	Shrm
FBgn0085471	CG34442
FBgn0085472	CG34443
FBgn0085473	CG34444
FBgn0050067	Obp50a
FBgn0050072	Obp50c
FBgn0050073	Obp50b
FBgn0033936	Achl
FBgn0013725	phyl
FBgn0266815	lncRNA:CR45277
FBgn0284250	Oaz
FBgn0265655	lncRNA:CR44462
FBgn0265974	ttv
FBgn0033949	Had2
FBgn0033951	CG10139
FBgn0033952	Adgf-E
FBgn0033955	CG12866
FBgn0015602	BEAF-32
FBgn0001319	kn
FBgn0033968	hui
FBgn0033969	Pgm2b
FBgn0266868	lncRNA:CR45329
FBgn0033970	CG10205
FBgn0016684	NaPi-T
FBgn0013773	Cyp6a22
FBgn0015714	Cyp6a17
FBgn0029082	hbs
FBgn0259878	Fs
FBgn0265194	Trpm
FBgn0034007	ND-51L2
FBgn0013750	Arf51F
FBgn0034010	CG8157
FBgn0265509	lncRNA:CR44371
FBgn0034012	Hr51
FBgn0034013	unc-5
FBgn0263980	Stacl
FBgn0266378	lncRNA:CR45020
FBgn0034021	CG8180
FBgn0050469	Ir52b
FBgn0050468	Ir52c
FBgn0034033	CG8204
FBgn0260429	CG42524
FBgn0023441	fus
FBgn0266636	asRNA:CR45143
FBgn0034035	CG8207
FBgn0266708	Cep89
FBgn0050090	CG30090
FBgn0265510	asRNA:CR44372
FBgn0050088	CG30088
FBgn0050087	CG30087
FBgn0053460	CG33460
FBgn0053461	CG33461
FBgn0053462	CG33462
FBgn0050089	CG30089
FBgn0265991	Zasp52
FBgn0034046	tun
FBgn0053465	CG33465
FBgn0003130	Poxn
FBgn0034045	CG8249
FBgn0264089	sli
FBgn0287602	asRNA:CR46471
FBgn0053463	CG33463
FBgn0034070	SP2353
FBgn0034083	lbk
FBgn0034085	Ptp52F
FBgn0034095	CG15701
FBgn0034096	CG7786
FBgn0034097	CG3687
FBgn0034098	krimp
FBgn0050324	CG30324
FBgn0050099	CG30099
FBgn0263981	asRNA:CR43730
FBgn0028424	JhI-26
FBgn0262560	wcd
FBgn0034120	CG15710
FBgn0266855	lncRNA:CR45316
FBgn0266856	lncRNA:CR45317
FBgn0262816	CG43187
FBgn0034126	jtb
FBgn0034127	CG7848
FBgn0053459	CG33459
FBgn0285943	knon
FBgn0011260	Sema2a
FBgn0034136	DAT
FBgn0034137	CG4945
FBgn0034140	Lst
FBgn0024319	Nach
FBgn0024315	Picot
FBgn0050463	Pgant9
FBgn0013763	Idgf6
FBgn0034159	CG15615
FBgn0265658	lncRNA:CR44465
FBgn0265529	lncRNA:CR44379
FBgn0265530	lncRNA:CR44380
FBgn0034160	CG5550
FBgn0263336	lncRNA:CR43417
FBgn0085488	CG34459
FBgn0085489	CG34460
FBgn0263659	lncRNA:CR43650
FBgn0262432	mir-8
FBgn0026754	Ugt37C1
FBgn0265659	lncRNA:CR44466
FBgn0265660	lncRNA:CR44467
FBgn0004784	inaC
FBgn0003091	Pkc53E
FBgn0264329	CG43788
FBgn0265526	lncRNA:CR44376
FBgn0011867	tRNA:Gly-GCC-1-8
FBgn0265527	lncRNA:CR44377
FBgn0004580	Cbp53E
FBgn0034184	CG9646
FBgn0026721	fat-spondin
FBgn0086350	tef
FBgn0287631	CG46491
FBgn0034194	CG15611
FBgn0000079	Amy-p
FBgn0266810	asRNA:CR45272
FBgn0034195	Spn53F
FBgn0000078	Amy-d
FBgn0034196	CG15605
FBgn0034197	Cda9
FBgn0266811	CG45273
FBgn0083936	Acp54A1
FBgn0034198	CG11400
FBgn0034199	Gbp1
FBgn0034200	Gbp2
FBgn0262563	CG43103
FBgn0262567	CG43107
FBgn0265536	asRNA:CR44386
FBgn0050235	tRNA:Leu-AAG-1-3
FBgn0065047	snoRNA:U3:54Ab
FBgn0050457	CG30457
FBgn0034204	CG10953
FBgn0265537	lncRNA:CR44387
FBgn0265538	CG44388
FBgn0265539	lncRNA:CR44389
FBgn0266862	lncRNA:CR45323
FBgn0034205	CG10950
FBgn0262882	CG43237
FBgn0265487	mbl
FBgn0267955	lncRNA:CR46235
FBgn0034206	CG18469
FBgn0046294	CG12699
FBgn0262568	CG43108
FBgn0267659	lncRNA:CR45997
FBgn0028956	mthl3
FBgn0034221	CG10764
FBgn0263233	robls54B
FBgn0262570	CG43110
FBgn0050104	NT5E-2
FBgn0034253	CG10936
FBgn0050106	CCHa1-R
FBgn0028494	CG6424
FBgn0284231	CG46315
FBgn0034274	CG10931
FBgn0034275	CG5002
FBgn0022740	HLH54F
FBgn0028741	fab1
FBgn0250851	CG33981
FBgn0259211	grh
FBgn0041585	Orai
FBgn0050323	CG30323
FBgn0034282	Mapmodulin
FBgn0265590	lncRNA:CR44417
FBgn0011589	Elk
FBgn0050325	CG30325
FBgn0050110	CG30110
FBgn0034284	CG14491
FBgn0265591	lncRNA:CR44418
FBgn0003140	PpY-55A
FBgn0034286	dpr13
FBgn0034288	CG5084
FBgn0034289	CG10910
FBgn0034290	CG5773
FBgn0034291	CG5770
FBgn0034296	CG10912
FBgn0266853	lncRNA:CR45314
FBgn0085415	CG34386
FBgn0266380	lncRNA:CR45022
FBgn0034301	CG5756
FBgn0285917	sbb
FBgn0034321	CG14502
FBgn0034322	CG18536
FBgn0034326	CG18540
FBgn0034329	BomS1
FBgn0034330	BomS4
FBgn0034331	BomBc2
FBgn0025583	BomS2
FBgn0040736	BomS3
FBgn0040735	BomT2
FBgn0040734	BomS5
FBgn0040733	BomS6
FBgn0063497	GstE3
FBgn0263770	CR43687
FBgn0263771	CR43688
FBgn0063496	GstE4
FBgn0063494	GstE6
FBgn0063493	GstE7
FBgn0063492	GstE8
FBgn0284257	Ttd14
FBgn0028496	CG30116
FBgn0034354	GstE11
FBgn0262476	CG43066
FBgn0034356	Pepck2
FBgn0003067	Pepck1
FBgn0266488	CG45087
FBgn0085419	Rgk2
FBgn0283428	lncRNA:CR46271
FBgn0050115	GEFmeso
FBgn0034371	Ntan1
FBgn0053136	CG33136
FBgn0023214	edl
FBgn0034380	Vps51
FBgn0062961	lncRNA:CR33942
FBgn0053147	Hs3st-A
FBgn0050121	lncRNA:CR30121
FBgn0259682	Jabba
FBgn0010651	MFS14
FBgn0265661	lncRNA:CR44468
FBgn0034394	CG15096
FBgn0262479	CG43069
FBgn0262480	CG43070
FBgn0262481	CG43071
FBgn0004240	DptA
FBgn0034407	DptB
FBgn0262569	CG43109
FBgn0034408	sano
FBgn0265356	tn
FBgn0263473	snoRNA:abba-a
FBgn0263116	5-HT1B
FBgn0263083	CG43351
FBgn0034416	CG15109
FBgn0004168	5-HT1A
FBgn0050125	Ir56a
FBgn0010434	cora
FBgn0004003	wbl
FBgn0053454	CG33454
FBgn0053453	CG33453
FBgn0265614	lncRNA:CR44432
FBgn0034423	tbrd-2
FBgn0003254	rib
FBgn0034425	CG11906
FBgn0034428	AANATL6
FBgn0034429	AANATL4
FBgn0086358	Tab2
FBgn0264753	Rgk1
FBgn0034435	fest
FBgn0034437	CG10051
FBgn0034438	CG9416
FBgn0261456	hpo
FBgn0034454	CG15120
FBgn0040732	CG16926
FBgn0034455	CG11007
FBgn0034456	Ir56b
FBgn0034457	Ir56c
FBgn0034458	Ir56d
FBgn0003435	sm
FBgn0262170	CG42878
FBgn0265667	lncRNA:CR44474
FBgn0034460	CG18367
FBgn0263515	mir-4983
FBgn0262966	CG43277
FBgn0034463	CG15125
FBgn0265697	lncRNA:CR44504
FBgn0262418	mir-6-3
FBgn0262410	mir-6-2
FBgn0262464	mir-6-1
FBgn0262408	mir-5
FBgn0262414	mir-4
FBgn0262443	mir-286
FBgn0034467	CG15128
FBgn0040729	CG15126
FBgn0265699	lncRNA:CR44506
FBgn0265702	asRNA:CR44509
FBgn0034471	Obp56e
FBgn0034473	Or56a
FBgn0034475	Obp56h
FBgn0265762	CG44569
FBgn0034477	CG13872
FBgn0265837	lncRNA:CR44626
FBgn0261580	CG42690
FBgn0262824	CG43195
FBgn0261581	CG42691
FBgn0034478	CG10822
FBgn0287216	lncRNA:CR46446
FBgn0287214	lncRNA:CR46444
FBgn0287213	CG46443
FBgn0287775	18w
FBgn0034481	CG11041
FBgn0265851	lncRNA:CR44640
FBgn0034507	CG11192
FBgn0086604	side-VIII
FBgn0265854	lncRNA:CR44643
FBgn0050151	CG30151
FBgn0034513	CG13423
FBgn0034514	CG13427
FBgn0034515	CG13428
FBgn0034518	CG13430
FBgn0034519	BORCS7
FBgn0034520	lms
FBgn0034521	Mgat1
FBgn0034540	Lrt
FBgn0034538	CG16799
FBgn0034539	CG11159
FBgn0034545	CG13438
FBgn0040726	dpr1
FBgn0265877	CG44666
FBgn0263743	CG43668
FBgn0034551	CG15225
FBgn0011674	insc
FBgn0016984	sktl
FBgn0034552	CG17999
FBgn0034553	CG9993
FBgn0034554	CAH14
FBgn0040653	Dso1
FBgn0015524	otp
FBgn0262690	asRNA:CR43160
FBgn0034560	CAH15
FBgn0020617	Rx
FBgn0000044	Act57B
FBgn0053704	CG33704
FBgn0008636	hbn
FBgn0034563	CG15649
FBgn0034568	CG3216
FBgn0034569	dgt3
FBgn0010470	Fkbp14
FBgn0286873	CG46395
FBgn0034631	TAF1C-like
FBgn0003731	Egfr
FBgn0265938	lncRNA:CR44725
FBgn0050278	CG30278
FBgn0050277	Oatp58Da
FBgn0034715	Oatp58Db
FBgn0034716	Oatp58Dc
FBgn0265976	lncRNA:CR44755
FBgn0020307	dve
FBgn0004896	fd59A
FBgn0034788	CG13532
FBgn0003900	twi
FBgn0261705	CG42741
FBgn0034859	CG3520
FBgn0034860	CG9812
FBgn0050411	CG30411
FBgn0026384	Or59a
FBgn0264339	CG43795
FBgn0034865	Or59b
FBgn0034866	Or59c
FBgn0034869	CG13558
FBgn0034870	CG13559
FBgn0034871	CG3906
FBgn0000241	bw
FBgn0041233	Gr59e
FBgn0041234	Gr59f
FBgn0015903	apt
FBgn0067903	IM18
FBgn0260455	CG10332
FBgn0262845	CG43209
FBgn0034882	Eglp1
FBgn0034883	Eglp2
FBgn0034884	Eglp3
FBgn0034885	Eglp4
FBgn0004795	retn
FBgn0266646	lncRNA:CR45153
FBgn0025334	PHDP
FBgn0034920	CG5597
FBgn0004101	bs
FBgn0266046	lncRNA:CR44811
FBgn0053537	tRNA:Asn-GTT-1-9
FBgn0035041	CG13594
FBgn0086030	snoRNA:Me18S-G393
FBgn0264328	asRNA:CR43787
FBgn0015040	Cyp9c1
FBgn0023181	Orc4
FBgn0035068	CG12849
FBgn0035069	CG3611
FBgn0262098	CG42851
FBgn0000157	Dll
FBgn0035070	CG3650
FBgn0266087	lncRNA:CR44829
FBgn0043792	CG30427
FBgn0035092	Nplp1
FBgn0001147	gsb-n
FBgn0004919	gol
FBgn0266129	lov
FBgn0050430	CG30430
FBgn0262566	CG43106
FBgn0054038	CG34038
FBgn0259968	Sfp60F
FBgn0011694	EbpII
FBgn0004181	Ebp
FBgn0035094	CG9380
FBgn0001325	Kr
FBgn0050429	CG30429
FBgn0053680	CG33680
FBgn0050428	CG30428
FBgn0040688	CG12483
FBgn0035137	CG1233
FBgn0035138	CG13884
FBgn0262139	trh
FBgn0266927	lncRNA:CR45378
FBgn0264700	lncRNA:CR43969
FBgn0035139	CG13891
FBgn0001316	klar
FBgn0065092	snmRNA:438
FBgn0261636	lncRNA:CR42719
FBgn0263042	CG43337
FBgn0004870	bab1
FBgn0025525	bab2
FBgn0035186	CG13912
FBgn0035187	Trh
FBgn0264272	mwh
FBgn0063667	CG32335
FBgn0035189	CG9119
FBgn0004425	LysB
FBgn0004426	LysC
FBgn0004427	LysD
FBgn0004428	LysE
FBgn0004429	LysP
FBgn0035199	tfc
FBgn0267487	Ptp61F
FBgn0029514	CG9166
FBgn0003295	ru
FBgn0035216	CG9168
FBgn0035217	FucTD
FBgn0035218	CG9173
FBgn0266116	lncRNA:CR44842
FBgn0262624	Tmhs
FBgn0035290	dsb
FBgn0261723	Dbx
FBgn0052312	tRNA:Cys-GCA-2-1
FBgn0267476	lncRNA:CR45826
FBgn0035293	CG5687
FBgn0262030	CG42841
FBgn0265728	lncRNA:CR44535
FBgn0266696	Svil
FBgn0014388	sty
FBgn0040694	CG14974
FBgn0263239	dar1
FBgn0035455	CG10862
FBgn0004875	enc
FBgn0013751	Awh
FBgn0264518	lncRNA:CR43917
FBgn0266971	lncRNA:CR45422
FBgn0026592	Fie
FBgn0083987	snRNA:U11
FBgn0016013	Faa
FBgn0004516	Gad1
FBgn0035495	CG14989
FBgn0259986	nab
FBgn0011653	mas
FBgn0035529	Fdx2
FBgn0066365	dyl
FBgn0011986	tRNA:Ser-AGA-2-5
FBgn0287586	CG46456
FBgn0016031	lama
FBgn0085420	DIP-delta
FBgn0035607	CG4835
FBgn0035608	blanks
FBgn0085371	CG34342
FBgn0015766	Msr-110
FBgn0003486	spo
FBgn0035619	Alp10
FBgn0035620	Alp9
FBgn0035621	CG10591
FBgn0035622	TM9SF3
FBgn0035641	CG5568
FBgn0035642	CG18586
FBgn0035643	CG13287
FBgn0035644	PolE2
FBgn0052413	CG32413
FBgn0035647	CG10486
FBgn0061492	loj
FBgn0005658	Ets65A
FBgn0267663	lncRNA:CR46001
FBgn0002440	l(3)mbn
FBgn0261801	CG42747
FBgn0267323	lncRNA:CR45759
FBgn0086680	vvl
FBgn0041194	Prat2
FBgn0266962	CG45413
FBgn0035718	CG14820
FBgn0266964	lncRNA:CR45415
FBgn0266963	lncRNA:CR45414
FBgn0266961	lncRNA:CR45412
FBgn0035719	tow
FBgn0267662	lncRNA:CR46000
FBgn0250849	CG32388
FBgn0263387	CG43439
FBgn0045759	bin
FBgn0259935	CG42458
FBgn0053278	CG33278
FBgn0035786	Tsp66A
FBgn0261536	CG42660
FBgn0261537	CG42661
FBgn0035787	CG8543
FBgn0035788	CG8541
FBgn0035789	mthl6
FBgn0035790	Cyp316a1
FBgn0015033	Cyp4d8
FBgn0035791	CG8539
FBgn0035792	CG7548
FBgn0023076	Clk
FBgn0052371	CG32371
FBgn0016694	Pdp1
FBgn0041156	exex
FBgn0035903	CG6765
FBgn0035904	GstO3
FBgn0035909	ergic53
FBgn0035917	Zasp66
FBgn0052029	Cpr66D
FBgn0035921	CG13305
FBgn0035922	Pex7
FBgn0000121	Arr2
FBgn0035953	CG5087
FBgn0035954	Doc3
FBgn0035955	CG5194
FBgn0035956	Doc2
FBgn0287462	lncRNA:CR46451
FBgn0028789	Doc1
FBgn0261555	CG42673
FBgn0013469	klu
FBgn0086077	snoRNA:Me18S-G962
FBgn0267961	lncRNA:CR46241
FBgn0267218	lncRNA:CR45658
FBgn0036274	CG4328
FBgn0265743	lncRNA:CR44550
FBgn0265744	lncRNA:CR44551
FBgn0265455	CG44355
FBgn0036285	toe
FBgn0000625	eyg
FBgn0052102	CG32102
FBgn0015904	ara
FBgn0015919	caup
FBgn0052111	lncRNA:CR32111
FBgn0263379	lncRNA:CR43431
FBgn0265746	lncRNA:CR44553
FBgn0265745	lncRNA:CR44552
FBgn0014343	mirr
FBgn0002573	sens
FBgn0000639	Fbp1
FBgn0036411	Sox21a
FBgn0042630	Sox21b
FBgn0267547	lncRNA:CR45887
FBgn0000411	D
FBgn0040318	HGTX
FBgn0036899	tey
FBgn0036900	CG8765
FBgn0027364	Six4
FBgn0263844	lncRNA:CR43705
FBgn0014143	croc
FBgn0037171	CG14459
FBgn0266930	lncRNA:CR45381
FBgn0037235	CG1103
FBgn0037283	CG14658
FBgn0037284	CG14659
FBgn0003002	opa
FBgn0020280	laf
FBgn0002522	lab
FBgn0004778	Ccp84Af
FBgn0004779	Ccp84Ae
FBgn0051481	pb
FBgn0085326	CG34297
FBgn0000166	bcd
FBgn0267153	lncRNA:CR45593
FBgn0000071	Ama
FBgn0266235	lncRNA:CR44930
FBgn0261638	lncRNA:CR42721
FBgn0262174	mir-993
FBgn0263383	lncRNA:CR43435
FBgn0000439	Dfd
FBgn0261503	lncRNA:CR42651
FBgn0267575	lncRNA:CR45915
FBgn0003339	Scr
FBgn0267561	lncRNA:CR45901
FBgn0267562	lncRNA:CR45902
FBgn0267563	lncRNA:CR45903
FBgn0267564	lncRNA:CR45904
FBgn0266236	lncRNA:CR44931
FBgn0267119	lncRNA:CR45559
FBgn0266237	lncRNA:CR44932
FBgn0287588	CG46458
FBgn0260642	Antp
FBgn0267559	lncRNA:CR45899
FBgn0266238	lncRNA:CR44933
FBgn0019828	dj
FBgn0037463	djl
FBgn0037464	Mst84B
FBgn0037465	CG1105
FBgn0051248	CG31248
FBgn0051491	tRNA:Gly-TCC-1-2
FBgn0051493	CG31493
FBgn0037475	Fer1
FBgn0267337	rn
FBgn0265422	lncRNA:CR44334
FBgn0267805	lncRNA:CR46130
FBgn0037498	CG10029
FBgn0265425	lncRNA:CR44337
FBgn0000504	dsx
FBgn0011961	tRNA:Arg-ACG-1-8
FBgn0011960	tRNA:Arg-ACG-1-9
FBgn0011959	tRNA:Arg-ACG-1-10
FBgn0001138	grn
FBgn0262994	lncRNA:CR43302
FBgn0267111	lncRNA:CR45551
FBgn0010433	ato
FBgn0265377	lncRNA:CR44318
FBgn0037562	Nazo
FBgn0003129	Poxm
FBgn0040529	COX7A
FBgn0037782	Npc2d
FBgn0037783	Npc2c
FBgn0266732	asRNA:CR45205
FBgn0053630	CG33630
FBgn0053631	CG33631
FBgn0053783	CG33783
FBgn0053784	CG33784
FBgn0041105	nerfin-2
FBgn0037786	Alp13
FBgn0015396	jumu
FBgn0020379	Rfx
FBgn0278600	CG46270
FBgn0037817	Cyp12e1
FBgn0266244	lncRNA:CR44939
FBgn0267136	lncRNA:CR45576
FBgn0001235	hth
FBgn0263547	mir-4944
FBgn0264788	asRNA:CR44018
FBgn0265161	lncRNA:CR44230
FBgn0020385	pug
FBgn0037822	CG14683
FBgn0287589	CG46459
FBgn0004841	TkR86C
FBgn0266446	CG45076
FBgn0266451	fau
FBgn0266448	CG45078
FBgn0037836	CG14692
FBgn0037837	CG14693
FBgn0022359	Sodh-2
FBgn0266705	asRNA:CR45195
FBgn0037850	CG14695
FBgn0037857	Tengl4
FBgn0083950	side-VI
FBgn0267671	lncRNA:CR46007
FBgn0263403	CG43449
FBgn0267139	lncRNA:CR45579
FBgn0037860	CG6629
FBgn0040256	Ugt35C1
FBgn0040253	Ugt35E1
FBgn0040255	Ugt35E2
FBgn0037870	CG18577
FBgn0261808	cu
FBgn0037891	CG5214
FBgn0262972	lncRNA:cherub
FBgn0051386	lncRNA:CR31386
FBgn0284418	lncRNA:TS25
FBgn0266415	lncRNA:CR45055
FBgn0004595	pros
FBgn0267672	lncRNA:CR46008
FBgn0026063	KP78b
FBgn0026064	KP78a
FBgn0267673	lncRNA:CR46009
FBgn0267674	lncRNA:CR46010
FBgn0037892	mRpL40
FBgn0051374	sals
FBgn0046225	CG17230
FBgn0037906	PGRP-LB
FBgn0037908	dpr5
FBgn0037912	sea
FBgn0037913	fabp
FBgn0263316	Mrp4
FBgn0037915	CG6790
FBgn0262081	Csk
FBgn0037934	CG6830
FBgn0037935	CG6834
FBgn0037936	CG6908
FBgn0042110	CG18765
FBgn0037937	Fer3
FBgn0037939	CG14718
FBgn0267675	lncRNA:CR46011
FBgn0025821	I-t
FBgn0037940	CG14720
FBgn0037941	CG12594
FBgn0037942	CG14721
FBgn0051116	ClC-a
FBgn0037956	CG6959
FBgn0003312	sad
FBgn0037963	Cad87A
FBgn0037964	CG14731
FBgn0260745	mfas
FBgn0037976	Tk
FBgn0260746	Ect3
FBgn0037978	KLHL18
FBgn0037981	Spt3
FBgn0051358	CG31358
FBgn0260230	CG42504
FBgn0260231	CG42505
FBgn0037985	ssp5
FBgn0037986	CG14736
FBgn0037987	CG14739
FBgn0037988	CG14740
FBgn0037989	ATP8B
FBgn0051361	dpr17
FBgn0037992	CG4702
FBgn0037993	dpr15
FBgn0261714	Cpn
FBgn0037994	eIF3d2
FBgn0263404	CG43450
FBgn0037995	Adk1
FBgn0037996	CG4830
FBgn0038000	Rsbp15
FBgn0038001	CG17404
FBgn0038002	CG12256
FBgn0263454	asRNA:CR43477
FBgn0038003	CG3916
FBgn0011270	Pglym87
FBgn0038005	Cyp313a5
FBgn0038006	Cyp313a2
FBgn0038007	Cyp313a3
FBgn0264828	lncRNA:CR44036
FBgn0267142	lncRNA:CR45582
FBgn0038008	CG3942
FBgn0267922	lncRNA:CR46203
FBgn0264829	CG44037
FBgn0003651	svp
FBgn0264830	CG44038
FBgn0267677	lncRNA:CR46013
FBgn0264831	lncRNA:CR44039
FBgn0038009	CG17738
FBgn0259975	Sfp87B
FBgn0267678	lncRNA:CR46014
FBgn0038011	CG4066
FBgn0051432	tRNA:Thr-TGT-2-5
FBgn0038012	CG10013
FBgn0267144	lncRNA:CR45584
FBgn0267143	lncRNA:CR45583
FBgn0266246	lncRNA:CR44941
FBgn0266261	CG44956
FBgn0038013	CG10038
FBgn0038017	CG4115
FBgn0038018	Tim17a1
FBgn0042206	GstD10
FBgn0038020	GstD9
FBgn0001149	GstD1
FBgn0010044	GstD8
FBgn0038028	CG10035
FBgn0038029	GstD11
FBgn0085431	Sol1
FBgn0053098	CG33098
FBgn0038032	CG10096
FBgn0038033	CG10097
FBgn0013277	Hsp70Ba
FBgn0052865	lncRNA:alphagamma-element:CR32865
FBgn0051354	Hsp70Bbb
FBgn0267866	CR46154
FBgn0013278	Hsp70Bb
FBgn0267867	CR46155
FBgn0013279	Hsp70Bc
FBgn0250910	Octbeta3R
FBgn0267680	lncRNA:CR46016
FBgn0038063	Octbeta2R
FBgn0262383	mir-284
FBgn0038069	CG11608
FBgn0038070	CG6753
FBgn0038072	CG6225
FBgn0001296	kar
FBgn0002719	Men
FBgn0038082	Ugt37A2
FBgn0038083	Ugt37A3
FBgn0267958	lncRNA:CR46238
FBgn0038084	beat-Vc
FBgn0265164	lncRNA:CR44233
FBgn0265163	lncRNA:CR44232
FBgn0051345	CG31345
FBgn0267937	lncRNA:CR46217
FBgn0038088	CG10126
FBgn0267938	lncRNA:CR46218
FBgn0265166	asRNA:CR44235
FBgn0038089	d-cup
FBgn0053929	CR33929
FBgn0038090	CG10909
FBgn0038092	beat-Vb
FBgn0265167	lncRNA:CR44236
FBgn0040493	grsm
FBgn0038098	CG7381
FBgn0003308	ry
FBgn0038113	CG11668
FBgn0003450	snk
FBgn0038114	CG11670
FBgn0266615	CG45122
FBgn0001217	Hsc70-2
FBgn0051157	CG31157
FBgn0260962	pic
FBgn0004666	sim
FBgn0038118	timeout
FBgn0085337	CG34308
FBgn0267683	lncRNA:CR46019
FBgn0260793	2mit
FBgn0266578	lncRNA:CR45109
FBgn0038122	CG8138
FBgn0038123	CG8508
FBgn0000024	Ace
FBgn0038130	CG8630
FBgn0266455	CG45080
FBgn0038139	PK2-R2
FBgn0038140	PK2-R1
FBgn0038142	CheA87a
FBgn0023495	Lip3
FBgn0038147	CCHa2
FBgn0040553	CG14374
FBgn0038148	CG14377
FBgn0038149	GILT1
FBgn0038153	Ir87a
FBgn0267239	lncRNA:CR45679
FBgn0038156	side-IV
FBgn0040554	asRNA:CR17025
FBgn0286034	asRNA:CR46354
FBgn0262323	mir-252
FBgn0267574	lncRNA:CR45914
FBgn0267149	lncRNA:CR45589
FBgn0287587	CG46457
FBgn0284419	lncRNA:TS26
FBgn0051337	CG31337
FBgn0264430	lncRNA:CR43848
FBgn0038158	CG14370
FBgn0038160	CG9759
FBgn0003060	CG9757
FBgn0038161	CG9269
FBgn0267240	lncRNA:CR45680
FBgn0267154	lncRNA:CR45594
FBgn0038163	CG10841
FBgn0028487	f-cup
FBgn0002937	ninaB
FBgn0038172	Adgf-D
FBgn0038173	Adgf-C
FBgn0040076	primo-2
FBgn0040077	primo-1
FBgn0054044	lncRNA:CR34044
FBgn0085412	kmr
FBgn0267383	Ubc87F
FBgn0038180	Cht5
FBgn0038181	CG9297
FBgn0259730	tal-1A
FBgn0259731	tal-2A
FBgn0259732	tal-3A
FBgn0259733	tal-AA
FBgn0263650	lncRNA:CR43641
FBgn0263651	lncRNA:CR43642
FBgn0002862	Mst87F
FBgn0267959	lncRNA:CR46239
FBgn0008646	E5
FBgn0000576	ems
FBgn0038189	Art6
FBgn0047199	CG31517
FBgn0038190	CG9926
FBgn0016672	Ipp
FBgn0038191	CG9925
FBgn0264493	rdx
FBgn0038194	Cyp6d5
FBgn0038197	foxo
FBgn0038198	Npc2b
FBgn0038199	CCHa1
FBgn0038200	CG9920
FBgn0038201	PK1-R
FBgn0265168	asRNA:CR44237
FBgn0038203	Or88a
FBgn0038204	CG14357
FBgn0038207	CG14356
FBgn0038208	CG14355
FBgn0260226	CG42500
FBgn0038209	CG9722
FBgn0265146	CG44215
FBgn0051533	CG31533
FBgn0011582	Dop1R1
FBgn0051326	CG31326
FBgn0053109	CG33109
FBgn0053329	Sp212
FBgn0027563	CG9631
FBgn0262983	CG43291
FBgn0027083	MetRS-m
FBgn0267156	lncRNA:CR45596
FBgn0285913	red
FBgn0038224	ATPsynE
FBgn0003480	spn-B
FBgn0024321	NK7.1
FBgn0051320	HEATR2
FBgn0038225	soti
FBgn0285955	cv-c
FBgn0085417	natalisin
FBgn0265066	lncRNA:CR44177
FBgn0038237	Pde6
FBgn0038236	Cyp313a1
FBgn0267685	lncRNA:CR46021
FBgn0267686	lncRNA:CR46022
FBgn0267687	lncRNA:CR46023
FBgn0038239	CG14850
FBgn0038240	CG14851
FBgn0020299	stumps
FBgn0038248	CG7886
FBgn0038247	Cad88C
FBgn0086686	l(3)L1231
FBgn0038250	CG3505
FBgn0038252	BigH1
FBgn0265140	Meltrin
FBgn0262127	kibra
FBgn0011217	eff
FBgn0263929	jvl
FBgn0038257	smp-30
FBgn0038261	CG14856
FBgn0038262	CG14857
FBgn0266756	btsz
FBgn0267688	lncRNA:CR46024
FBgn0038266	CG3610
FBgn0267918	lncRNA:CR46199
FBgn0038279	Sdr
FBgn0038280	CG14861
FBgn0038281	RpL10Aa
FBgn0266249	lncRNA:CR44944
FBgn0038282	dpr9
FBgn0261859	CG42788
FBgn0038290	CG6912
FBgn0267160	asRNA:CR45600
FBgn0038291	CG3984
FBgn0038295	Gyc88E
FBgn0038294	Mf
FBgn0003721	Tm1
FBgn0286071	AdamTS-A
FBgn0286736	snoRNA:Or-ACA9
FBgn0264776	CG44014
FBgn0264775	CG44013
FBgn0038348	AOX2
FBgn0038349	AOX3
FBgn0038350	AOX4
FBgn0263041	CG43336
FBgn0053207	pxb
FBgn0264431	lncRNA:CR43849
FBgn0051446	CG31446
FBgn0038353	CG5399
FBgn0267195	lncRNA:CR45635
FBgn0267196	lncRNA:CR45636
FBgn0038354	CG5404
FBgn0085303	CG34274
FBgn0038355	CG4520
FBgn0038356	CG12784
FBgn0266733	asRNA:CR45206
FBgn0038358	Ttc26
FBgn0266734	CG45207
FBgn0038359	CG5614
FBgn0026616	alpha-Man-IIb
FBgn0266738	lncRNA:CR45211
FBgn0265048	cv-d
FBgn0038373	CG4546
FBgn0051183	CG31183
FBgn0038380	CG14877
FBgn0038381	EndoU
FBgn0266566	CG45105
FBgn0003507	srp
FBgn0264982	lncRNA:CR44133
FBgn0262028	lncRNA:CR42839
FBgn0038391	GATAe
FBgn0003117	pnr
FBgn0038394	CG10264
FBgn0038395	CG10407
FBgn0010379	Akt1
FBgn0003319	Sb
FBgn0038401	CG5916
FBgn0038402	Fer2
FBgn0063649	CG6006
FBgn0263449	asRNA:CR43472
FBgn0038404	CG8925
FBgn0086370	sra
FBgn0040071	tara
FBgn0040271	Sulf1
FBgn0038414	CG6901
FBgn0038415	CG17929
FBgn0038416	CG17930
FBgn0038420	CG10311
FBgn0038421	CG17931
FBgn0259917	CG42446
FBgn0038422	CG14880
FBgn0038423	CG10317
FBgn0266703	lncRNA:CR45193
FBgn0003513	ss
FBgn0267190	lncRNA:CR45630
FBgn0051497	tRNA:Thr-AGT-1-3
FBgn0267191	lncRNA:CR45631
FBgn0051279	CG31279
FBgn0038435	Gyc89Da
FBgn0267693	asRNA:CR46029
FBgn0038440	Gr89a
FBgn0028381	Decay
FBgn0259244	CG42342
FBgn0038445	CG14891
FBgn0027109	NPF
FBgn0038448	CG12783
FBgn0285925	Fas1
FBgn0051217	modSP
FBgn0003944	Ubx
FBgn0020556	lncRNA:bxd
FBgn0063261	CG31275
FBgn0266250	lncRNA:CR44945
FBgn0015230	Glut3
FBgn0267314	lncRNA:CR45750
FBgn0267315	lncRNA:TS16
FBgn0000014	abd-A
FBgn0264857	lncRNA:iab8
FBgn0020546	lncRNA:iab4
FBgn0262290	mir-iab-8
FBgn0262462	mir-iab-4
FBgn0263595	lncRNA:CR43617
FBgn0000015	Abd-B
FBgn0278597	lncRNA:CR46267
FBgn0038458	VhaM9.7-d
FBgn0015008	Actn3
FBgn0015011	AhcyL2
FBgn0038460	CG18622
FBgn0267152	lncRNA:CR45592
FBgn0043069	MESK4
FBgn0266748	lncRNA:CR45221
FBgn0266740	asRNA:CR45213
FBgn0051274	CG31274
FBgn0038465	Irc
FBgn0038466	CG8907
FBgn0004577	Pxd
FBgn0038467	AdSL
FBgn0038468	CG5225
FBgn0051268	CG31268
FBgn0038469	CG4009
FBgn0038470	CG18213
FBgn0020493	Dad
FBgn0014141	cher
FBgn0266454	CG45079
FBgn0038479	CG17477
FBgn0038484	CG5246
FBgn0038485	CG5255
FBgn0038486	CG5265
FBgn0038492	Mur89F
FBgn0051262	CG31262
FBgn0038494	beat-IIb
FBgn0265199	CG44259
FBgn0051418	CG31418
FBgn0051419	CG31419
FBgn0263500	lncRNA:CR43489
FBgn0038498	beat-IIa
FBgn0038499	Brf
FBgn0262871	lute
FBgn0085308	CG34279
FBgn0085309	CG34280
FBgn0262005	CG42823
FBgn0262006	CG42824
FBgn0038511	cysu
FBgn0000564	Eh
FBgn0261046	Dscam3
FBgn0265449	lncRNA:CR44349
FBgn0038519	Prx3
FBgn0264005	Hmx
FBgn0038523	Sgs5bis
FBgn0003375	Sgs5
FBgn0040565	CG7606
FBgn0038525	CG14329
FBgn0004554	Edg91
FBgn0085310	CG34281
FBgn0038526	CG14327
FBgn0011840	tRNA:Ala-AGC-2-3
FBgn0038529	CG14323
FBgn0053534	tRNA:Ala-AGC-2-4
FBgn0011993	tRNA:Thr-AGT-1-5
FBgn0011994	tRNA:Thr-AGT-1-6
FBgn0038530	AttD
FBgn0038531	CG14325
FBgn0262794	CG43175
FBgn0051569	tRNA:Ala-AGC-2-5
FBgn0051573	tRNA:Pro-TGG-1-3
FBgn0266749	lncRNA:CR45222
FBgn0051568	tRNA:Ala-AGC-2-6
FBgn0051578	tRNA:Pro-TGG-1-4
FBgn0051579	tRNA:Ala-AGC-2-7
FBgn0051580	tRNA:Ala-AGC-2-8
FBgn0266750	lncRNA:CR45223
FBgn0038532	CG14322
FBgn0266405	CG45045
FBgn0051576	tRNA:Ala-AGC-2-10
FBgn0038533	CG7523
FBgn0261987	Pxt
FBgn0038539	Atg8b
FBgn0016650	Lgr1
FBgn0038542	TyrR
FBgn0262562	CG43102
FBgn0261649	tinc
FBgn0053547	Rim
FBgn0263995	cpo
FBgn0010389	htl
FBgn0003499	sr
FBgn0266564	lncRNA:CR45103
FBgn0266565	asRNA:CR45104
FBgn0038568	CG14315
FBgn0028499	CG7985
FBgn0262559	Mdh2
FBgn0011701	repo
FBgn0261019	moi
FBgn0266195	Tgs1
FBgn0038592	CG18599
FBgn0038593	Vps39
FBgn0038606	CG15803
FBgn0038609	Nup43
FBgn0004618	gl
FBgn0040569	lncRNA:CR14310
FBgn0266251	lncRNA:CR44946
FBgn0038610	CG7675
FBgn0038611	CG14309
FBgn0028670	Vha100-2
FBgn0004652	fru
FBgn0038626	CG7691
FBgn0262823	hemo
FBgn0262846	CG43210
FBgn0023083	fray
FBgn0038627	CG7694
FBgn0263974	qin
FBgn0038629	CG14304
FBgn0038631	CG7695
FBgn0051228	tRNA:Pro-TGG-1-5
FBgn0038632	CG14301
FBgn0284234	CG46318
FBgn0038641	ChT
FBgn0038642	Muc91C
FBgn0085311	CG34282
FBgn0267658	lncRNA:CR45996
FBgn0000303	ChAT
FBgn0085312	CG34283
FBgn0038645	CG7714
FBgn0038646	CG7715
FBgn0024329	Mekk1
FBgn0038652	CG7720
FBgn0038653	Octalpha2R
FBgn0267193	lncRNA:CR45633
FBgn0051226	CG31226
FBgn0038655	CG14297
FBgn0003248	Rh2
FBgn0038656	CG14294
FBgn0085313	CG34284
FBgn0261113	Xrp1
FBgn0261262	CG42613
FBgn0263983	CG43732
FBgn0026239	gukh
FBgn0038676	CG6026
FBgn0004876	cdi
FBgn0038679	CG6040
FBgn0038680	Cyp12a5
FBgn0038681	Cyp12a4
FBgn0038683	CG11779
FBgn0002962	nos
FBgn0010768	sqz
FBgn0051475	CG31475
FBgn0267975	vib
FBgn0265062	lncRNA:CR44173
FBgn0038705	CG11626
FBgn0051221	CG31221
FBgn0260003	Dys
FBgn0038715	CG7333
FBgn0038721	subdued
FBgn0038725	CG6184
FBgn0003011	ort
FBgn0038727	CG7432
FBgn0051216	Naam
FBgn0085315	CG34286
FBgn0024963	GluClalpha
FBgn0263499	lncRNA:CR43488
FBgn0014135	bnl
FBgn0038750	CG4465
FBgn0038751	CG4770
FBgn0262971	lncRNA:CR43282
FBgn0285966	hpRNA:1
FBgn0267707	lncRNA:CR46040
FBgn0038755	Hs6st
FBgn0051213	CG31213
FBgn0040571	CG17193
FBgn0064119	CG33934
FBgn0260466	Indy-2
FBgn0038771	CG4390
FBgn0003249	Rh3
FBgn0038773	CG10887
FBgn0045471	Gr92a
FBgn0038774	CG5023
FBgn0083975	Nlg4
FBgn0262582	cic
FBgn0261550	CG42668
FBgn0038788	Sirt2
FBgn0038789	Ir92a
FBgn0266381	lncRNA:CR45023
FBgn0038790	MtnC
FBgn0262869	Gfrl
FBgn0038795	CG4335
FBgn0038796	eIF3g2
FBgn0038797	Dic2
FBgn0287211	CG46441
FBgn0038799	MFS9
FBgn0016917	Stat92E
FBgn0038803	CG5191
FBgn0023097	bon
FBgn0051201	GluRIIE
FBgn0038818	Nep4
FBgn0038819	Cpr92F
FBgn0024944	Oamb
FBgn0038826	Syp
FBgn0259215	Ir93a
FBgn0028396	TotA
FBgn0044812	TotC
FBgn0038838	TotB
FBgn0044809	TotZ
FBgn0264840	lncRNA:CR44048
FBgn0038840	Grik
FBgn0044810	TotX
FBgn0051191	CG31191
FBgn0264915	asRNA:CR44106
FBgn0263460	snoRNA:CG31191-a
FBgn0038842	hdly
FBgn0013995	Calx
FBgn0038846	CG5697
FBgn0026056	Rlip
FBgn0046763	CG17278
FBgn0013812	Dhc93AB
FBgn0003257	r-l
FBgn0038851	dmrt93B
FBgn0038852	HHEX
FBgn0038853	RhoGAP93B
FBgn0264357	SNF4Agamma
FBgn0038865	cDIP
FBgn0260004	Snmp1
FBgn0038873	CG5892
FBgn0038874	ETHR
FBgn0002781	mod(mdg4)
FBgn0004110	tin
FBgn0004862	bap
FBgn0038886	Ugt49B2
FBgn0267713	lncRNA:CR46046
FBgn0038887	CG7907
FBgn0038888	CheB93a
FBgn0051438	CheB93b
FBgn0008651	lbl
FBgn0264898	lncRNA:CR44089
FBgn0011278	lbe
FBgn0263407	lncRNA:CR43453
FBgn0038889	Fancm
FBgn0264824	lncRNA:CR44032
FBgn0004863	C15
FBgn0038890	CG7956
FBgn0263130	lncRNA:CR43372
FBgn0264825	lncRNA:CR44033
FBgn0002941	slou
FBgn0038892	CG15498
FBgn0283499	InR
FBgn0011766	E2f1
FBgn0051176	CG31176
FBgn0264905	lncRNA:CR44096
FBgn0259237	CG42335
FBgn0264896	asRNA:CR44087
FBgn0045468	Gr93d
FBgn0051431	CG31431
FBgn0038917	CG6678
FBgn0038918	Qsox3
FBgn0038919	Qsox2
FBgn0264490	Eip93F
FBgn0264491	how
FBgn0038929	CG13408
FBgn0051164	Ir94a
FBgn0051424	Ir94b
FBgn0051423	Ir94c
FBgn0259736	CG42390
FBgn0051163	SKIP
FBgn0263117	CG34377
FBgn0038944	CG5388
FBgn0267721	asRNA:CR46054
FBgn0038967	CG13847
FBgn0038980	Octbeta1R
FBgn0038981	CG5346
FBgn0267206	lncRNA:CR45646
FBgn0038984	AdipoR
FBgn0266418	wake
FBgn0263986	cd
FBgn0039006	Cyp6d4
FBgn0039026	CG7029
FBgn0263663	lncRNA:CR43654
FBgn0039027	CG7031
FBgn0265450	lncRNA:CR44350
FBgn0017590	klg
FBgn0039030	CG6660
FBgn0263664	lncRNA:CR43655
FBgn0263390	Nha2
FBgn0039033	Or94a
FBgn0039034	Or94b
FBgn0085404	CG34375
FBgn0039038	CG6688
FBgn0039039	lmd
FBgn0004644	hh
FBgn0039059	CG13829
FBgn0265042	Irk1
FBgn0284226	CG46310
FBgn0262975	cnc
FBgn0011596	fzo
FBgn0039064	CG4467
FBgn0004882	orb
FBgn0039069	CG6763
FBgn0039070	wam
FBgn0039071	bb8
FBgn0003118	pnt
FBgn0267759	lncRNA:CR46090
FBgn0039073	CG4408
FBgn0039075	CG4393
FBgn0051515	CG31515
FBgn0263217	lncRNA:CR43387
FBgn0039079	Ir94g
FBgn0265383	lncRNA:CR44324
FBgn0039088	CG10164
FBgn0039089	beat-IV
FBgn0039091	CG10182
FBgn0039093	CG10183
FBgn0051143	tRNA:Leu-CAA-2-3
FBgn0039094	CG10184
FBgn0051145	CG31145
FBgn0039098	GILT3
FBgn0039099	GILT2
FBgn0043005	prt
FBgn0047351	CG31468
FBgn0051148	Gba1a
FBgn0051413	Qsox4
FBgn0051414	Gba1b
FBgn0264844	asRNA:CR44052
FBgn0039107	CG10300
FBgn0002922	nau
FBgn0039108	CG10232
FBgn0015513	mbc
FBgn0085384	CG34355
FBgn0262974	lncRNA:CR43285
FBgn0004187	snRNA:U1:95Cc
FBgn0004186	snRNA:U1:95Cb
FBgn0004185	snRNA:U1:95Ca
FBgn0025574	Pli
FBgn0016754	sba
FBgn0020647	KrT95D
FBgn0053100	eIF4EHP
FBgn0039152	Root
FBgn0039151	CG13607
FBgn0039154	Npc2f
FBgn0039155	Kal1
FBgn0011725	twin
FBgn0086365	Orct2
FBgn0019952	Orct
FBgn0286199	shps
FBgn0259685	crb
FBgn0039184	CG6432
FBgn0262457	mir-1015
FBgn0011581	Ms
FBgn0053340	CG33340
FBgn0039192	CG17784
FBgn0039193	CG13613
FBgn0261993	CG42811
FBgn0261994	CG42812
FBgn0039195	CG17782
FBgn0039196	CG17781
FBgn0039197	CG17780
FBgn0039198	CG5768
FBgn0039199	CG13615
FBgn0000036	nAChRalpha1
FBgn0266758	Esyt2
FBgn0263490	mld
FBgn0267764	lncRNA:CR46095
FBgn0003429	slo
FBgn0039217	CG13627
FBgn0284232	CG46316
FBgn0004885	tok
FBgn0015591	AstA
FBgn0267210	lncRNA:CR45650
FBgn0040600	CG13631
FBgn0259233	CG42331
FBgn0039223	CG5805
FBgn0039225	Ets96B
FBgn0039224	CG13634
FBgn0039226	Ude
FBgn0039227	polybromo
FBgn0039232	sosie
FBgn0013953	Esp
FBgn0039237	CG13640
FBgn0039238	CG7016
FBgn0039239	CG13641
FBgn0013949	Elal
FBgn0039244	CG11069
FBgn0040601	CG13643
FBgn0039251	Trf4-2
FBgn0285912	mah
FBgn0039257	tnc
FBgn0039264	CG11786
FBgn0039265	CG11790
FBgn0039274	CG11920
FBgn0004897	fd96Ca
FBgn0004898	fd96Cb
FBgn0266534	CG45095
FBgn0054027	CG34027
FBgn0039282	Bili
FBgn0267767	lncRNA:CR46098
FBgn0039283	danr
FBgn0287605	lncRNA:CR46474
FBgn0083946	lobo
FBgn0039286	dan
FBgn0022800	Cad96Ca
FBgn0039290	CG13654
FBgn0039308	CG11889
FBgn0039309	CG11891
FBgn0039310	CG11878
FBgn0039313	CG11892
FBgn0051300	CG31300
FBgn0039315	CG13658
FBgn0039316	CG11893
FBgn0051102	CG31102
FBgn0051097	CG31097
FBgn0051288	CG31288
FBgn0039319	CG13659
FBgn0051370	CG31370
FBgn0051099	CG31099
FBgn0045761	CHKov1
FBgn0004509	Fur1
FBgn0263410	lncRNA:CR43456
FBgn0263411	lncRNA:CR43457
FBgn0039343	CG5111
FBgn0011666	msi
FBgn0039344	CG4582
FBgn0051092	LpR2
FBgn0039366	CG17198
FBgn0039367	CG17197
FBgn0011273	Acam
FBgn0039374	CG17770
FBgn0039378	alpha4GT2
FBgn0250757	CG42235
FBgn0039395	CG14546
FBgn0039398	CG14540
FBgn0002734	E(spl)mdelta-HLH
FBgn0002732	E(spl)malpha-BFM
FBgn0039408	CG14551
FBgn0039411	dysf
FBgn0265379	lncRNA:CR44320
FBgn0002838	ms(3)K81
FBgn0039461	CG5500
FBgn0003267	ro
FBgn0004359	T48
FBgn0000659	fkh
FBgn0262741	lncRNA:CR43126
FBgn0263388	lncRNA:CR43440
FBgn0026400	Noa36
FBgn0000492	Dr
FBgn0039670	CG7567
FBgn0039683	dmrt99B
FBgn0026597	Axn
FBgn0267112	lncRNA:CR45552
FBgn0267113	lncRNA:CR45553
FBgn0082582	tmod
FBgn0051021	CG31021
FBgn0051017	PH4alphaNE3
FBgn0051016	CG31016
FBgn0267131	lncRNA:CR45571
FBgn0266259	CG44954
FBgn0264985	lncRNA:CR44136
FBgn0039792	CG2267
FBgn0267956	lncRNA:CR46236
FBgn0051013	CG31013
FBgn0051015	PH4alphaPV
FBgn0085461	CG34432
FBgn0085462	CG34433
FBgn0266701	lncRNA:CR45191
FBgn0000274	Pka-C2
FBgn0283501	lncRNA:CR46115
FBgn0051010	CG31010
FBgn0267939	lncRNA:CR46219
FBgn0039797	eIF4H2
FBgn0039799	CG15543
FBgn0039800	Npc2g
FBgn0039801	Npc2h
FBgn0262883	lncRNA:CR43238
FBgn0004606	zfh1
FBgn0266699	asRNA:CR45189
FBgn0015032	Cyp4c3
FBgn0053483	CG33483
FBgn0267940	lncRNA:CR46220
FBgn0020912	Ptx1
FBgn0264833	lncRNA:CR44041
FBgn0263412	lncRNA:CR43458
FBgn0013973	Gycbeta100B
FBgn0011224	heph
FBgn0085432	pan
FBgn0262636	dati
FBgn0266618	lncRNA:CR45125
FBgn0264819	asRNA:CR44027
FBgn0263385	lncRNA:CR43437
FBgn0264794	lncRNA:CR44024
FBgn0039908	Asator
FBgn0004607	zfh2
FBgn0005558	ey
FBgn0005666	bt
FBgn0039938	Sox102F
FBgn0039937	fd102C
FBgn0053797	CR33797
FBgn0266616	lncRNA:CR45123
FBgn0039936	Gyf
FBgn0264822	asRNA:CR44030
FBgn0039932	fuss
FBgn0083990	lncRNA:sphinx
FBgn0019650	toy
FBgn0005561	sv
FBgn0000108	Appl
FBgn0261930	vnd
FBgn0025633	CG13366
FBgn0025390	Mur2B
FBgn0025391	Scgdelta
FBgn0004860	ph-d
FBgn0004861	ph-p
FBgn0023507	D2hgdh
FBgn0004654	Pgd
FBgn0284408	trol
FBgn0263531	mir-4955
FBgn0003371	sgg
FBgn0011276	HLH3B
FBgn0025838	CG2652
FBgn0265663	lncRNA:CR44470
FBgn0052791	DIP-alpha
FBgn0021738	Crg-1
FBgn0260225	CR42499
[truncated: 59 more rows]
