# Supplementary material for: Polycomb regulates circadian rhythms in Drosophila in clock neurons
Source: Life Sci Alliance. 2023 Nov 1;7(1):e202302140. doi: 10.26508/lsa.202302140 (PMC10620068; doi:10.26508/lsa.202302140)
Supplement: Supplementary file 2 [file LSA-2023-02140_TableS2.xlsx]

## Sheet: Figure 3A-D
ID	Count	Functional Categories	Description	geneID
GO:0000981	203	transcription regulator activity	DNA-binding transcription factor activity, RNA polymerase II-specific	al/Ets21C/Pph13/Gsc/erm/drm/sob/odd/bowl/CG3407/slp1/H15/mid/dsf/H2.0/sens-2/SoxN/gcm/gcm2/Hand/CG34367/salr/salm/crol/prd/pdm2/CG15269/stc/esg/wor/crp/dac/Dif/dl/Oli/amos/CG10348/ham/tup/Lim3/tj/bsh/Hr38/cad/dimm/tsh/tio/ap/Optix/unpg/Mef2/eve/Hr3/luna/inv/en/vg/Sox15/kn/Hr51/Poxn/CG11906/otp/Rx/hbn/dve/fd59A/twi/CG42741/CG9876/apt/PHDP/bs/Dll/gsb-n/gsb/Kr/CG1233/trh/dar1/Awh/Ets65A/Pdp1/exex/Do…
GO:0000977	190	nucleic acid binding	RNA polymerase II transcription regulatory region sequence-specific DNA binding	al/Pph13/Gsc/erm/drm/sob/odd/bowl/CG3407/slp1/H15/mid/dsf/sens-2/SoxN/gcm/gcm2/Hand/salr/salm/crol/prd/pdm2/CG15269/stc/esg/wor/crp/dac/Dif/dl/Oli/amos/CG10348/ham/tup/Lim3/tj/bsh/Hr38/cad/dimm/ap/Optix/unpg/Mef2/eve/Hr3/luna/inv/en/Sox15/kn/Hr51/Poxn/CG11906/Rx/hbn/dve/fd59A/twi/CG42741/CG9876/apt/PHDP/bs/Dll/gsb-n/gsb/CG1233/trh/dar1/Awh/Pdp1/Doc3/Doc2/Doc1/klu/CG4328/toe/eyg/ara/caup/mirr/sens…
GO:0000987	149	nucleic acid binding	cis-regulatory region sequence-specific DNA binding	erm/CG3407/slp1/H15/mid/dsf/SoxN/gcm/gcm2/salr/salm/crol/prd/pdm2/CG15269/esg/crp/dac/Dif/dl/Oli/amos/CG10348/ham/tup/tj/bsh/Hr38/dimm/Optix/Mef2/eve/Hr3/luna/inv/en/Sox15/kn/Hr51/Poxn/CG11906/dve/fd59A/CG42741/bs/Dll/gsb-n/gsb/CG1233/dar1/Pdp1/Doc3/Doc2/Doc1/klu/toe/eyg/ara/caup/mirr/sens/Sox21a/Sox21b/D/HGTX/Six4/croc/hkb/opa/lab/pb/zen2/zen/bcd/Dfd/Scr/ftz/Antp/dsx/grn/ato/Poxm/hb/jumu/hth/pro…
GO:0000978	147	nucleic acid binding	RNA polymerase II cis-regulatory region sequence-specific DNA binding	erm/CG3407/slp1/H15/mid/dsf/SoxN/gcm/gcm2/salr/salm/crol/prd/pdm2/CG15269/esg/crp/dac/Dif/dl/Oli/amos/CG10348/ham/tup/tj/bsh/Hr38/dimm/Optix/Mef2/eve/Hr3/luna/inv/en/Sox15/kn/Hr51/Poxn/CG11906/dve/fd59A/CG42741/bs/Dll/gsb-n/gsb/CG1233/dar1/Pdp1/Doc3/Doc2/Doc1/toe/eyg/ara/caup/mirr/sens/Sox21a/Sox21b/D/HGTX/Six4/croc/hkb/opa/lab/pb/zen2/zen/bcd/Dfd/Scr/ftz/Antp/dsx/grn/ato/Poxm/hb/hth/pros/svp/sim…
GO:0001228	33	transcription regulator activity	DNA-binding transcription activator activity, RNA polymerase II-specific	Pph13/erm/gcm/gcm2/Hand/pdm2/Dif/dl/CG10348/ham/Mef2/apt/bs/trh/Pdp1/sens/opa/ftz/hb/hth/sim/foxo/srp/repo/dmrt93B/pnt/dmrt99B/kay/sima/ci/pan/peb/oc
GO:0001216	33	transcription regulator activity	DNA-binding transcription activator activity	Pph13/erm/gcm/gcm2/Hand/pdm2/Dif/dl/CG10348/ham/Mef2/apt/bs/trh/Pdp1/sens/opa/ftz/hb/hth/sim/foxo/srp/repo/dmrt93B/pnt/dmrt99B/kay/sima/ci/pan/peb/oc
GO:0004867	26	peptidase regulator activity	serine-type endopeptidase inhibitor activity	Sfp24Ba/Sfp24Bd/Sfp24Bb/Sfp24Bc/CG16704/CG3513/Acp24A4/CG43165/CG16713/IM33/CG3604/CG10031/CG42464/CG42465/Sfp24C1/CG42467/CG43145/CG2816/CG31778/CG31777/CG43703/Spn28B/CG42713/CG31609/CG43350/Acp62F
GO:0048018	36	signaling receptor regulator activity	receptor ligand activity	Ptth/dpp/daw/Pvf2/Pvf3/Wnt4/wg/Wnt6/Proc/spz3/Dh31/Sema1a/CG12517/Acp32CD/AstC/AstCC/spz4/Pburs/sNPF/pyr/Nplp1/Ilp2/Ama/Dh44/Tk/Hug/CCHa2/CCHa1/Pdf/Dup99B/mav/Actbeta/upd2/upd3/upd1/fog
GO:0061135	30	peptidase regulator activity	endopeptidase regulator activity	Sfp24Ba/Sfp24Bd/Sfp24Bb/Sfp24Bc/CG16704/CG3513/Acp24A4/CG43165/CG16713/IM33/CG3604/CG10031/CG42464/CG42465/Sfp24C1/CG42467/CG43145/CG2816/CG31778/CG31777/CG43703/Spn28B/CG42713/CG31609/CG43350/Tep1/Tep4/Acp62F/Timp/Rpn13R
GO:0030545	37	signaling receptor regulator activity	signaling receptor regulator activity	Ptth/dpp/daw/Pvf2/Pvf3/Wnt4/wg/Wnt6/Proc/spz3/Dh31/Sema1a/CG12517/Acp32CD/AstC/AstCC/spz4/kek1/Pburs/sNPF/pyr/Nplp1/Ilp2/Ama/Dh44/Tk/Hug/CCHa2/CCHa1/Pdf/Dup99B/mav/Actbeta/upd2/upd3/upd1/fog
GO:0004866	29	peptidase regulator activity	endopeptidase inhibitor activity	Sfp24Ba/Sfp24Bd/Sfp24Bb/Sfp24Bc/CG16704/CG3513/Acp24A4/CG43165/CG16713/IM33/CG3604/CG10031/CG42464/CG42465/Sfp24C1/CG42467/CG43145/CG2816/CG31778/CG31777/CG43703/Spn28B/CG42713/CG31609/CG43350/Tep1/Tep4/Acp62F/Timp
GO:0030546	36	signaling receptor regulator activity	signaling receptor activator activity	Ptth/dpp/daw/Pvf2/Pvf3/Wnt4/wg/Wnt6/Proc/spz3/Dh31/Sema1a/CG12517/Acp32CD/AstC/AstCC/spz4/Pburs/sNPF/pyr/Nplp1/Ilp2/Ama/Dh44/Tk/Hug/CCHa2/CCHa1/Pdf/Dup99B/mav/Actbeta/upd2/upd3/upd1/fog
GO:0030414	29	enzyme regulator activity	peptidase inhibitor activity	Sfp24Ba/Sfp24Bd/Sfp24Bb/Sfp24Bc/CG16704/CG3513/Acp24A4/CG43165/CG16713/IM33/CG3604/CG10031/CG42464/CG42465/Sfp24C1/CG42467/CG43145/CG2816/CG31778/CG31777/CG43703/Spn28B/CG42713/CG31609/CG43350/Tep1/Tep4/Acp62F/Timp
GO:0038023	87	signaling receptor activity	signaling receptor activity	nAChRbeta3/GluRIIC/Or22b/Gr22c/Gr22b/Gr22a/Or24a/smog/tkv/GluRIIA/GluRIIB/TrissinR/dsf/CG13995/Nlg2/Gr28b/Pvr/Toll-4/Or30a/lectin-30A/nAChRalpha6/Gyc32E/Or33b/Or33c/Rh5/Gr33a/CG31760/Tehao/rk/drl/Lar/Hr38/Ret/Gr39b/Hr3/Or49b/Hr51/Egfr/Or59b/Or59c/CG10339/mAChR-A/MsR2/Ir64a/Lkr/Or67d/5-HT2A/Nlg1/mAChR-B/Or85a/Or85c/Or85e/Gr85a/TkR86C/svp/Octbeta2R/PK2-R2/PK2-R1/PK1-R/Or88a/Dop1R1/ss/TyrRII/htl/CG1…
GO:0060089	87	molecular transducer activity	molecular transducer activity	nAChRbeta3/GluRIIC/Or22b/Gr22c/Gr22b/Gr22a/Or24a/smog/tkv/GluRIIA/GluRIIB/TrissinR/dsf/CG13995/Nlg2/Gr28b/Pvr/Toll-4/Or30a/lectin-30A/nAChRalpha6/Gyc32E/Or33b/Or33c/Rh5/Gr33a/CG31760/Tehao/rk/drl/Lar/Hr38/Ret/Gr39b/Hr3/Or49b/Hr51/Egfr/Or59b/Or59c/CG10339/mAChR-A/MsR2/Ir64a/Lkr/Or67d/5-HT2A/Nlg1/mAChR-B/Or85a/Or85c/Or85e/Gr85a/TkR86C/svp/Octbeta2R/PK2-R2/PK2-R1/PK1-R/Or88a/Dop1R1/ss/TyrRII/htl/CG1…
GO:0061134	30	enzyme regulator activity	peptidase regulator activity	Sfp24Ba/Sfp24Bd/Sfp24Bb/Sfp24Bc/CG16704/CG3513/Acp24A4/CG43165/CG16713/IM33/CG3604/CG10031/CG42464/CG42465/Sfp24C1/CG42467/CG43145/CG2816/CG31778/CG31777/CG43703/Spn28B/CG42713/CG31609/CG43350/Tep1/Tep4/Acp62F/Timp/Rpn13R
GO:0004888	73	signaling receptor activity	transmembrane signaling receptor activity	nAChRbeta3/GluRIIC/Or22b/Gr22c/Gr22b/Gr22a/Or24a/smog/tkv/GluRIIA/GluRIIB/TrissinR/CG13995/Gr28b/Pvr/Toll-4/Or30a/nAChRalpha6/Or33b/Or33c/Rh5/Gr33a/CG31760/Tehao/rk/drl/Lar/Ret/Gr39b/Or49b/Egfr/Or59b/Or59c/mAChR-A/MsR2/Ir64a/Lkr/Or67d/5-HT2A/mAChR-B/Or85a/Or85c/Or85e/Gr85a/TkR86C/Octbeta2R/PK2-R2/PK2-R1/PK1-R/Or88a/Dop1R1/TyrRII/htl/CG12290/Or98a/Or98b/Ptp99A/Dop1R2/TkR99D/AdoR/5-HT7/PlexB/Ekar/m…
GO:0033453	8	molecular adaptor activity	GCU codon-amino acid adaptor activity	tRNA:Ala-AGC-2-4/tRNA:Ala-AGC-2-5/tRNA:Ala-AGC-2-6/tRNA:Ala-AGC-2-7/tRNA:Ala-AGC-2-8/tRNA:Ala-AGC-2-9/tRNA:Ala-AGC-1-1/tRNA:Ala-AGC-2-10
GO:0005179	18	signaling receptor regulator activity	hormone activity	Ptth/daw/Proc/Dh31/Acp32CD/AstC/AstCC/Pburs/sNPF/Nplp1/Ilp2/Dh44/Tk/Hug/CCHa2/CCHa1/Pdf/Dup99B
GO:0004930	31	signaling receptor activity	G protein-coupled receptor activity	smog/TrissinR/CG13995/Rh5/CG31760/rk/mAChR-A/MsR2/Lkr/Or67d/5-HT2A/mAChR-B/TkR86C/Octbeta2R/PK2-R2/PK2-R1/PK1-R/Dop1R1/TyrRII/CG12290/Dop1R2/TkR99D/AdoR/5-HT7/mGluR/Pdfr/AstA-R1/Proc-R/SPR/CG33639/CCKLR-17D3
GO:0005125	12	signaling receptor regulator activity	cytokine activity	Ptth/dpp/daw/Wnt4/wg/Wnt6/CG12517/mav/Actbeta/upd2/upd3/upd1
GO:0005102	56	signaling receptor binding	signaling receptor binding	Ptth/dpp/daw/Tig/Nlg2/Pvf2/Pvf3/Wnt4/wg/Wnt6/Proc/spz3/Dh31/Sema1a/Apoltp/CG12517/Acp32CD/AstC/AstCC/spz4/kek1/Tehao/Pburs/Idgf2/Idgf1/Idgf3/Arr1/Socs36E/Lar/sNPF/Itgbn/Ret/pyr/CG10339/Nplp1/Arr2/Ilp2/Ama/Nlg1/Dh44/Tk/Hug/CCHa2/CCHa1/Pdf/Dup99B/Axn/spdo/mav/Actbeta/Ilp6/Grip/upd2/upd3/upd1/fog
GO:0008528	16	signaling receptor activity	G protein-coupled peptide receptor activity	TrissinR/CG13995/rk/MsR2/Lkr/TkR86C/PK2-R2/PK2-R1/PK1-R/TkR99D/Pdfr/AstA-R1/Proc-R/SPR/CG33639/CCKLR-17D3
GO:0008188	15	signaling receptor activity	neuropeptide receptor activity	TrissinR/CG13995/rk/MsR2/Lkr/TkR86C/PK2-R2/PK2-R1/PK1-R/TkR99D/Pdfr/AstA-R1/Proc-R/CG33639/CCKLR-17D3
GO:0098960	11	signaling receptor activity	postsynaptic neurotransmitter receptor activity	nAChRbeta3/GluRIIC/GluRIIA/GluRIIB/nAChRalpha6/mAChR-A/mAChR-B/Dop1R1/CG12290/Dop1R2/nAChRalpha3
GO:0001653	17	signaling receptor activity	peptide receptor activity	TrissinR/CG13995/Gyc32E/rk/MsR2/Lkr/TkR86C/PK2-R2/PK2-R1/PK1-R/TkR99D/Pdfr/AstA-R1/Proc-R/SPR/CG33639/CCKLR-17D3
GO:0140297	18	transcription factor binding	DNA-binding transcription factor binding	ush/lilli/alien/tai/dl/tup/Hr38/tou/retn/bs/sens/HGTX/Dfd/pnr/kay/ci/pan/nej
GO:0005184	12	signaling receptor regulator activity	neuropeptide hormone activity	Ptth/Proc/Dh31/AstC/Pburs/sNPF/Nplp1/Dh44/Tk/CCHa2/CCHa1/Pdf
GO:0008083	9	signaling receptor regulator activity	growth factor activity	dpp/daw/Pvf2/Pvf3/spz3/spz4/pyr/mav/Actbeta
GO:0008134	32	transcription factor binding	transcription factor binding	ush/lilli/tim/mid/eya/chm/alien/tai/dl/tup/Hr38/tou/retn/bs/sens/D/HGTX/hkb/Dfd/hth/pnr/E(spl)mgamma-HLH/fkh/kay/ci/pan/vnd/per/ovo/brk/nej/btd
GO:0001221	6	transcription factor binding	transcription coregulator binding	mid/tai/hth/pan/per/ovo
GO:0005261	34	transporter activity	cation channel activity	nAChRbeta3/GluRIIC/OtopLb/Shaw/nompC/GluRIIA/GluRIIB/Piezo/Nckx30C/ppk16/nAChRalpha6/Pkd2/ppk/CG15270/Ca-alpha1D/ppk17/CG1688/KCNQ/Mid1/Ir64a/CG1090/ppk21/ppk20/ppk30/ppk19/ppk24/Ekar/SK/OtopLa/Ca-alpha1T/nAChRalpha3/Hk/Cngl/Sh
GO:0008227	8	signaling receptor activity	G protein-coupled amine receptor activity	mAChR-A/5-HT2A/mAChR-B/Octbeta2R/Dop1R1/TyrRII/Dop1R2/5-HT7
