# Supplementary material for: Polycomb regulates circadian rhythms in Drosophila in clock neurons
Source: Life Sci Alliance. 2023 Nov 1;7(1):e202302140. doi: 10.26508/lsa.202302140 (PMC10620068; doi:10.26508/lsa.202302140)
Supplement: Supplementary file 3 [file LSA-2023-02140_TableS3.xlsx]

## Sheet: GO enrichment for Fig. 3E
Cluster	ID	Description	GeneRatio	BgRatio	pvalue	p.adjust	qvalue	geneID	Count
C929-Gal4/DamPc	GO:0000981	DNA-binding transcription factor activity, RNA polymerase II-specific	203/1523	479/12049	2.25406e-62	1.30059e-59	1.19584e-59	al/Ets21C/Pph13/Gsc/erm/drm/sob/odd/bowl/CG3407/slp1/H15/mid/dsf/H2.0/sens-2/SoxN/gcm/gcm2/Hand/CG34367/salr/salm/crol/prd/pdm2/CG15269/stc/esg/wor/crp/dac/Dif/dl/Oli/amos/CG10348/ham/tup/Lim3/tj/bsh/Hr38/cad/dimm/tsh/tio/ap/Optix/unpg/Mef2/eve/Hr3/luna/inv/en/vg/Sox15/kn/Hr51/Poxn/CG11906/otp/Rx/hbn/dve/fd59A/twi/CG42741/CG9876/apt/PHDP/bs/Dll/gsb-n/gsb/Kr/CG1233/trh/dar1/Awh/Ets65A/Pdp1/exex/Do…	203
C929-Gal4/DamPc	GO:0000977	RNA polymerase II transcription regulatory region sequence-specific DNA binding	190/1523	475/12049	1.54137e-53	4.44686e-51	4.0887e-51	al/Pph13/Gsc/erm/drm/sob/odd/bowl/CG3407/slp1/H15/mid/dsf/sens-2/SoxN/gcm/gcm2/Hand/salr/salm/crol/prd/pdm2/CG15269/stc/esg/wor/crp/dac/Dif/dl/Oli/amos/CG10348/ham/tup/Lim3/tj/bsh/Hr38/cad/dimm/ap/Optix/unpg/Mef2/eve/Hr3/luna/inv/en/Sox15/kn/Hr51/Poxn/CG11906/Rx/hbn/dve/fd59A/twi/CG42741/CG9876/apt/PHDP/bs/Dll/gsb-n/gsb/CG1233/trh/dar1/Awh/Pdp1/Doc3/Doc2/Doc1/klu/CG4328/toe/eyg/ara/caup/mirr/sens…	190
C929-Gal4/DamPc	GO:0004867	serine-type endopeptidase inhibitor activity	26/1523	63/12049	1.17409e-08	9.67787e-07	8.89838e-07	Sfp24Ba/Sfp24Bd/Sfp24Bb/Sfp24Bc/CG16704/CG3513/Acp24A4/CG43165/CG16713/IM33/CG3604/CG10031/CG42464/CG42465/Sfp24C1/CG42467/CG43145/CG2816/CG31778/CG31777/CG43703/Spn28B/CG42713/CG31609/CG43350/Acp62F	26
C929-Gal4/DamPc	GO:0048018	receptor ligand activity	36/1523	107/12049	1.3863e-08	9.99872e-07	9.19339e-07	Ptth/dpp/daw/Pvf2/Pvf3/Wnt4/wg/Wnt6/Proc/spz3/Dh31/Sema1a/CG12517/Acp32CD/AstC/AstCC/spz4/Pburs/sNPF/pyr/Nplp1/Ilp2/Ama/Dh44/Tk/Hug/CCHa2/CCHa1/Pdf/Dup99B/mav/Actbeta/upd2/upd3/upd1/fog	36
C929-Gal4/DamPc	GO:0061135	endopeptidase regulator activity	30/1523	81/12049	1.82759e-08	1.17169e-06	1.07731e-06	Sfp24Ba/Sfp24Bd/Sfp24Bb/Sfp24Bc/CG16704/CG3513/Acp24A4/CG43165/CG16713/IM33/CG3604/CG10031/CG42464/CG42465/Sfp24C1/CG42467/CG43145/CG2816/CG31778/CG31777/CG43703/Spn28B/CG42713/CG31609/CG43350/Tep1/Tep4/Acp62F/Timp/Rpn13R	30
C929-Gal4/DamPc	GO:0030545	receptor regulator activity	37/1523	115/12049	3.38104e-08	1.95086e-06	1.79373e-06	Ptth/dpp/daw/Pvf2/Pvf3/Wnt4/wg/Wnt6/Proc/spz3/Dh31/Sema1a/CG12517/Acp32CD/AstC/AstCC/spz4/kek1/Pburs/sNPF/pyr/Nplp1/Ilp2/Ama/Dh44/Tk/Hug/CCHa2/CCHa1/Pdf/Dup99B/mav/Actbeta/upd2/upd3/upd1/fog	37
C929-Gal4/DamPc	GO:0038023	signaling receptor activity	87/1523	399/12049	1.50601e-07	5.79312e-06	5.32652e-06	nAChRbeta3/GluRIIC/Or22b/Gr22c/Gr22b/Gr22a/Or24a/smog/tkv/GluRIIA/GluRIIB/TrissinR/dsf/CG13995/Nlg2/Gr28b/Pvr/Toll-4/Or30a/lectin-30A/nAChRalpha6/Gyc32E/Or33b/Or33c/Rh5/Gr33a/CG31760/Tehao/rk/drl/Lar/Hr38/Ret/Gr39b/Hr3/Or49b/Hr51/Egfr/Or59b/Or59c/CG10339/mAChR-A/MsR2/Ir64a/Lkr/Or67d/5-HT2A/Nlg1/mAChR-B/Or85a/Or85c/Or85e/Gr85a/TkR86C/svp/Octbeta2R/PK2-R2/PK2-R1/PK1-R/Or88a/Dop1R1/ss/TyrRII/htl/CG1…	87
C929-Gal4/DamPc	GO:0060089	molecular transducer activity	87/1523	399/12049	1.50601e-07	5.79312e-06	5.32652e-06	nAChRbeta3/GluRIIC/Or22b/Gr22c/Gr22b/Gr22a/Or24a/smog/tkv/GluRIIA/GluRIIB/TrissinR/dsf/CG13995/Nlg2/Gr28b/Pvr/Toll-4/Or30a/lectin-30A/nAChRalpha6/Gyc32E/Or33b/Or33c/Rh5/Gr33a/CG31760/Tehao/rk/drl/Lar/Hr38/Ret/Gr39b/Hr3/Or49b/Hr51/Egfr/Or59b/Or59c/CG10339/mAChR-A/MsR2/Ir64a/Lkr/Or67d/5-HT2A/Nlg1/mAChR-B/Or85a/Or85c/Or85e/Gr85a/TkR86C/svp/Octbeta2R/PK2-R2/PK2-R1/PK1-R/Or88a/Dop1R1/ss/TyrRII/htl/CG1…	87
C929-Gal4/DamPc	GO:0033453	GCU codon-amino acid adaptor activity	8/1523	11/12049	7.41666e-06	0.000237745	0.000218596	tRNA:Ala-AGC-2-4/tRNA:Ala-AGC-2-5/tRNA:Ala-AGC-2-6/tRNA:Ala-AGC-2-7/tRNA:Ala-AGC-2-8/tRNA:Ala-AGC-2-9/tRNA:Ala-AGC-1-1/tRNA:Ala-AGC-2-10	8
C929-Gal4/DamPc	GO:0005102	signaling receptor binding	56/1523	259/12049	3.17596e-05	0.000832967	0.000765877	Ptth/dpp/daw/Tig/Nlg2/Pvf2/Pvf3/Wnt4/wg/Wnt6/Proc/spz3/Dh31/Sema1a/Apoltp/CG12517/Acp32CD/AstC/AstCC/spz4/kek1/Tehao/Pburs/Idgf2/Idgf1/Idgf3/Arr1/Socs36E/Lar/sNPF/Itgbn/Ret/pyr/CG10339/Nplp1/Arr2/Ilp2/Ama/Nlg1/Dh44/Tk/Hug/CCHa2/CCHa1/Pdf/Dup99B/Axn/spdo/mav/Actbeta/Ilp6/Grip/upd2/upd3/upd1/fog	56
C929-Gal4/DamPc	GO:0098960	postsynaptic neurotransmitter receptor activity	11/1523	26/12049	0.000159217	0.00367472	0.00337875	nAChRbeta3/GluRIIC/GluRIIA/GluRIIB/nAChRalpha6/mAChR-A/mAChR-B/Dop1R1/CG12290/Dop1R2/nAChRalpha3	11
C929-Gal4/DamPc	GO:0140297	DNA-binding transcription factor binding	18/1523	60/12049	0.000299916	0.00640932	0.00589309	ush/lilli/alien/tai/dl/tup/Hr38/tou/retn/bs/sens/HGTX/Dfd/pnr/kay/ci/pan/nej	18
C929-Gal4/DamPc	GO:0005261	cation channel activity	34/1523	165/12049	0.00251247	0.045303	0.0416541	nAChRbeta3/GluRIIC/OtopLb/Shaw/nompC/GluRIIA/GluRIIB/Piezo/Nckx30C/ppk16/nAChRalpha6/Pkd2/ppk/CG15270/Ca-alpha1D/ppk17/CG1688/KCNQ/Mid1/Ir64a/CG1090/ppk21/ppk20/ppk30/ppk19/ppk24/Ekar/SK/OtopLa/Ca-alpha1T/nAChRalpha3/Hk/Cngl/Sh	34
DVpdf-Gal4,pdf-Gal80	GO:0000981	DNA-binding transcription factor activity, RNA polymerase II-specific	178/1217	479/12049	1.59968e-59	8.39831e-57	7.59426e-57	al/Ets21C/Pph13/Gsc/erm/drm/sob/odd/CG3407/slp1/H15/mid/dsf/sens-2/Hnf4/SoxN/gcm/gcm2/Hand/CG34367/salr/salm/prd/pdm2/esg/dac/CG10348/ham/tup/Lim3/tj/bsh/Hr38/cad/dimm/tsh/tio/ap/Optix/unpg/eve/Hr3/inv/en/vg/Sox15/kn/Hr51/Poxn/CG7786/HLH54F/grh/edl/CG11906/lms/otp/Rx/hbn/dve/fd59A/twi/CG42741/apt/PHDP/bs/Dll/gsb-n/Kr/CG1233/trh/dar1/Awh/Ets65A/vvl/bin/Clk/Pdp1/exex/Doc3/Doc2/Doc1/klu/CG4328/toe/e…	178
DVpdf-Gal4,pdf-Gal80	GO:0000977	RNA polymerase II transcription regulatory region sequence-specific DNA binding	163/1217	475/12049	6.84187e-49	1.79599e-46	1.62404e-46	al/Pph13/Gsc/erm/drm/sob/odd/CG3407/slp1/H15/mid/dsf/sens-2/Hnf4/SoxN/gcm/gcm2/Hand/salr/salm/prd/pdm2/esg/dac/CG10348/ham/tup/Lim3/tj/bsh/Hr38/cad/dimm/ap/Optix/unpg/eve/Hr3/inv/en/Sox15/kn/Hr51/Poxn/CG7786/HLH54F/grh/CG11906/lms/Rx/hbn/dve/fd59A/twi/CG42741/apt/PHDP/bs/Dll/gsb-n/CG1233/trh/dar1/Awh/vvl/bin/Clk/Pdp1/Doc3/Doc2/Doc1/klu/CG4328/toe/eyg/ara/caup/mirr/sens/Sox21a/Sox21b/D/HGTX/Six4/c…	163
DVpdf-Gal4,pdf-Gal80	GO:0004867	serine-type endopeptidase inhibitor activity	19/1217	63/12049	8.4187e-06	0.000552477	0.000499583	Sfp24Ba/Sfp24Bd/Sfp24Bb/CG16704/CG3513/Acp24A4/CG43165/CG16713/IM33/CG3604/CG10031/CG42464/CG42465/Sfp24C1/CG42467/CG43145/CG2816/CG42713/CG31515	19
DVpdf-Gal4,pdf-Gal80	GO:0048018	receptor ligand activity	26/1217	107/12049	1.64332e-05	0.000862746	0.000780147	Ptth/dpp/Pvf2/Pvf3/Wnt4/wg/Wnt6/Proc/Dh31/Sema1a/pyr/Sema2a/Gbp1/Gbp2/Nplp1/Ama/Tk/Hug/CCHa2/CCHa1/NPF/Eh/bnl/hh/Ms/AstA	26
DVpdf-Gal4,pdf-Gal80	GO:0033453	GCU codon-amino acid adaptor activity	7/1217	11/12049	2.41346e-05	0.00115188	0.0010416	tRNA:Ala-AGC-2-4/tRNA:Ala-AGC-2-5/tRNA:Ala-AGC-2-6/tRNA:Ala-AGC-2-7/tRNA:Ala-AGC-2-8/tRNA:Ala-AGC-2-9/tRNA:Ala-AGC-2-10	7
DVpdf-Gal4,pdf-Gal80	GO:0030546	signaling receptor activator activity	26/1217	112/12049	3.85551e-05	0.00156595	0.00141603	Ptth/dpp/Pvf2/Pvf3/Wnt4/wg/Wnt6/Proc/Dh31/Sema1a/pyr/Sema2a/Gbp1/Gbp2/Nplp1/Ama/Tk/Hug/CCHa2/CCHa1/NPF/Eh/bnl/hh/Ms/AstA	26
DVpdf-Gal4,pdf-Gal80	GO:0020037	heme binding	30/1217	138/12049	3.87759e-05	0.00156595	0.00141603	Cyp4ac1/Cyp6a16/Cyp6a22/Cyp6a17/Hr51/Cyp9c1/spo/Cyp316a1/Cyp4d8/Cyp12e1/sad/Cyp313a5/Cyp313a2/Cyp313a3/Cyp304a1/Cyp6d5/Cyp313a1/Gyc89Da/Gyc89Db/Irc/Pxd/CG4009/Pxt/Cyp12a5/Cyp12a4/cd/Cyp6d4/CG42331/Cyp4c3/Cyp6t1	30
DVpdf-Gal4,pdf-Gal80	GO:0005506	iron ion binding	32/1217	154/12049	5.55543e-05	0.00189731	0.00171566	Cyp4ac1/Cyp6a16/Cyp6a22/Cyp6a17/Cyp9c1/Trh/spo/Cyp316a1/Cyp4d8/Cyp12e1/sad/Cyp313a5/Cyp313a2/Cyp313a3/Cyp304a1/ry/CG8630/Cyp6d5/Cyp313a1/AOX2/AOX3/AOX4/Cyp12a5/Cyp12a4/CG4335/Cyp6d4/PH4alphaNE3/CG31016/CG31013/PH4alphaPV/Cyp4c3/Cyp6t1	32
DVpdf-Gal4,pdf-Gal80	GO:0038023	signaling receptor activity	65/1217	399/12049	6.50507e-05	0.00189731	0.00171566	nAChRbeta3/GluRIIC/Or22a/Or22b/Gr23a/tkv/GluRIIA/GluRIIB/TrissinR/dsf/AkhR/Pvr/Acp29AB/Hnf4/Toll-4/nAChRalpha6/Hr38/Hr3/Dh31-R/arr/Hr51/unc-5/Ptp52F/mthl3/CCHa1-R/Or56a/CG3216/Egfr/Or59a/Or59b/Or59c/Gr59e/Gr59f/mthl6/TkR86C/svp/Octbeta2R/PK2-R2/PK2-R1/PK1-R/Or88a/Dop1R1/ss/Gr89a/Lgr1/TyrR/htl/Octalpha2R/Rh2/ort/Rh3/Gr92a/Ir92a/GluRIIE/Oamb/Ir93a/ETHR/Gr93d/Octbeta1R/AdipoR/Or94a/Or94b/nAChRalpha1…	65
DVpdf-Gal4,pdf-Gal80	GO:0060089	molecular transducer activity	65/1217	399/12049	6.50507e-05	0.00189731	0.00171566	nAChRbeta3/GluRIIC/Or22a/Or22b/Gr23a/tkv/GluRIIA/GluRIIB/TrissinR/dsf/AkhR/Pvr/Acp29AB/Hnf4/Toll-4/nAChRalpha6/Hr38/Hr3/Dh31-R/arr/Hr51/unc-5/Ptp52F/mthl3/CCHa1-R/Or56a/CG3216/Egfr/Or59a/Or59b/Or59c/Gr59e/Gr59f/mthl6/TkR86C/svp/Octbeta2R/PK2-R2/PK2-R1/PK1-R/Or88a/Dop1R1/ss/Gr89a/Lgr1/TyrR/htl/Octalpha2R/Rh2/ort/Rh3/Gr92a/Ir92a/GluRIIE/Oamb/Ir93a/ETHR/Gr93d/Octbeta1R/AdipoR/Or94a/Or94b/nAChRalpha1…	65
DVpdf-Gal4,pdf-Gal80	GO:0004364	glutathione transferase activity	13/1217	40/12049	9.47165e-05	0.00261717	0.0023666	GstE14/GstE3/GstE4/GstE6/GstE7/GstE8/GstE11/GstO3/GstD10/GstD9/GstD1/GstD8/GstD11	13
DVpdf-Gal4,pdf-Gal80	GO:0070851	growth factor receptor binding	9/1217	25/12049	0.000484505	0.00978328	0.00884664	Pvf2/Pvf3/Idgf2/Idgf1/Idgf3/pyr/Idgf6/stumps/bnl	9
DVpdf-Gal4,pdf-Gal80	GO:0098960	postsynaptic neurotransmitter receptor activity	9/1217	26/12049	0.00067522	0.0131293	0.0118723	nAChRbeta3/GluRIIC/GluRIIA/GluRIIB/nAChRalpha6/Dop1R1/GluRIIE/nAChRalpha1/CG12290	9
DVpdf-Gal4,pdf-Gal80	GO:1904315	transmitter-gated ion channel activity involved in regulation of postsynaptic membrane potential	7/1217	17/12049	0.000823569	0.0144125	0.0130326	nAChRbeta3/GluRIIC/GluRIIA/GluRIIB/nAChRalpha6/GluRIIE/nAChRalpha1	7
DVpdf-Gal4,pdf-Gal80	GO:0016705	oxidoreductase activity, acting on paired donors, with incorporation or reduction of molecular oxygen	30/1217	168/12049	0.00138292	0.0234204	0.0211782	Cyp4ac1/Cyp6a16/CG10814/Cyp6a22/Cyp6a17/Cyp9c1/Trh/spo/Cyp316a1/Cyp4d8/Cyp12e1/sad/Cyp313a5/Cyp313a2/Cyp313a3/Cyp304a1/CG8630/Cyp6d5/Cyp313a1/Cyp12a5/Cyp12a4/CG4335/Cyp6d4/CG31021/PH4alphaNE3/CG31016/CG31013/PH4alphaPV/Cyp4c3/Cyp6t1	30
DVpdf-Gal4,pdf-Gal80	GO:0071855	neuropeptide receptor binding	6/1217	15/12049	0.00235089	0.0385692	0.0348766	Proc/Tk/Hug/NPF/Ms/AstA	6
DVpdf-Gal4,pdf-Gal80	GO:0008134	transcription factor binding	26/1217	147/12049	0.00319474	0.0493306	0.0446077	ush/mid/eya/tup/Hr38/tou/edl/retn/bs/nab/Clk/sens/D/HGTX/Dfd/hth/pnr/Bin1/Brf/cic/E2f1/fkh/pan/vnd/brk/btd	26
R18H11-Gal4/DamPc	GO:0000981	DNA-binding transcription factor activity, RNA polymerase II-specific	162/725	479/12049	1.69031e-81	7.505e-79	7.01036e-79	Ets21C/Pph13/Gsc/erm/drm/sob/odd/slp1/H15/mid/dsf/sens-2/SoxN/gcm/gcm2/Hand/CG34367/salr/salm/pdm2/esg/wor/dac/ham/tup/Lim3/tj/bsh/Hr38/cad/dimm/tsh/tio/ap/Optix/unpg/eve/Hr3/luna/inv/en/vg/Sox15/kn/Hr51/Poxn/CG11906/lms/otp/Rx/hbn/dve/fd59A/twi/CG42741/PHDP/Dll/gsb-n/gsb/Kr/CG1233/trh/dar1/Awh/Ets65A/bin/exex/Doc3/Doc2/klu/CG4328/toe/eyg/ara/caup/mirr/sens/Sox21a/Sox21b/HGTX/Six4/croc/hkb/opa/la…	162
R18H11-Gal4/DamPc	GO:0000977	RNA polymerase II transcription regulatory region sequence-specific DNA binding	149/725	475/12049	1.81345e-69	4.02586e-67	3.76053e-67	Pph13/Gsc/erm/drm/sob/odd/slp1/H15/mid/dsf/sens-2/SoxN/gcm/gcm2/Hand/salr/salm/pdm2/esg/wor/dac/ham/tup/Lim3/tj/bsh/Hr38/cad/dimm/ap/Optix/unpg/eve/Hr3/luna/inv/en/Sox15/kn/Hr51/Poxn/CG11906/lms/Rx/hbn/dve/fd59A/twi/CG42741/PHDP/Dll/gsb-n/gsb/CG1233/trh/dar1/Awh/bin/Doc3/Doc2/klu/CG4328/toe/eyg/ara/caup/mirr/sens/Sox21a/Sox21b/HGTX/Six4/croc/hkb/opa/lab/pb/bcd/Dfd/Scr/ftz/Antp/dsx/grn/ato/Poxm/ht…	149
R18H11-Gal4/DamPc	GO:0004867	serine-type endopeptidase inhibitor activity	16/725	63/12049	6.39083e-07	3.15281e-05	2.94501e-05	Sfp24Ba/Sfp24Bd/Sfp24Bc/CG16704/CG3513/CG16713/IM33/CG3604/CG10031/CG42464/CG42465/Sfp24C1/CG42467/CG43145/CG17380/Ppn	16
R18H11-Gal4/DamPc	GO:0033453	GCU codon-amino acid adaptor activity	7/725	11/12049	7.40282e-07	3.28685e-05	3.07022e-05	tRNA:Ala-AGC-2-4/tRNA:Ala-AGC-2-5/tRNA:Ala-AGC-2-6/tRNA:Ala-AGC-2-7/tRNA:Ala-AGC-2-8/tRNA:Ala-AGC-2-9/tRNA:Ala-AGC-2-10	7
R18H11-Gal4/DamPc	GO:0008227	G protein-coupled amine receptor activity	8/725	21/12049	1.66729e-05	0.000616897	0.000576238	Octbeta2R/Dop1R1/TyrRII/TyrR/Octalpha2R/Oamb/ETHR/Octbeta1R	8
R18H11-Gal4/DamPc	GO:0061135	endopeptidase regulator activity	16/725	81/12049	2.11885e-05	0.000723668	0.000675972	Sfp24Ba/Sfp24Bd/Sfp24Bc/CG16704/CG3513/CG16713/IM33/CG3604/CG10031/CG42464/CG42465/Sfp24C1/CG42467/CG43145/CG17380/Ppn	16
R18H11-Gal4/DamPc	GO:0140297	DNA-binding transcription factor binding	11/725	60/12049	0.000791737	0.0219707	0.0205227	ush/tup/Hr38/tou/retn/sens/HGTX/Dfd/pnr/cic/pan	11
R18H11-Gal4/DamPc	GO:0004601	peroxidase activity	8/725	35/12049	0.000910165	0.0237714	0.0222046	GstD8/glob1/Irc/Pxd/CG4009/Prx3/Pxt/CG42331	8
R6-Gal4/DamPc	GO:0000981	DNA-binding transcription factor activity, RNA polymerase II-specific	192/1482	479/12049	3.12524e-56	1.72513e-53	1.54946e-53	al/Ets21C/Pph13/Gsc/erm/drm/sob/odd/CG3407/slp1/H15/mid/sens-2/SoxN/gcm/gcm2/Hand/CG34367/salr/salm/prd/pdm2/CG9932/CG15269/esg/wor/dac/CG10348/ham/tup/Lim3/tj/bsh/Hr38/cad/dimm/tsh/tio/ap/Optix/unpg/eve/Hr3/luna/shn/inv/en/vg/sug/Sox15/kn/Hr51/Poxn/CG7786/grh/CG11906/lms/otp/Rx/hbn/dve/fd59A/twi/CG42741/CG9876/apt/PHDP/bs/Dll/gsb-n/Kr/CG1233/trh/dar1/Awh/Ets65A/vvl/bin/Pdp1/exex/Doc3/Doc2/Doc1/k…	192
R6-Gal4/DamPc	GO:0000977	RNA polymerase II transcription regulatory region sequence-specific DNA binding	177/1482	475/12049	2.22767e-46	6.14836e-44	5.52227e-44	al/Pph13/Gsc/erm/drm/sob/odd/CG3407/slp1/H15/mid/sens-2/SoxN/gcm/gcm2/Hand/salr/salm/prd/pdm2/CG9932/CG15269/esg/wor/dac/CG10348/ham/tup/Lim3/tj/bsh/Hr38/cad/dimm/ap/Optix/unpg/eve/Hr3/luna/inv/en/sug/Sox15/kn/Hr51/Poxn/CG7786/grh/CG11906/lms/Rx/hbn/dve/fd59A/twi/CG42741/CG9876/apt/PHDP/bs/Dll/gsb-n/CG1233/trh/dar1/Awh/vvl/bin/Pdp1/Doc3/Doc2/Doc1/klu/CG4328/toe/eyg/ara/caup/mirr/sens/Sox21a/Sox21…	177
R6-Gal4/DamPc	GO:0004888	transmembrane signaling receptor activity	82/1482	335/12049	3.75534e-10	3.18614e-08	2.8617e-08	nAChRbeta3/GABA-B-R3/GluRIIC/Or22b/Gr22e/Gr22a/Or22c/Gr23a/Or24a/GluRIIA/GluRIIB/TrissinR/Toll-4/nAChRalpha6/Or33a/Or33b/Or33c/Rh5/CG31760/Tehao/Gr36a/Gr36b/Gr36c/drl/Lar/Or49b/Dh31-R/arr/unc-5/CG15614/CCHa1-R/Egfr/Gr59a/Or59a/Or59b/Or59c/mAChR-A/mthl8/Ir64a/mthl6/GluRIB/Or67a/Or67c/Or67d/mAChR-B/TkR86C/Octbeta2R/PK2-R2/PK2-R1/PK1-R/Or88a/Dop1R1/TyrR/htl/Octalpha2R/Rh3/Gr92a/Ir92a/Oamb/ETHR/Gr93c…	82
R6-Gal4/DamPc	GO:0038023	signaling receptor activity	93/1482	399/12049	4.0404e-10	3.18614e-08	2.8617e-08	nAChRbeta3/GABA-B-R3/GluRIIC/Or22b/Gr22e/Gr22a/Or22c/Gr23a/Or24a/GluRIIA/GluRIIB/TrissinR/Nlg2/Toll-4/nAChRalpha6/Or33a/Or33b/Or33c/Rh5/CG31760/Tehao/Gr36a/Gr36b/Gr36c/drl/Lar/Hr38/Hr3/Or49b/Dh31-R/arr/Hr51/unc-5/CG15614/CCHa1-R/CG3216/Egfr/inaD/Gr59a/Or59a/Or59b/Or59c/mAChR-A/mthl8/Ir64a/mthl6/GluRIB/Or67a/Or67c/Or67d/mAChR-B/TkR86C/svp/Octbeta2R/PK2-R2/PK2-R1/PK1-R/Or88a/Dop1R1/ss/TyrR/htl/Octa…	93
R6-Gal4/DamPc	GO:0060089	molecular transducer activity	93/1482	399/12049	4.0404e-10	3.18614e-08	2.8617e-08	nAChRbeta3/GABA-B-R3/GluRIIC/Or22b/Gr22e/Gr22a/Or22c/Gr23a/Or24a/GluRIIA/GluRIIB/TrissinR/Nlg2/Toll-4/nAChRalpha6/Or33a/Or33b/Or33c/Rh5/CG31760/Tehao/Gr36a/Gr36b/Gr36c/drl/Lar/Hr38/Hr3/Or49b/Dh31-R/arr/Hr51/unc-5/CG15614/CCHa1-R/CG3216/Egfr/inaD/Gr59a/Or59a/Or59b/Or59c/mAChR-A/mthl8/Ir64a/mthl6/GluRIB/Or67a/Or67c/Or67d/mAChR-B/TkR86C/svp/Octbeta2R/PK2-R2/PK2-R1/PK1-R/Or88a/Dop1R1/ss/TyrR/htl/Octa…	93
R6-Gal4/DamPc	GO:0005549	odorant binding	31/1482	110/12049	5.59183e-06	0.000257224	0.000231031	Or22b/Obp22a/Or22c/Or24a/Or33a/Or33b/Or33c/Or49b/Obp50a/Obp50b/Obp50e/Obp51a/Obp56e/Obp56i/Obp58c/Obp58d/Or59a/Or59b/Or59c/Or67a/Or67c/Or67d/Or88a/Or94a/Or94b/Or98a/Or98b/Obp99a/Obp99c/Obp99d/Obp99b	31
R6-Gal4/DamPc	GO:0022836	gated channel activity	44/1482	184/12049	8.6101e-06	0.000365598	0.000328369	nAChRbeta3/GluRIIC/nompC/GluRIIA/GluRIIB/nAChRalpha6/ppk/CG15270/Ca-alpha1D/KCNQ/Ir48b/Ir48c/Ir52b/Ir52c/CngA/Ir56b/Ir56c/Ir56d/ppk6/ppk9/ppk12/Ir60a/Mid1/Ir64a/GluRIB/Ir67a/ClC-a/subdued/Ir92a/Ir93a/Ir94a/Ir94b/Ir94c/Irk1/Ir94f/nAChRalpha1/nAChRbeta2/slo/CG14540/ppk21/ppk20/ppk30/ppk19/Ekar	44
R6-Gal4/DamPc	GO:0015276	ligand-gated ion channel activity	35/1482	135/12049	1.10706e-05	0.000381934	0.000343041	nAChRbeta3/GluRIIC/GluRIIA/GluRIIB/nAChRalpha6/ppk/Ir48b/Ir48c/Ir52b/Ir52c/CngA/Ir56b/Ir56c/Ir56d/ppk6/ppk9/ppk12/Ir60a/Ir64a/GluRIB/Ir67a/Ir92a/Ir93a/Ir94a/Ir94b/Ir94c/Irk1/Ir94f/nAChRalpha1/nAChRbeta2/ppk21/ppk20/ppk30/ppk19/Ekar	35
R6-Gal4/DamPc	GO:0030545	receptor regulator activity	29/1482	115/12049	0.000104617	0.00339698	0.00305106	Ptth/Wnt4/wg/Wnt6/Dh31/CG12517/kek1/Pburs/CG31832/sNPF/pyr/jeb/Sema2a/Gbp1/Gbp2/Nplp1/Ama/Tk/Hug/CCHa2/CCHa1/bnl/hh/Ms/AstA/boss/Pdf/Dup99B/Capa	29
R6-Gal4/DamPc	GO:0048018	receptor ligand activity	27/1482	107/12049	0.000176621	0.00487473	0.00437833	Ptth/Wnt4/wg/Wnt6/Dh31/CG12517/Pburs/sNPF/pyr/jeb/Sema2a/Gbp1/Gbp2/Nplp1/Ama/Tk/Hug/CCHa2/CCHa1/bnl/hh/Ms/AstA/boss/Pdf/Dup99B/Capa	27
R6-Gal4/DamPc	GO:0004467	long-chain fatty acid-CoA ligase activity	9/1482	21/12049	0.000461898	0.0110856	0.0099567	hll/CG17999/CG9993/Fatp2/Fatp3/CG4563/CG18586/CG4830/CG6300	9
R6-Gal4/DamPc	GO:0016878	acid-thiol ligase activity	11/1482	30/12049	0.000549818	0.0119231	0.010709	CG12512/hll/CG17999/CG9993/Fatp2/Fatp3/CG4563/CG18586/CG4830/Scsalpha2/CG6300	11
R6-Gal4/DamPc	GO:0016405	CoA-ligase activity	10/1482	26/12049	0.000632019	0.0120302	0.0108051	CG12512/hll/CG17999/CG9993/Fatp2/Fatp3/CG4563/CG18586/CG4830/CG6300	10
R6-Gal4/DamPc	GO:0033453	GCU codon-amino acid adaptor activity	6/1482	11/12049	0.000912831	0.0162543	0.0145991	tRNA:Ala-AGC-2-4/tRNA:Ala-AGC-2-5/tRNA:Ala-AGC-2-6/tRNA:Ala-AGC-2-7/tRNA:Ala-AGC-2-9/tRNA:Ala-AGC-2-10	6
R6-Gal4/DamPc	GO:0071855	neuropeptide receptor binding	7/1482	15/12049	0.00109986	0.0184323	0.0165553	Pburs/sNPF/Tk/Hug/Ms/AstA/Capa	7
R6-Gal4/DamPc	GO:0008236	serine-type peptidase activity	49/1482	258/12049	0.00118692	0.0192701	0.0173078	CG17234/Send1/CG4271/CG11319/ClpP/CG18636/CG18478/CG31823/CG31821/CG4793/CG2528/CG14760/CG30375/CG30371/CG30087/CG33462/CG30098/CG33459/CG43110/CG11192/CG13430/CG30288/CG30289/CG9294/CG43742/CG3650/ru/stet/CG4477/CG17404/CG12256/CG3916/snk/Sp212/CG43336/modSP/CG11626/CG10232/Fur1/amon/CG4815/CG43124/aqrs/CG34295/Jon99Ciii/Jon99Ci/Jon99Fii/Jon99Fi/CG11313	49
R6-Gal4/DamPc	GO:1904315	transmitter-gated ion channel activity involved in regulation of postsynaptic membrane potential	7/1482	17/12049	0.00266044	0.0364018	0.032695	nAChRbeta3/GluRIIC/GluRIIA/GluRIIB/nAChRalpha6/nAChRalpha1/nAChRbeta2	7
R6-Gal4/DamPc	GO:0004656	procollagen-proline 4-dioxygenase activity	9/1482	26/12049	0.00277212	0.0364018	0.032695	CG11828/PH4alphaSG2/CG31371/PH4alphaSG1/CG31021/PH4alphaNE3/CG31016/CG31013/PH4alphaPV	9
R6-Gal4/DamPc	GO:0019798	procollagen-proline dioxygenase activity	9/1482	26/12049	0.00277212	0.0364018	0.032695	CG11828/PH4alphaSG2/CG31371/PH4alphaSG1/CG31021/PH4alphaNE3/CG31016/CG31013/PH4alphaPV	9
R6-Gal4/DamPc	GO:0017171	serine hydrolase activity	56/1482	319/12049	0.00356355	0.0447064	0.0401539	CG17234/Send1/CG4271/CG34447/CG11319/CG3841/ClpP/CG18636/CG18478/CG31823/CG31821/CG4793/CG2528/CG14760/CG30375/CG30371/CG30087/CG33462/CG30098/CG33459/CG43110/Jheh1/Jheh2/CG11192/CG13430/CG30288/CG30289/CG9294/CG43742/CG3650/ru/stet/CG4477/CG17404/CG12256/CG3916/CG10038/snk/Ace/Sp212/CG43336/modSP/CG11626/CG4390/CG10232/Fur1/amon/CG4815/CG43124/aqrs/CG34295/Jon99Ciii/Jon99Ci/Jon99Fii/Jon99Fi/CG11…	56
R6-Gal4/DamPc	GO:0016705	oxidoreductase activity, acting on paired donors, with incorporation or reduction of molecular oxygen	33/1482	168/12049	0.0041061	0.0482249	0.0433141	Cyp309a2/Cyp6a16/Nos/Cyp310a1/Cyp12d1-p/Cyp9h1/CG10814/Cyp9c1/Trh/spo/Cyp316a1/Cyp4d8/Fad2/CG14688/sad/Cyp313a5/Cyp313a2/Cyp313a3/Cyp304a1/Cyp313a1/CG4335/Cyp6a18/CG11828/PH4alphaSG2/CG31371/PH4alphaSG1/CG31021/PH4alphaNE3/CG31016/CG31013/PH4alphaPV/Cyp4c3/Cyp6t1	33

## Sheet: KEGG enrichment for Fig. S3E
Cluster	ID	Description	GeneRatio	BgRatio	pvalue	p.adjust	qvalue	geneID	Count	face
C929-Gal4/DamPc	dme00982	Drug metabolism - cytochrome P450	19/311	67/3263	7.97e-06	0.000663747	0.00056432	Dmel_CG10045/Dmel_CG11512/Dmel_CG12242/Dmel_CG17200/Dmel_CG17322/Dmel_CG17323/Dmel_CG17324/Dmel_CG17639/Dmel_CG3481/Dmel_CG4181/Dmel_CG4371/Dmel_CG4381/Dmel_CG4421/Dmel_CG4423/Dmel_CG5724/Dmel_CG5999/Dmel_CG6644/Dmel_CG6649/Dmel_CG6653	19	KEGG Enrichment
C929-Gal4/DamPc	dme00980	Metabolism of xenobiotics by cytochrome P450	19/311	69/3263	1.28e-05	0.000663747	0.00056432	Dmel_CG10045/Dmel_CG11512/Dmel_CG12242/Dmel_CG17200/Dmel_CG17322/Dmel_CG17323/Dmel_CG17324/Dmel_CG17639/Dmel_CG3481/Dmel_CG4181/Dmel_CG4371/Dmel_CG4381/Dmel_CG4421/Dmel_CG4423/Dmel_CG5724/Dmel_CG5999/Dmel_CG6644/Dmel_CG6649/Dmel_CG6653	19	KEGG Enrichment
C929-Gal4/DamPc	dme00830	Retinol metabolism	11/311	34/3263	0.000189909	0.00658351	0.00559732	Dmel_CG17200/Dmel_CG17322/Dmel_CG17323/Dmel_CG17324/Dmel_CG31991/Dmel_CG3481/Dmel_CG5724/Dmel_CG5999/Dmel_CG6644/Dmel_CG6649/Dmel_CG6653	11	KEGG Enrichment
C929-Gal4/DamPc	dme04080	Neuroactive ligand-receptor interaction	15/311	60/3263	0.000345533	0.00898385	0.00763809	Dmel_CG1056/Dmel_CG11144/Dmel_CG12073/Dmel_CG18741/Dmel_CG2789/Dmel_CG32540/Dmel_CG4356/Dmel_CG6515/Dmel_CG7887/Dmel_CG7918/Dmel_CG8784/Dmel_CG8795/Dmel_CG9652/Dmel_CG9753/Dmel_CG9918	15	KEGG Enrichment
C929-Gal4/DamPc	dme00983	Drug metabolism - other enzymes	20/311	96/3263	0.0005258	0.0109366	0.00929835	Dmel_CG10045/Dmel_CG11512/Dmel_CG12242/Dmel_CG17200/Dmel_CG17322/Dmel_CG17323/Dmel_CG17324/Dmel_CG17639/Dmel_CG3841/Dmel_CG4181/Dmel_CG4371/Dmel_CG4381/Dmel_CG4421/Dmel_CG4423/Dmel_CG5724/Dmel_CG5999/Dmel_CG6644/Dmel_CG6649/Dmel_CG6653/Dmel_CG7642	20	KEGG Enrichment
C929-Gal4/DamPc	dme04013	MAPK signaling pathway - fly	19/311	93/3263	0.000932061	0.0161557	0.0137356	Dmel_CG10079/Dmel_CG12212/Dmel_CG12283/Dmel_CG12437/Dmel_CG14026/Dmel_CG1429/Dmel_CG1689/Dmel_CG17077/Dmel_CG17228/Dmel_CG1921/Dmel_CG2845/Dmel_CG33956/Dmel_CG3578/Dmel_CG5603/Dmel_CG7850/Dmel_CG8049/Dmel_CG9553/Dmel_CG9768/Dmel_CG9885	19	KEGG Enrichment
C929-Gal4/DamPc	dme00053	Ascorbate and aldarate metabolism	10/311	36/3263	0.00142705	0.0212019	0.0180259	Dmel_CG17200/Dmel_CG17322/Dmel_CG17323/Dmel_CG17324/Dmel_CG3752/Dmel_CG5724/Dmel_CG5999/Dmel_CG6644/Dmel_CG6649/Dmel_CG6653	10	KEGG Enrichment
C929-Gal4/DamPc	dme04391	Hippo signaling pathway - fly	13/311	56/3263	0.00179403	0.0233224	0.0198287	Dmel_CG1374/Dmel_CG17117/Dmel_CG1768/Dmel_CG2671/Dmel_CG32018/Dmel_CG32717/Dmel_CG33542/Dmel_CG3938/Dmel_CG43398/Dmel_CG4889/Dmel_CG5988/Dmel_CG5993/Dmel_CR43018	13	KEGG Enrichment
C929-Gal4/DamPc	dme00330	Arginine and proline metabolism	12/311	53/3263	0.00334181	0.036643	0.031154	Dmel_CG11236/Dmel_CG1417/Dmel_CG18104/Dmel_CG31013/Dmel_CG31014/Dmel_CG31015/Dmel_CG31016/Dmel_CG31017/Dmel_CG31021/Dmel_CG32064/Dmel_CG3752/Dmel_CG6713	12	KEGG Enrichment
C929-Gal4/DamPc	dme04320	Dorso-ventral axis formation	8/311	28/3263	0.00352337	0.036643	0.031154	Dmel_CG1004/Dmel_CG10076/Dmel_CG10079/Dmel_CG10847/Dmel_CG17077/Dmel_CG2845/Dmel_CG31762/Dmel_CG3399	8	KEGG Enrichment
C929-Gal4/DamPc	dme04213	Longevity regulating pathway - multiple species	12/311	55/3263	0.00461787	0.0436599	0.0371197	Dmel_CG10002/Dmel_CG12066/Dmel_CG14049/Dmel_CG1643/Dmel_CG17174/Dmel_CG3143/Dmel_CG31449/Dmel_CG5834/Dmel_CG5983/Dmel_CG7756/Dmel_CG8167/Dmel_CG8846	12	KEGG Enrichment
C929-Gal4/DamPc	dme00040	Pentose and glucuronate interconversions	10/311	50/3263	0.017347	0.150341	0.12782	Dmel_CG17200/Dmel_CG17322/Dmel_CG17323/Dmel_CG17324/Dmel_CG1982/Dmel_CG5724/Dmel_CG5999/Dmel_CG6644/Dmel_CG6649/Dmel_CG6653	10	KEGG Enrichment
C929-Gal4/DamPc	dme04512	ECM-receptor interaction	4/311	12/3263	0.0216066	0.155631	0.132317	Dmel_CG11326/Dmel_CG16858/Dmel_CG1762/Dmel_CG4145	4	KEGG Enrichment
C929-Gal4/DamPc	dme00512	Mucin type O-glycan biosynthesis	6/311	24/3263	0.021916	0.155631	0.132317	Dmel_CG2983/Dmel_CG31651/Dmel_CG31776/Dmel_CG31956/Dmel_CG3254/Dmel_CG9520	6	KEGG Enrichment
C929-Gal4/DamPc	dme04310	Wnt signaling pathway	17/311	107/3263	0.022881	0.155631	0.132317	Dmel_CG12066/Dmel_CG12147/Dmel_CG12227/Dmel_CG13591/Dmel_CG14622/Dmel_CG15319/Dmel_CG16785/Dmel_CG17348/Dmel_CG17559/Dmel_CG2621/Dmel_CG34403/Dmel_CG43722/Dmel_CG4574/Dmel_CG4889/Dmel_CG4969/Dmel_CG7926/Dmel_CG8930	17	KEGG Enrichment
C929-Gal4/DamPc	dme00514	Other types of O-glycan biosynthesis	8/311	38/3263	0.0239432	0.155631	0.132317	Dmel_CG2983/Dmel_CG31651/Dmel_CG31776/Dmel_CG31956/Dmel_CG3254/Dmel_CG9109/Dmel_CG9520/Dmel_CG9996	8	KEGG Enrichment
C929-Gal4/DamPc	dme00860	Porphyrin metabolism	9/311	46/3263	0.0268298	0.164135	0.139548	Dmel_CG17200/Dmel_CG17322/Dmel_CG17323/Dmel_CG17324/Dmel_CG5724/Dmel_CG5999/Dmel_CG6644/Dmel_CG6649/Dmel_CG6653	9	KEGG Enrichment
C929-Gal4/DamPc	dme04711	Circadian rhythm - fly	4/311	13/3263	0.0289209	0.167098	0.142067	Dmel_CG17888/Dmel_CG2621/Dmel_CG2647/Dmel_CG3234	4	KEGG Enrichment
C929-Gal4/DamPc	dme00480	Glutathione metabolism	13/311	79/3263	0.0338783	0.185439	0.157661	Dmel_CG10045/Dmel_CG11512/Dmel_CG11951/Dmel_CG12242/Dmel_CG17639/Dmel_CG2111/Dmel_CG32064/Dmel_CG3724/Dmel_CG4181/Dmel_CG4371/Dmel_CG4381/Dmel_CG4421/Dmel_CG4423	13	KEGG Enrichment
C929-Gal4/DamPc	dme04068	FoxO signaling pathway	11/311	65/3263	0.0408748	0.212549	0.18071	Dmel_CG10079/Dmel_CG14049/Dmel_CG15319/Dmel_CG2845/Dmel_CG2939/Dmel_CG3143/Dmel_CG3675/Dmel_CG8167/Dmel_CG9571/Dmel_CG9927/Dmel_CG9929	11	KEGG Enrichment
DVpdf-Gal4,pdf-Gal80	dme00982	Drug metabolism - cytochrome P450	24/260	67/3263	6.65e-11	3.83e-09	3.32e-09	Dmel_CG10045/Dmel_CG10091/Dmel_CG10178/Dmel_CG13611/Dmel_CG17200/Dmel_CG17323/Dmel_CG17324/Dmel_CG17524/Dmel_CG17525/Dmel_CG17530/Dmel_CG17531/Dmel_CG17533/Dmel_CG17639/Dmel_CG18548/Dmel_CG4421/Dmel_CG4688/Dmel_CG5224/Dmel_CG5724/Dmel_CG5999/Dmel_CG6475/Dmel_CG6633/Dmel_CG6653/Dmel_CG8652/Dmel_CG9481	24	KEGG Enrichment
DVpdf-Gal4,pdf-Gal80	dme00983	Drug metabolism - other enzymes	29/260	96/3263	7.59e-11	3.83e-09	3.32e-09	Dmel_CG10045/Dmel_CG10091/Dmel_CG10178/Dmel_CG17200/Dmel_CG17323/Dmel_CG17324/Dmel_CG17524/Dmel_CG17525/Dmel_CG17530/Dmel_CG17531/Dmel_CG17533/Dmel_CG17639/Dmel_CG18516/Dmel_CG18519/Dmel_CG18548/Dmel_CG3593/Dmel_CG3841/Dmel_CG4421/Dmel_CG4688/Dmel_CG5224/Dmel_CG5724/Dmel_CG5999/Dmel_CG6045/Dmel_CG6475/Dmel_CG6633/Dmel_CG6653/Dmel_CG7642/Dmel_CG8652/Dmel_CG9481	29	KEGG Enrichment
DVpdf-Gal4,pdf-Gal80	dme00980	Metabolism of xenobiotics by cytochrome P450	23/260	69/3263	8.97e-10	3.02e-08	2.61e-08	Dmel_CG10045/Dmel_CG10091/Dmel_CG10178/Dmel_CG17200/Dmel_CG17323/Dmel_CG17324/Dmel_CG17524/Dmel_CG17525/Dmel_CG17530/Dmel_CG17531/Dmel_CG17533/Dmel_CG17639/Dmel_CG18548/Dmel_CG4421/Dmel_CG4688/Dmel_CG5224/Dmel_CG5724/Dmel_CG5999/Dmel_CG6475/Dmel_CG6633/Dmel_CG6653/Dmel_CG8652/Dmel_CG9481	23	KEGG Enrichment
DVpdf-Gal4,pdf-Gal80	dme00830	Retinol metabolism	11/260	34/3263	3.64e-05	0.000919149	0.000795095	Dmel_CG10178/Dmel_CG17200/Dmel_CG17323/Dmel_CG17324/Dmel_CG5724/Dmel_CG5999/Dmel_CG6475/Dmel_CG6633/Dmel_CG6653/Dmel_CG8652/Dmel_CG9481	11	KEGG Enrichment
DVpdf-Gal4,pdf-Gal80	dme00053	Ascorbate and aldarate metabolism	11/260	36/3263	6.62e-05	0.00133652	0.00115614	Dmel_CG10178/Dmel_CG17200/Dmel_CG17323/Dmel_CG17324/Dmel_CG5724/Dmel_CG5999/Dmel_CG6475/Dmel_CG6633/Dmel_CG6653/Dmel_CG8652/Dmel_CG9481	11	KEGG Enrichment
DVpdf-Gal4,pdf-Gal80	dme04013	MAPK signaling pathway - fly	18/260	93/3263	0.000285875	0.00481223	0.00416274	Dmel_CG10079/Dmel_CG10108/Dmel_CG12212/Dmel_CG14026/Dmel_CG15085/Dmel_CG1689/Dmel_CG17077/Dmel_CG17228/Dmel_CG1921/Dmel_CG3578/Dmel_CG43122/Dmel_CG5603/Dmel_CG7417/Dmel_CG7425/Dmel_CG7717/Dmel_CG8049/Dmel_CG8556/Dmel_CG9885	18	KEGG Enrichment
DVpdf-Gal4,pdf-Gal80	dme00040	Pentose and glucuronate interconversions	12/260	50/3263	0.00039599	0.00571358	0.00494244	Dmel_CG10131/Dmel_CG10178/Dmel_CG17200/Dmel_CG17323/Dmel_CG17324/Dmel_CG5724/Dmel_CG5999/Dmel_CG6475/Dmel_CG6633/Dmel_CG6653/Dmel_CG8652/Dmel_CG9481	12	KEGG Enrichment
DVpdf-Gal4,pdf-Gal80	dme00860	Porphyrin metabolism	11/260	46/3263	0.000715035	0.00902732	0.00780894	Dmel_CG10178/Dmel_CG17200/Dmel_CG17323/Dmel_CG17324/Dmel_CG5724/Dmel_CG5999/Dmel_CG6475/Dmel_CG6633/Dmel_CG6653/Dmel_CG8652/Dmel_CG9481	11	KEGG Enrichment
DVpdf-Gal4,pdf-Gal80	dme00511	Other glycan degradation	7/260	22/3263	0.00113046	0.0114363	0.0098928	Dmel_CG31148/Dmel_CG3132/Dmel_CG4606/Dmel_CG7985/Dmel_CG9465/Dmel_CG9466/Dmel_CG9468	7	KEGG Enrichment
DVpdf-Gal4,pdf-Gal80	dme00480	Glutathione metabolism	15/260	79/3263	0.00113231	0.0114363	0.0098928	Dmel_CG10045/Dmel_CG10091/Dmel_CG13340/Dmel_CG17524/Dmel_CG17525/Dmel_CG17530/Dmel_CG17531/Dmel_CG17533/Dmel_CG17639/Dmel_CG18548/Dmel_CG3724/Dmel_CG4421/Dmel_CG4688/Dmel_CG5224/Dmel_CG6776	15	KEGG Enrichment
DVpdf-Gal4,pdf-Gal80	dme01240	Biosynthesis of cofactors	21/260	139/3263	0.00276981	0.0254319	0.0219994	Dmel_CG10178/Dmel_CG10592/Dmel_CG14721/Dmel_CG17200/Dmel_CG17323/Dmel_CG17324/Dmel_CG2543/Dmel_CG3590/Dmel_CG3593/Dmel_CG4067/Dmel_CG5150/Dmel_CG5361/Dmel_CG5724/Dmel_CG5999/Dmel_CG6145/Dmel_CG6475/Dmel_CG6633/Dmel_CG6653/Dmel_CG8207/Dmel_CG8652/Dmel_CG9481	21	KEGG Enrichment
DVpdf-Gal4,pdf-Gal80	dme00230	Purine metabolism	15/260	92/3263	0.00535271	0.045052	0.0389715	Dmel_CG10078/Dmel_CG10143/Dmel_CG10202/Dmel_CG14885/Dmel_CG14886/Dmel_CG18516/Dmel_CG18519/Dmel_CG3216/Dmel_CG3590/Dmel_CG3809/Dmel_CG4827/Dmel_CG6045/Dmel_CG7642/Dmel_CG9345/Dmel_CG9621	15	KEGG Enrichment
DVpdf-Gal4,pdf-Gal80	dme04142	Lysosome	17/260	123/3263	0.0163821	0.124639	0.107817	Dmel_CG11314/Dmel_CG11315/Dmel_CG18278/Dmel_CG18301/Dmel_CG18617/Dmel_CG30329/Dmel_CG31148/Dmel_CG3132/Dmel_CG3153/Dmel_CG3934/Dmel_CG6113/Dmel_CG8027/Dmel_CG8823/Dmel_CG9465/Dmel_CG9466/Dmel_CG9468/Dmel_CG9494	17	KEGG Enrichment
DVpdf-Gal4,pdf-Gal80	dme01232	Nucleotide metabolism	10/260	60/3263	0.0185107	0.124639	0.107817	Dmel_CG10143/Dmel_CG18516/Dmel_CG18519/Dmel_CG3590/Dmel_CG3809/Dmel_CG4827/Dmel_CG6045/Dmel_CG7642/Dmel_CG9345/Dmel_CG9621	10	KEGG Enrichment
DVpdf-Gal4,pdf-Gal80	dme04080	Neuroactive ligand-receptor interaction	10/260	60/3263	0.0185107	0.124639	0.107817	Dmel_CG11325/Dmel_CG2789/Dmel_CG30106/Dmel_CG32843/Dmel_CG6515/Dmel_CG7665/Dmel_CG8784/Dmel_CG8795/Dmel_CG9652/Dmel_CG9918	10	KEGG Enrichment
DVpdf-Gal4,pdf-Gal80	dme00730	Thiamine metabolism	5/260	21/3263	0.0217774	0.132117	0.114285	Dmel_CG10592/Dmel_CG14721/Dmel_CG33747/Dmel_CG5150/Dmel_CG5361	5	KEGG Enrichment
DVpdf-Gal4,pdf-Gal80	dme00330	Arginine and proline metabolism	9/260	53/3263	0.0222375	0.132117	0.114285	Dmel_CG11236/Dmel_CG13611/Dmel_CG1417/Dmel_CG31013/Dmel_CG31015/Dmel_CG31016/Dmel_CG31017/Dmel_CG31021/Dmel_CG4546	9	KEGG Enrichment
DVpdf-Gal4,pdf-Gal80	dme04745	Phototransduction - fly	6/260	32/3263	0.0376004	0.21098	0.182505	Dmel_CG17769/Dmel_CG4574/Dmel_CG5125/Dmel_CG5962/Dmel_CG6518/Dmel_CG6622	6	KEGG Enrichment
R18H11-Gal4/DamPc	dme00982	Drug metabolism - cytochrome P450	10/136	67/3263	0.000368678	0.0154722	0.0135416	Dmel_CG10045/Dmel_CG17200/Dmel_CG17322/Dmel_CG17323/Dmel_CG4371/Dmel_CG4421/Dmel_CG4423/Dmel_CG6475/Dmel_CG6633/Dmel_CG6653	10	KEGG Enrichment
R18H11-Gal4/DamPc	dme00980	Metabolism of xenobiotics by cytochrome P450	10/136	69/3263	0.000470698	0.0154722	0.0135416	Dmel_CG10045/Dmel_CG17200/Dmel_CG17322/Dmel_CG17323/Dmel_CG4371/Dmel_CG4421/Dmel_CG4423/Dmel_CG6475/Dmel_CG6633/Dmel_CG6653	10	KEGG Enrichment
R18H11-Gal4/DamPc	dme00983	Drug metabolism - other enzymes	12/136	96/3263	0.000521534	0.0154722	0.0135416	Dmel_CG10045/Dmel_CG17200/Dmel_CG17322/Dmel_CG17323/Dmel_CG3593/Dmel_CG3841/Dmel_CG4371/Dmel_CG4421/Dmel_CG4423/Dmel_CG6475/Dmel_CG6633/Dmel_CG6653	12	KEGG Enrichment
R18H11-Gal4/DamPc	dme00830	Retinol metabolism	6/136	34/3263	0.00240653	0.0535454	0.0468641	Dmel_CG17200/Dmel_CG17322/Dmel_CG17323/Dmel_CG6475/Dmel_CG6633/Dmel_CG6653	6	KEGG Enrichment
R18H11-Gal4/DamPc	dme00053	Ascorbate and aldarate metabolism	6/136	36/3263	0.00325457	0.0579313	0.0507028	Dmel_CG17200/Dmel_CG17322/Dmel_CG17323/Dmel_CG6475/Dmel_CG6633/Dmel_CG6653	6	KEGG Enrichment
R18H11-Gal4/DamPc	dme04013	MAPK signaling pathway - fly	10/136	93/3263	0.00476095	0.0706208	0.0618089	Dmel_CG10079/Dmel_CG12212/Dmel_CG1689/Dmel_CG17077/Dmel_CG17228/Dmel_CG3578/Dmel_CG43122/Dmel_CG5603/Dmel_CG8556/Dmel_CG9768	10	KEGG Enrichment
R18H11-Gal4/DamPc	dme00330	Arginine and proline metabolism	7/136	53/3263	0.0057952	0.0736819	0.064488	Dmel_CG11236/Dmel_CG31013/Dmel_CG31015/Dmel_CG31016/Dmel_CG31017/Dmel_CG31021/Dmel_CG4546	7	KEGG Enrichment
R18H11-Gal4/DamPc	dme00380	Tryptophan metabolism	4/136	21/3263	0.00994051	0.110044	0.0963125	Dmel_CG4389/Dmel_CG5214/Dmel_CG6950/Dmel_CG9122	4	KEGG Enrichment
R18H11-Gal4/DamPc	dme00860	Porphyrin metabolism	6/136	46/3263	0.011128	0.110044	0.0963125	Dmel_CG17200/Dmel_CG17322/Dmel_CG17323/Dmel_CG6475/Dmel_CG6633/Dmel_CG6653	6	KEGG Enrichment
R18H11-Gal4/DamPc	dme00310	Lysine degradation	5/136	35/3263	0.0138449	0.122246	0.106992	Dmel_CG10814/Dmel_CG31753/Dmel_CG4335/Dmel_CG4389/Dmel_CG5214	5	KEGG Enrichment
R18H11-Gal4/DamPc	dme00030	Pentose phosphate pathway	4/136	24/3263	0.0160241	0.122246	0.106992	Dmel_CG10202/Dmel_CG31692/Dmel_CG3724/Dmel_CG5432	4	KEGG Enrichment
R18H11-Gal4/DamPc	dme00040	Pentose and glucuronate interconversions	6/136	50/3263	0.0164826	0.122246	0.106992	Dmel_CG17200/Dmel_CG17322/Dmel_CG17323/Dmel_CG6475/Dmel_CG6633/Dmel_CG6653	6	KEGG Enrichment
R18H11-Gal4/DamPc	dme04320	Dorso-ventral axis formation	4/136	28/3263	0.0271637	0.180985	0.158402	Dmel_CG10079/Dmel_CG10847/Dmel_CG10868/Dmel_CG17077	4	KEGG Enrichment
R18H11-Gal4/DamPc	dme01240	Biosynthesis of cofactors	11/136	139/3263	0.0284696	0.180985	0.158402	Dmel_CG17200/Dmel_CG17322/Dmel_CG17323/Dmel_CG2543/Dmel_CG3590/Dmel_CG3593/Dmel_CG5361/Dmel_CG6145/Dmel_CG6475/Dmel_CG6633/Dmel_CG6653	11	KEGG Enrichment
R18H11-Gal4/DamPc	dme04080	Neuroactive ligand-receptor interaction	6/136	60/3263	0.0370579	0.219877	0.192441	Dmel_CG2789/Dmel_CG6515/Dmel_CG8784/Dmel_CG8795/Dmel_CG9652/Dmel_CG9918	6	KEGG Enrichment
R6-Gal4/DamPc	dme04080	Neuroactive ligand-receptor interaction	16/284	60/3263	3.13e-05	0.00316177	0.00266913	Dmel_CG12073/Dmel_CG18741/Dmel_CG2789/Dmel_CG30106/Dmel_CG3022/Dmel_CG32843/Dmel_CG33344/Dmel_CG4356/Dmel_CG6515/Dmel_CG7887/Dmel_CG7918/Dmel_CG8784/Dmel_CG8795/Dmel_CG9652/Dmel_CG9753/Dmel_CG9918	16	KEGG Enrichment
R6-Gal4/DamPc	dme00330	Arginine and proline metabolism	14/284	53/3263	0.00011063	0.00558683	0.00471634	Dmel_CG11236/Dmel_CG11828/Dmel_CG1546/Dmel_CG31013/Dmel_CG31014/Dmel_CG31015/Dmel_CG31016/Dmel_CG31017/Dmel_CG31021/Dmel_CG32064/Dmel_CG3752/Dmel_CG4439/Dmel_CG4546/Dmel_CG6713	14	KEGG Enrichment
R6-Gal4/DamPc	dme00982	Drug metabolism - cytochrome P450	15/284	67/3263	0.000462194	0.0155605	0.013136	Dmel_CG10178/Dmel_CG17200/Dmel_CG17322/Dmel_CG17323/Dmel_CG17324/Dmel_CG17522/Dmel_CG17639/Dmel_CG3481/Dmel_CG4371/Dmel_CG4421/Dmel_CG4423/Dmel_CG5164/Dmel_CG6475/Dmel_CG6653/Dmel_CG8652	15	KEGG Enrichment
R6-Gal4/DamPc	dme00980	Metabolism of xenobiotics by cytochrome P450	15/284	69/3263	0.000645472	0.0162982	0.0137588	Dmel_CG10178/Dmel_CG17200/Dmel_CG17322/Dmel_CG17323/Dmel_CG17324/Dmel_CG17522/Dmel_CG17639/Dmel_CG3481/Dmel_CG4371/Dmel_CG4421/Dmel_CG4423/Dmel_CG5164/Dmel_CG6475/Dmel_CG6653/Dmel_CG8652	15	KEGG Enrichment
R6-Gal4/DamPc	dme00830	Retinol metabolism	9/284	34/3263	0.00188059	0.0320946	0.027094	Dmel_CG10178/Dmel_CG17200/Dmel_CG17322/Dmel_CG17323/Dmel_CG17324/Dmel_CG3481/Dmel_CG6475/Dmel_CG6653/Dmel_CG8652	9	KEGG Enrichment
R6-Gal4/DamPc	dme00511	Other glycan degradation	7/284	22/3263	0.00190661	0.0320946	0.027094	Dmel_CG31148/Dmel_CG3132/Dmel_CG4606/Dmel_CG7985/Dmel_CG9465/Dmel_CG9466/Dmel_CG9468	7	KEGG Enrichment
R6-Gal4/DamPc	dme00053	Ascorbate and aldarate metabolism	9/284	36/3263	0.00289007	0.0393	0.0331767	Dmel_CG10178/Dmel_CG17200/Dmel_CG17322/Dmel_CG17323/Dmel_CG17324/Dmel_CG3752/Dmel_CG6475/Dmel_CG6653/Dmel_CG8652	9	KEGG Enrichment
R6-Gal4/DamPc	dme00220	Arginine biosynthesis	6/284	18/3263	0.00311287	0.0393	0.0331767	Dmel_CG17109/Dmel_CG42708/Dmel_CG4434/Dmel_CG6465/Dmel_CG6713/Dmel_CG6726	6	KEGG Enrichment
R6-Gal4/DamPc	dme04745	Phototransduction - fly	8/284	32/3263	0.00491707	0.0548466	0.0463009	Dmel_CG13526/Dmel_CG17769/Dmel_CG3504/Dmel_CG5125/Dmel_CG5962/Dmel_CG6518/Dmel_CG6622/Dmel_CG7875	8	KEGG Enrichment
R6-Gal4/DamPc	dme00981	Insect hormone biosynthesis	7/284	26/3263	0.00543035	0.0548466	0.0463009	Dmel_CG10594/Dmel_CG14728/Dmel_CG15101/Dmel_CG15102/Dmel_CG17330/Dmel_CG3752/Dmel_CG8757	7	KEGG Enrichment
R6-Gal4/DamPc	dme00380	Tryptophan metabolism	6/284	21/3263	0.0072791	0.0648668	0.0547599	Dmel_CG3318/Dmel_CG3752/Dmel_CG4389/Dmel_CG5214/Dmel_CG6950/Dmel_CG9122	6	KEGG Enrichment
R6-Gal4/DamPc	dme00983	Drug metabolism - other enzymes	16/284	96/3263	0.00770694	0.0648668	0.0547599	Dmel_CG10178/Dmel_CG17200/Dmel_CG17322/Dmel_CG17323/Dmel_CG17324/Dmel_CG17522/Dmel_CG17639/Dmel_CG3841/Dmel_CG4371/Dmel_CG4421/Dmel_CG4423/Dmel_CG5164/Dmel_CG6330/Dmel_CG6475/Dmel_CG6653/Dmel_CG8652	16	KEGG Enrichment
R6-Gal4/DamPc	dme04013	MAPK signaling pathway - fly	15/284	93/3263	0.0131037	0.101806	0.0859436	Dmel_CG10079/Dmel_CG12212/Dmel_CG12283/Dmel_CG1378/Dmel_CG1689/Dmel_CG17077/Dmel_CG17228/Dmel_CG1921/Dmel_CG33956/Dmel_CG3578/Dmel_CG5603/Dmel_CG6036/Dmel_CG8285/Dmel_CG8556/Dmel_CG9768	15	KEGG Enrichment
R6-Gal4/DamPc	dme04142	Lysosome	18/284	123/3263	0.01827	0.131805	0.111269	Dmel_CG10104/Dmel_CG11314/Dmel_CG11315/Dmel_CG11406/Dmel_CG17134/Dmel_CG18617/Dmel_CG30329/Dmel_CG31072/Dmel_CG31148/Dmel_CG3132/Dmel_CG3153/Dmel_CG3934/Dmel_CG6508/Dmel_CG8027/Dmel_CG8823/Dmel_CG9465/Dmel_CG9466/Dmel_CG9468	18	KEGG Enrichment
R6-Gal4/DamPc	dme00310	Lysine degradation	7/284	35/3263	0.0282506	0.190221	0.160582	Dmel_CG10814/Dmel_CG31753/Dmel_CG3752/Dmel_CG4335/Dmel_CG4389/Dmel_CG5214/Dmel_CG8651	7	KEGG Enrichment
R6-Gal4/DamPc	dme01210	2-Oxocarboxylic acid metabolism	5/284	22/3263	0.0369828	0.224118	0.189198	Dmel_CG14740/Dmel_CG17109/Dmel_CG4706/Dmel_CG6465/Dmel_CG6726	5	KEGG Enrichment
R6-Gal4/DamPc	dme00480	Glutathione metabolism	12/284	79/3263	0.0383154	0.224118	0.189198	Dmel_CG13340/Dmel_CG17522/Dmel_CG17639/Dmel_CG32064/Dmel_CG3502/Dmel_CG3724/Dmel_CG4371/Dmel_CG4421/Dmel_CG4423/Dmel_CG4439/Dmel_CG4752/Dmel_CG5164	12	KEGG Enrichment
R6-Gal4/DamPc	dme04310	Wnt signaling pathway	15/284	107/3263	0.0418045	0.224118	0.189198	Dmel_CG12066/Dmel_CG12227/Dmel_CG13591/Dmel_CG17348/Dmel_CG17559/Dmel_CG2048/Dmel_CG2621/Dmel_CG34403/Dmel_CG4889/Dmel_CG4969/Dmel_CG5912/Dmel_CG6518/Dmel_CG6622/Dmel_CG7926/Dmel_CG8556	15	KEGG Enrichment
R6-Gal4/DamPc	dme00860	Porphyrin metabolism	8/284	46/3263	0.0421607	0.224118	0.189198	Dmel_CG10178/Dmel_CG17200/Dmel_CG17322/Dmel_CG17323/Dmel_CG17324/Dmel_CG6475/Dmel_CG6653/Dmel_CG8652	8	KEGG Enrichment
R6-Gal4/DamPc	dme04213	Longevity regulating pathway - multiple species	9/284	55/3263	0.0454083	0.229312	0.193583	Dmel_CG10002/Dmel_CG12066/Dmel_CG17174/Dmel_CG17176/Dmel_CG3143/Dmel_CG31449/Dmel_CG5834/Dmel_CG5983/Dmel_CG7756	9	KEGG Enrichment
