# Supplementary material for: Polycomb regulates circadian rhythms in Drosophila in clock neurons
Source: Life Sci Alliance. 2023 Nov 1;7(1):e202302140. doi: 10.26508/lsa.202302140 (PMC10620068; doi:10.26508/lsa.202302140)
Supplement: Supplementary file 4 [file LSA-2023-02140_TableS4.xlsx]

## Sheet: fianl_merge
FLYBASE	SYMBOL
FBgn0003068	per
FBgn0014396	tim
FBgn0015801	Reg-5
FBgn0021738	Crg-1
FBgn0023076	Clk
FBgn0025680	cry
FBgn0033853	CG6145
FBgn0002973	numb
FBgn0028622	qsm
FBgn0264087	Slob
FBgn0031925	Cyp4d21
FBgn0038862	Usp8
FBgn0039309	CG11891
FBgn0033936	Achl
FBgn0004431	LysX
FBgn0038194	Cyp6d5
FBgn0037933	Ho
FBgn0015282	Rpt2
FBgn0034335	GstE1
FBgn0026314	Ugt35B1
FBgn0002284	Prosbeta6
FBgn0028691	Rpn9
FBgn0052283	Drsl3
FBgn0015035	Cyp4e3
FBgn0015714	Cyp6a17
FBgn0263132	Cht6
FBgn0005626	ple
FBgn0016694	Pdp1
FBgn0016076	vri
FBgn0027492	wdb
FBgn0004889	tws
FBgn0039298	to
FBgn0020236	ATPCL
FBgn0026077	Gasp
FBgn0011693	Pdh
FBgn0010246	Myo61F
FBgn0031998	SLC5A11
FBgn0259938	cwo
FBgn0020445	E23
FBgn0283461	Drs
FBgn0001149	GstD1
FBgn0046114	Gclm
FBgn0040319	Gclc
FBgn0020496	CtBP
FBgn0011656	Mef2
FBgn0029752	TrxT
FBgn0037170	Trxr-2
FBgn0013323	Ptth
FBgn0036568	ATPsynbetaL
FBgn0005655	PCNA
FBgn0027358	Tim9b
FBgn0033426	CG1814
FBgn0035726	CG9953
FBgn0037288	CG14661
FBgn0031011	CG8034
FBgn0022709	Adk1
FBgn0045064	bwa
FBgn0010238	Lac
FBgn0038916	dnd
FBgn0086676	spin
FBgn0041111	lilli
FBgn0043070	MESK2
FBgn0035385	FMRFaR
FBgn0039311	CG10513
FBgn0011584	Trp1
FBgn0035688	fmt
FBgn0000635	Fas2
FBgn0035397	PAN3
FBgn0031836	CG11050
FBgn0029679	CG2901
FBgn0023526	CG2865
FBgn0032197	ova
FBgn0032507	CG9377
FBgn0035986	CG4022
FBgn0004652	fru
FBgn0035232	CG12099
FBgn0036697	rogdi
FBgn0264815	Pde1c
FBgn0037037	CG10588
FBgn0032986	CG3262
FBgn0052576	CG32576
FBgn0036415	CG7768
FBgn0264693	ens
FBgn0034072	Dg
FBgn0015791	Rab14
FBgn0051108	TTLL5
FBgn0029854	CG3566
FBgn0003118	pnt
FBgn0031893	MICU1
FBgn0035424	Larp4B
FBgn0035710	SP1173
FBgn0264494	CG17646
FBgn0260462	CG12163
FBgn0038282	dpr9
FBgn0033639	CG9003
FBgn0051145	CG31145
FBgn0000259	CkIIbeta
FBgn0050389	CG30389
FBgn0051092	LpR2
FBgn0053512	dpr4
FBgn0014388	sty
FBgn0037061	CG12975
FBgn0264493	rdx
FBgn0051550	CG31550
FBgn0052425	CG32425
FBgn0265630	sno
FBgn0039214	puf
FBgn0026059	Mhcl
FBgn0035624	Eaf6
FBgn0027375	RecQ5
FBgn0026084	cib
FBgn0020391	Nrk
FBgn0032797	Hasp
FBgn0038525	CG14329
FBgn0036133	CG7638
FBgn0032741	Sidpn
FBgn0004401	Pep
FBgn0043783	CG32444
FBgn0051522	CG31522
FBgn0034978	CG3257
FBgn0028325	Pdha
FBgn0033844	bbc
FBgn0250869	CG42240
FBgn0023215	Mnt
FBgn0042177	Arts
FBgn0035287	CG13937
FBgn0030895	CG7135
FBgn0001257	ImpL2
FBgn0035505	Teh2
FBgn0035142	Hipk
FBgn0032297	CG17124
FBgn0025740	PlexB
FBgn0051300	CG31300
FBgn0262115	CG17683
FBgn0085419	Rgk2
FBgn0001128	Gpdh1
FBgn0023175	Prosalpha7
FBgn0038195	CG3061
FBgn0052450	CG32450
FBgn0044050	Ilp3
FBgn0011288	Snap25
FBgn0036619	Cpr72Ec
FBgn0000028	acj6
FBgn0053208	Mical
FBgn0032210	CYLD
FBgn0043792	CG30427
FBgn0262737	mub
FBgn0285913	red
FBgn0033663	ERp60
FBgn0013973	Gycbeta100B
FBgn0026778	Rad1
FBgn0029949	CG15035
FBgn0259145	CG42260
FBgn0259221	ATP8A
FBgn0032886	CG9328
FBgn0003748	Treh
FBgn0013432	bcn92
FBgn0041604	dlp
FBgn0029941	CG1677
FBgn0031384	CG4238
FBgn0039178	CG6356
FBgn0014906	Hydr2
FBgn0035409	CG14963
FBgn0052602	Muc12Ea
FBgn0036926	CG7646
FBgn0263773	fok
FBgn0040346	CG3704
FBgn0033442	CG1690
FBgn0037883	CG14701
FBgn0086372	lap
FBgn0001077	ftz
FBgn0039055	Rassf
FBgn0283681	Tcs3
FBgn0004919	gol
FBgn0030276	Dlic
FBgn0031449	CG31689
FBgn0265784	CrebB
FBgn0037912	sea
FBgn0030897	Frq1
FBgn0284254	Impbeta11
FBgn0083970	CG34134
FBgn0035526	CG1316
FBgn0030847	CG12991
FBgn0283521	lola
FBgn0001624	dlg1
FBgn0010226	GstS1
FBgn0039324	CG10553
FBgn0035538	DopEcR
FBgn0001139	gro
FBgn0259483	Mob4
FBgn0052183	Ccn
FBgn0259923	2022-09-04
FBgn0030364	Lsm12a
FBgn0033958	jef
FBgn0005694	Aef1
FBgn0000307	chif
FBgn0003656	sws
FBgn0010333	Rac1
FBgn0003310	S
FBgn0004875	enc
FBgn0265487	mbl
FBgn0039915	Gat
FBgn0086361	alph
FBgn0052103	SCaMC
FBgn0039678	Obp99a
FBgn0259110	mmd
FBgn0003371	sgg
FBgn0015399	kek1
FBgn0028577	hfp
FBgn0053181	CG33181
FBgn0000541	E(bx)
FBgn0039465	Tsp97E
FBgn0004179	Csp
FBgn0020880	CG7179
FBgn0031670	SelT
FBgn0010313	corto
FBgn0013750	Arf51F
FBgn0086359	Invadolysin
FBgn0034928	CG13562
FBgn0029771	CG12730
FBgn0040005	CG17883
FBgn0087035	AGO2
FBgn0029839	CG4660
FBgn0037007	CG5059
FBgn0003165	pum
FBgn0038733	CG11407
FBgn0052647	CG32647
FBgn0034070	SP2353
FBgn0034958	CG3907
FBgn0260960	Baldspot
FBgn0051072	Lerp
FBgn0027948	msps
FBgn0015622	Cnx99A
FBgn0263102	psq
FBgn0004102	oc
FBgn0027356	Amph
FBgn0040297	Nhe2
FBgn0035720	CG10077
FBgn0261822	Bsg
FBgn0020907	Scp2
FBgn0015795	Rab7
FBgn0053267	CG33267
FBgn0039927	CG11155
FBgn0039633	CG11873
FBgn0005671	Vha55
FBgn0011760	ctp
FBgn0053481	dpr7
FBgn0034484	CG11044
FBgn0069923	CG41128
FBgn0261552	ps
FBgn0004629	Cys
FBgn0034638	CG10433
FBgn0035499	Chd64
FBgn0264607	CaMKII
FBgn0015222	Fer1HCH
FBgn0002521	pho
FBgn0285925	Fas1
FBgn0002565	Lsp2
FBgn0031689	Cyp28d1
FBgn0259176	bun
FBgn0029814	CG15765
FBgn0040230	dbo
FBgn0011273	Acam
FBgn0039900	Syt7
FBgn0005586	Rab3
FBgn0039349	Ssadh
FBgn0032666	CG5758
FBgn0013334	Sap47
FBgn0260442	rhea
FBgn0015577	alpha-Est9
FBgn0041092	tai
FBgn0044511	mRpS21
FBgn0039559	NSD
FBgn0039379	CG5886
FBgn0031801	CG9498
FBgn0261112	APP-BP1
FBgn0030683	Mvd
FBgn0022768	Pp2C1
FBgn0037659	Kdm2
FBgn0085412	kmr
FBgn0037094	CG7611
FBgn0000636	Fas3
FBgn0035132	mthl10
FBgn0014340	mof
FBgn0011648	Mad
FBgn0011259	Sema1a
FBgn0020299	stumps
FBgn0010269	Dsor1
FBgn0004575	Syn
FBgn0033387	CG8008
FBgn0261403	sxc
FBgn0038428	CG14894
FBgn0031999	CG8419
FBgn0025684	MFS18
FBgn0030041	CG12116
FBgn0010265	RpS13
FBgn0261788	Ank2
FBgn0033504	CAP
FBgn0033315	beta3GalTII
FBgn0034264	Dlish
FBgn0037702	CG8176
FBgn0032330	Samuel
FBgn0000810	fs(1)K10
FBgn0030218	CG1628
FBgn0036373	Tgi
FBgn0029003	mab-21
FBgn0020412	JIL-1
FBgn0032305	CG6700
FBgn0051869	CG31869
FBgn0036837	CG18135
FBgn0029874	CG3342
FBgn0027513	ana2
FBgn0023172	RhoGEF2
FBgn0034437	CG10051
FBgn0033980	Cyp6a20
FBgn0038321	CG6218
FBgn0261714	Cpn
FBgn0003654	sw
FBgn0032329	Art8
FBgn0032536	Ance-3
FBgn0040366	CG11398
FBgn0037741	CG16908
FBgn0032421	crok
FBgn0031766	CG9117
FBgn0036450	Tdrd3
FBgn0036942	CG7328
FBgn0016641	PTP-ER
FBgn0050385	CG30385
FBgn0002707	mei-9
FBgn0263237	Cdk7
FBgn0034479	CG8654
FBgn0051675	CG31675
FBgn0052095	CG32095
FBgn0033981	Cyp6a21
FBgn0039623	CG1951
FBgn0053213	CG33213
FBgn0025802	Sbf
FBgn0027621	Pfrx
FBgn0260959	MCPH1
FBgn0003256	rl
FBgn0046685	Wsck
FBgn0085380	CG34351
FBgn0033135	Tsp42En
FBgn0031313	CG5080
FBgn0035802	Pura
FBgn0030930	Pgant7
FBgn0031752	CG9044
FBgn0036360	CG10713
FBgn0024806	DIP2
FBgn0029944	Dok
FBgn0029693	CG6379
FBgn0032973	CG6675
FBgn0002641	mal
FBgn0033631	Sod3
FBgn0283659	THG
FBgn0003638	su(w[a])
FBgn0031428	CG9886
FBgn0260991	Incenp
FBgn0038926	CG13409
FBgn0038865	cDIP
FBgn0261380	mRpL37
FBgn0032945	CG8665
FBgn0037265	spartin
FBgn0024997	CG2681
FBgn0029915	CG14434
FBgn0030964	Pvf1
FBgn0038332	CG6136
FBgn0031298	Atg4a
FBgn0024187	syd
FBgn0000588	esc
FBgn0034009	CG8155
FBgn0261811	pico
FBgn0039641	CG14511
FBgn0031284	PGAP2
FBgn0036063	CG6674
FBgn0036292	CG10646
FBgn0030272	CG15201
FBgn0259224	CG42324
FBgn0035285	CG12025
FBgn0034314	nopo
FBgn0085279	CG34250
FBgn0033015	d4
FBgn0001084	fy
FBgn0024994	Ugalt
FBgn0051223	CG31223
FBgn0032921	Mpp6
FBgn0039667	FipoQ
FBgn0039312	CG10514
FBgn0039098	GILT3
FBgn0037635	CG9837
FBgn0029137	Patsas
FBgn0260749	Utx
FBgn0031184	CG14615
FBgn0010894	sinu
FBgn0052407	CG32407
FBgn0035985	Cpr67B
FBgn0047038	ND-13B
FBgn0036248	ssp
FBgn0035359	CG1143
FBgn0026319	Traf4
FBgn0031183	CG14621
FBgn0002567	Rab32
FBgn0038269	Rrp6
FBgn0036918	Pfdn6
FBgn0034032	CG8195
FBgn0023083	fray
FBgn0030466	CG15744
FBgn0038326	CG5044
FBgn0024975	CG2712
FBgn0261385	scra
FBgn0031111	Obp19c
FBgn0034704	CG6758
FBgn0027584	CG4757
FBgn0023130	a6
FBgn0030010	CG10959
FBgn0000723	FER
FBgn0029117	Surf1
FBgn0028919	CG16865
FBgn0243512	puc
FBgn0035703	CG8270
FBgn0020261	pcm
FBgn0010441	pll
FBgn0034439	CG10062
FBgn0050044	s-cup
FBgn0035625	Blimp-1
FBgn0086347	Myo31DF
FBgn0039226	Ude
FBgn0015376	cutlet
FBgn0032481	CG16972
FBgn0039488	CG6066
FBgn0038275	CG3817
FBgn0037956	CG6959
FBgn0031631	CG3225
FBgn0030178	Naxe
FBgn0033313	Cirl
FBgn0261975	CG42806
FBgn0087007	bbg
FBgn0035977	PGRP-LF
FBgn0058006	CG40006
FBgn0038412	Zip89B
FBgn0035445	Ids
FBgn0035355	CG16985
FBgn0024807	DIP1
FBgn0243486	rdo
FBgn0037295	dpr16
FBgn0001078	ftz-f1
FBgn0053145	GalT1
FBgn0034491	Hsl
FBgn0034139	CG4927
FBgn0039157	Myo95E
FBgn0028932	CG16890
FBgn0031834	CG13766
FBgn0037251	CG9804
FBgn0027500	spd-2
FBgn0036659	CG9701
FBgn0029813	AgmNAT
FBgn0032321	YL-1
FBgn0003507	srp
FBgn0285879	disco-r
FBgn0051205	CG31205
FBgn0028509	CenG1A
FBgn0038928	Fadd
FBgn0040609	CG3348
FBgn0032705	Grip71
FBgn0036374	Spt20
FBgn0028292	ric8a
FBgn0029722	CG7024
FBgn0022960	vimar
FBgn0036967	SCCRO4
FBgn0032109	CG17005
FBgn0004168	5-HT1A
FBgn0033185	CG1603
FBgn0261041	stj
FBgn0032783	CG10237
FBgn0031542	CG15414
FBgn0034897	Sesn
FBgn0034390	CG15093
FBgn0038079	NijC
FBgn0262743	Fs(2)Ket
FBgn0029002	miple2
FBgn0025741	PlexA
FBgn0030479	Rbp1-like
FBgn0037504	CG1142
FBgn0030100	CG12106
FBgn0039742	CG15528
FBgn0083963	Nlg3
FBgn0032847	Taf13
FBgn0032022	CG14275
FBgn0085400	side-V
FBgn0040467	Dlip1
FBgn0029789	PGAP1
FBgn0032683	kon
FBgn0028704	Nckx30C
FBgn0003687	Tbp
FBgn0023518	trr
FBgn0038974	CG5377
FBgn0041711	yellow-e
FBgn0035965	Use1
FBgn0004959	phm
FBgn0037848	Tsp86D
FBgn0032601	yellow-b
FBgn0023001	melt
FBgn0029672	CG2875
FBgn0033677	CG8321
FBgn0000241	bw
FBgn0034261	HPS4
FBgn0011672	Mvl
FBgn0260789	mxc
FBgn0003250	Rh4
FBgn0261859	CG42788
FBgn0032285	CG17108
FBgn0003334	Scm
FBgn0015591	AstA
FBgn0033742	Nepl10
FBgn0034172	CG6665
FBgn0041096	rols
FBgn0043854	slam
FBgn0051635	CG31635
FBgn0037556	CG9636
FBgn0001206	Hmr
FBgn0039589	CG9986
FBgn0004394	pdm2
FBgn0051547	NKCC
FBgn0036278	CrzR
FBgn0036291	CG10681
FBgn0036754	CG5589
FBgn0263706	CG43658
FBgn0040688	CG12483
FBgn0050390	Sgf29
FBgn0025837	CG17636
FBgn0053057	CG33057
FBgn0033760	CG8785
FBgn0036423	CG3919
FBgn0051812	Tsen2
FBgn0028516	ZnT35C
FBgn0032506	CG9395
FBgn0032290	CG6443
FBgn0031895	CG4497
FBgn0037364	Rab23
FBgn0037151	CG7130
FBgn0035901	Pus7
FBgn0030556	mRNA-cap
FBgn0040091	Ugt317A1
FBgn0029686	Glos
FBgn0032286	CG7300
FBgn0035260	CG7991
FBgn0003964	usp
FBgn0024983	CG4293
FBgn0001229	Hsp67Bc
FBgn0083949	side-III
FBgn0034053	Cyp4aa1
FBgn0039159	mRpS24
FBgn0038874	ETHR
FBgn0038139	PK2-R2
FBgn0037379	CG10979
FBgn0035153	ebd1
FBgn0035113	pyx
FBgn0026582	Hmg-2
FBgn0085370	Pde11
FBgn0040823	dpr6
FBgn0261545	CG42663
FBgn0034229	CG4847
FBgn0050414	CG30414
FBgn0032116	Mco1
FBgn0031682	CG5828
FBgn0025185	az2
FBgn0034330	BomS4
FBgn0265276	l(3)neo38
FBgn0037546	mAChR-B
FBgn0035833	CG7565
FBgn0030773	CG9676
FBgn0035199	tfc
FBgn0034567	CG15651
FBgn0040734	BomS5
FBgn0034540	Lrt
FBgn0063368	Gpb5
FBgn0040207	kat80
FBgn0000996	dup
FBgn0038533	CG7523
FBgn0001990	wek
FBgn0030794	CG13005
FBgn0034710	Alp7
FBgn0260764	CG42562
FBgn0031118	RhoGAP19D
FBgn0036576	CG5151
FBgn0040372	G9a
FBgn0000567	Eip74EF
FBgn0052537	CG32537
FBgn0028426	RNaseZ
FBgn0039008	CG6972
FBgn0038390	Rbf2
FBgn0032266	CG18302
FBgn0035155	RabX6
FBgn0029863	CG3823
FBgn0085384	CG34355
FBgn0000404	CycA
FBgn0033815	CG4676
FBgn0000524	dx
FBgn0262103	Sik3
FBgn0035414	CG14965
FBgn0013279	Hsp70Bc
FBgn0285912	mah
FBgn0040600	CG13631
FBgn0032422	atilla
FBgn0037408	NPFR
FBgn0037164	CG11438
FBgn0260862	Vti1a
FBgn0029894	CG14440
FBgn0086370	sra
FBgn0051100	CG31100
FBgn0034447	CG7744
FBgn0036544	sff
FBgn0000592	Est-6
FBgn0004456	mew
FBgn0050463	Pgant9
FBgn0022800	Cad96Ca
FBgn0000246	c(3)G
FBgn0032660	elfless
FBgn0032514	CG9302
FBgn0030034	CG10555
FBgn0015380	drl
FBgn0260648	Rrp40
FBgn0086448	PIG-Q
FBgn0033654	Sobp
FBgn0038765	CG4424
FBgn0040251	Ugt302K1
FBgn0031855	meng
FBgn0035902	CG6683
FBgn0030963	CG7101
FBgn0003062	Fib
FBgn0284442	Mcm3
FBgn0262733	Src64B
FBgn0040653	IM4
FBgn0035871	BI-1
FBgn0039020	CG17141
FBgn0037492	CG10050
FBgn0035780	CG18417
FBgn0261703	gce
FBgn0030055	Rubicon
FBgn0033289	CG2121
FBgn0260742	CG12213
FBgn0036875	CG9449
FBgn0000055	Adh
FBgn0004395	unk
FBgn0051365	CG31365
FBgn0086365	Orct2
FBgn0039644	rdog
FBgn0067629	CG33332
FBgn0011674	insc
FBgn0000464	Lar
FBgn0000038	nAChRbeta1
FBgn0010051	Itpr
FBgn0050203	CG30203
FBgn0062442	Cisd2
FBgn0038917	CG6678
FBgn0030884	CG6847
FBgn0030104	CG15368
FBgn0038629	CG14304
FBgn0259222	CG42322
FBgn0028879	CG15270
FBgn0032856	CG16798
FBgn0032381	Mal-B1
FBgn0261090	Sytbeta
FBgn0030243	CG2186
FBgn0033628	CG13203
FBgn0000615	exu
FBgn0031571	bark
FBgn0030809	Ubr1
FBgn0052105	Lmx1a
FBgn0025809	Paf-AHalpha
FBgn0030562	CG9400
FBgn0035371	AhcyL1
FBgn0029955	CG15478
FBgn0000542	ec
FBgn0031564	CG2816
FBgn0033221	CG12825
FBgn0032079	CG31886
FBgn0030260	CG1537
FBgn0040929	CG12659
FBgn0037521	CG2993
FBgn0040212	Dhap-at
FBgn0037777	CG11722
FBgn0031457	Snx21
FBgn0036240	CG6928
FBgn0014861	Mcm2
FBgn0039160	CG5510
FBgn0002899	mus301
FBgn0030654	CG15643
FBgn0034684	CG13501
FBgn0002609	E(spl)m3-HLH
FBgn0051151	wge
FBgn0050338	CG30338
FBgn0039478	Nep5
FBgn0037409	Osi24
FBgn0031632	CG15628
FBgn0262574	CG43114
FBgn0085382	CG34353
FBgn0033190	Gpo2
FBgn0039250	Mink
FBgn0032876	Cen
FBgn0041713	yellow-c
FBgn0036773	CG13698
FBgn0263120	Acsl
FBgn0033679	CG8888
FBgn0260429	CG42524
FBgn0039941	CG17167
FBgn0032414	CG17211
FBgn0035695	CG10226
FBgn0035382	Or63a
FBgn0037876	CG4820
FBgn0037802	Sirt6
FBgn0034075	Asph
FBgn0003041	pbl
FBgn0039323	CG10559
FBgn0032006	Pvr
FBgn0031875	CG3430
FBgn0036040	CG6749
FBgn0035379	spz5
FBgn0011589	Elk
FBgn0086655	jing
FBgn0035693	CG8219
FBgn0010052	Jhe
FBgn0286071	AdamTS-A
FBgn0262738	norpA
FBgn0011703	RnrL
FBgn0038295	Gyc88E
FBgn0051719	RluA-1
FBgn0029761	SK
FBgn0003028	ovo
FBgn0032047	CG13088
FBgn0051146	Nlg1
FBgn0015618	Cdk8
FBgn0003295	ru
FBgn0267449	WDY
FBgn0010241	Mdr50
FBgn0003415	skd
FBgn0001112	Gld
FBgn0030662	CG9220
FBgn0039466	CG5521
FBgn0038371	Pbp45
FBgn0036465	Rpn12R
FBgn0030927	CG15046
FBgn0035084	CG15861
FBgn0029834	CG5937
FBgn0016061	side
FBgn0022987	qkr54B
FBgn0035477	CG14982
FBgn0028523	CG5888
FBgn0002543	robo2
FBgn0005696	DNApol-alpha73
FBgn0037618	ouib
FBgn0032707	CG10348
FBgn0028844	CG15283
FBgn0037141	DNApol-eta
FBgn0050418	nord
FBgn0004514	Oct-TyrR
FBgn0002989	okr
FBgn0036141	wls
FBgn0038074	Gnmt
FBgn0261016	clos
FBgn0030339	Cyp28c1
FBgn0003339	Scr
FBgn0051104	CG31104
FBgn0010041	GstD5
FBgn0062412	Ctr1B
FBgn0032391	escl
FBgn0035689	CG7376
FBgn0262539	CG43093
FBgn0038967	CG13847
FBgn0050381	PIG-X
FBgn0035085	CG3770
FBgn0050033	CG30033
FBgn0003002	opa
FBgn0250755	CG42233
FBgn0259823	CG42404
FBgn0036032	CG16711
FBgn0052061	CG32061
FBgn0027095	Manf
FBgn0038402	Fer2
FBgn0031696	Bub1
FBgn0050090	CG30090
FBgn0034127	CG7848
FBgn0039006	Cyp6d4
FBgn0035676	ssp6
FBgn0036750	CG6034
FBgn0029825	CG12728
FBgn0085434	NaCP60E
FBgn0259108	futsch
FBgn0010194	Wnt5
FBgn0261397	didum
FBgn0031053	CG14223
FBgn0030641	CG6299
FBgn0039038	CG6688
FBgn0035725	Mis12
FBgn0030700	CG15914
FBgn0024234	gbb
FBgn0003044	Pcl
FBgn0042105	CG18748
FBgn0033794	CG13326
FBgn0032123	Oatp30B
FBgn0038769	Regnase-1
FBgn0028700	RfC38
FBgn0261277	rtv
FBgn0033159	Dscam1
FBgn0027598	cindr
FBgn0035309	CG15879
FBgn0039712	CG15514
FBgn0028855	CG15282
FBgn0033155	Br140
FBgn0032669	CG15155
FBgn0038404	CG8925
FBgn0051849	CG31849
FBgn0243514	eater
FBgn0038732	CG11391
FBgn0035398	Cht7
FBgn0264002	MsR2
FBgn0031646	snsl
FBgn0003396	shn
FBgn0033058	CCHa2-R
FBgn0032457	CG15483
FBgn0035677	CG13293
FBgn0087040	alphaTub67C
FBgn0028418	Lk
FBgn0003751	trk
FBgn0035047	Pof
FBgn0003358	Jon99Ci
FBgn0051347	CG31347
FBgn0038354	CG5404
FBgn0261068	LSm7
FBgn0260386	mtg
FBgn0000097	aop
FBgn0052643	CG32643
FBgn0037322	Or83a
FBgn0263076	Klp54D
FBgn0000577	en
FBgn0036346	CG11251
FBgn0030241	feo
FBgn0085203	CG34174
FBgn0038439	Cad89D
FBgn0035585	ATPsynCF6L
FBgn0262568	CG43108
FBgn0085282	CG34253
FBgn0051481	pb
FBgn0005658	Ets65A
FBgn0015904	ara
FBgn0263048	Gpdh3
FBgn0032244	RfC3
FBgn0028675	Sur
FBgn0036396	CG17359
FBgn0042630	Sox21b
FBgn0034911	GlyT
FBgn0003996	w
FBgn0017556	Prosalpha4T2
FBgn0051157	CG31157
FBgn0036421	CG13481
FBgn0031861	CG17375
FBgn0000658	fj
FBgn0085431	CG34402
FBgn0259167	CG42272
FBgn0029713	CG11436
FBgn0040717	Nplp4
FBgn0010341	Cdc42
FBgn0036520	CG13449
FBgn0028850	CG15260
FBgn0032235	CG5096
FBgn0022699	D19B
FBgn0250868	CG42239
FBgn0001217	Hsc70-2
FBgn0259216	RhoGAP102A
FBgn0040843	CG15213
FBgn0050361	mtt
FBgn0038909	CG6569
FBgn0052855	CG32855
FBgn0031367	c-cup
FBgn0028379	fan
FBgn0050105	CG30105
FBgn0085481	CG34452
FBgn0051324	CG31324
FBgn0036329	CG11262
FBgn0036962	CG17122
FBgn0033115	Spn42De
FBgn0030813	CG4949
FBgn0035845	CG13675
FBgn0040347	mus81
FBgn0031517	CG15406
FBgn0004892	sob
FBgn0036648	CG4098
FBgn0035279	Cpr62Ba
FBgn0034477	CG13872
FBgn0085480	CG34451
FBgn0014011	Rac2
FBgn0037690	Task7
FBgn0032615	CG6012
FBgn0030763	CG9782
FBgn0030508	CG15760
FBgn0050096	CG30096
FBgn0262581	CG43121
FBgn0028963	Or49b
FBgn0032895	twit
FBgn0035921	CG13305
FBgn0003410	sina
FBgn0011746	ana
FBgn0026136	CkIIbeta2
FBgn0037518	CG2641
FBgn0027073	Ugt49B1
FBgn0038826	Syp
FBgn0033365	CG8170
FBgn0033756	CG17760
FBgn0039310	CG11878
FBgn0036906	CG14102
FBgn0261046	Dscam3
FBgn0260480	CG32295
FBgn0039829	CG15561
FBgn0037697	GstZ2
FBgn0026563	CG1979
FBgn0034658	Grx1t
FBgn0040343	CG3713
FBgn0051709	CG31709
FBgn0261871	dpr2
FBgn0036094	CG14153
FBgn0035273	CG12020
FBgn0011555	thetaTry
FBgn0028903	CG13243
FBgn0039354	Lgr3
FBgn0031728	Hsp60C
FBgn0003174	pwn
FBgn0037995	CG3809
FBgn0039041	CG13838
FBgn0036708	CG13725
FBgn0035497	CG14995
FBgn0053510	CG33510
FBgn0036713	Mip
FBgn0050403	CG30403
FBgn0035852	CG7387
FBgn0037038	CG11037
FBgn0039498	CG17991
FBgn0036899	tey
FBgn0032415	rho-6
FBgn0085209	CG34180
FBgn0035534	mRpS6
FBgn0037517	CG10086
FBgn0028892	CG4161
FBgn0038140	PK2-R1
FBgn0030673	CG15601
FBgn0032637	CG5050
FBgn0046332	gskt
FBgn0063499	GstE10
FBgn0014464	Cp7Fa
FBgn0028544	Vajk3
FBgn0039332	alrm
FBgn0031872	ihog
FBgn0267977	mh
FBgn0034996	CG13575
FBgn0024189	sns
FBgn0040388	boi
FBgn0052026	CG32026
FBgn0038706	CG3517
FBgn0038018	Tim17a1
FBgn0030077	CG15365
FBgn0051814	DIP-kappa
FBgn0032677	CG5790
FBgn0052119	CG32119
FBgn0039028	CG13840
FBgn0031540	Pif1
FBgn0085386	CG34357
FBgn0051327	CG31327
FBgn0038445	CG14891
FBgn0027074	Ugt36F1
FBgn0040963	CG18662
FBgn0032769	CG10750
FBgn0030384	CG2577
FBgn0031080	CG12655
FBgn0033368	CG13743
FBgn0020379	Rfx
FBgn0053306	CG33306
FBgn0052686	CG32686
FBgn0039491	CG6059
FBgn0025821	I-t
FBgn0032668	CG17681
FBgn0036437	CG5048
FBgn0052656	Muc11A
FBgn0051025	Ppi1
FBgn0030296	CG15196
FBgn0024897	b6
FBgn0028997	nmdyn-D7
FBgn0037579	COX7AL
FBgn0036075	CG8065
FBgn0040907	mRpL33
FBgn0033554	Lsm10
FBgn0051029	CG31029
FBgn0037683	CG18473
FBgn0032869	CG17470
FBgn0036969	Spn77Bb
FBgn0020633	Mcm7
FBgn0053287	CG33287
FBgn0039235	CAH4
FBgn0038630	CG14305
FBgn0032625	CG15136
FBgn0000251	cad
FBgn0261612	CngA
FBgn0038718	CG17752
FBgn0028856	CG18063
FBgn0032219	CG4995
FBgn0030921	CG6290
FBgn0085376	CG34347
FBgn0031732	CG11149
FBgn0039083	CG10177
FBgn0043043	Desat2
FBgn0038000	Rsbp15
FBgn0036345	CG17300
FBgn0036956	CG13813
FBgn0030418	CG4004
FBgn0031443	Prosbeta4R2
FBgn0029170	TwdlT
FBgn0038136	CG8774
FBgn0034121	CG6262
FBgn0003892	ptc
FBgn0038051	CG17207
FBgn0051538	CG31538
FBgn0039421	CG6036
FBgn0039070	CG17083
FBgn0034105	CG7755
FBgn0085454	CG34425
FBgn0054001	CG34001
FBgn0036785	CG13700
FBgn0003889	betaTub85D
FBgn0031116	CG1695
FBgn0020280	laf
FBgn0033963	CG12857
FBgn0052371	CG32371
FBgn0034144	CG5089
FBgn0038607	hmw
FBgn0012034	AcCoAS
FBgn0034827	Klp59D
FBgn0033706	Vha36-2
FBgn0033868	S-Lap7
FBgn0028670	Vha100-2
FBgn0263111	cac
FBgn0250849	CG32388
FBgn0037985	ssp5
FBgn0032632	CG6380
FBgn0037064	CG9389
FBgn0031451	CG9961
FBgn0036652	CG13032
FBgn0035218	CG9173
FBgn0051055	CG31055
FBgn0038377	CG9632
FBgn0038208	CG14355
FBgn0259795	loopin-1
FBgn0046793	CG32236
FBgn0039471	CG6295
FBgn0037626	CG8236
FBgn0037506	Mics1
FBgn0050446	Tdc2
FBgn0033952	Adgf-E
FBgn0031920	CG6441
FBgn0032360	CG14926
FBgn0031784	CG9222
FBgn0038450	CG17560
FBgn0032055	Sgp
FBgn0051788	CG31788
FBgn0011206	bol
FBgn0262002	CG42820
FBgn0263911	COX8
FBgn0031139	CG11227
FBgn0035709	eIF4E4
FBgn0052479	Usp10
FBgn0031723	CG7251
FBgn0050181	ppk3
FBgn0011244	Hsp60B
FBgn0035161	CG13898
FBgn0029993	CG1571
FBgn0031878	sip2
FBgn0038436	Gyc89Db
FBgn0038102	CG14383
FBgn0031444	Trf4
FBgn0035823	eIF4E5
FBgn0050357	CG30357
FBgn0051075	CG31075
FBgn0259713	CG42367
FBgn0005660	Ets21C
FBgn0051533	CG31533
FBgn0038373	CG4546
FBgn0270925	CG4836
FBgn0028412	Mst33A
FBgn0051679	Tengl3
FBgn0033467	Pdrg1
FBgn0037325	CG12147
FBgn0053340	CG33340
FBgn0051231	CG31231
FBgn0051804	CG31804
FBgn0035455	CG10862
FBgn0040356	CG12498
FBgn0029501	Crtp
FBgn0043530	Obp51a
FBgn0052806	CG32806
FBgn0035265	PIG-Wb
FBgn0022986	qkr58E-1
FBgn0261287	ymp
FBgn0085248	CG34219
FBgn0030798	CG13003
FBgn0051198	CG31198
FBgn0036723	CG12229
FBgn0085426	Rgk3
FBgn0262057	Spn77Ba
FBgn0038565	CG7794
FBgn0038123	CG8508
FBgn0037455	CG2336
FBgn0032805	CG10337
FBgn0031849	CG11327
FBgn0040368	eIF4E7
FBgn0033818	CG4712
FBgn0040505	Alk
FBgn0038163	CG10841
FBgn0033248	Dic3
FBgn0034440	CG10073
FBgn0029750	CG3323
FBgn0039792	CG2267
FBgn0051798	CG31798
FBgn0037040	CG12983
FBgn0039373	CG5024
FBgn0035915	S-Lap1
FBgn0026160	tna
FBgn0250821	CG14644
FBgn0036031	CG6761
FBgn0083946	lobo
FBgn0051244	CG31244
FBgn0028838	CSN1a
FBgn0040519	CG15219
FBgn0038248	CG7886
FBgn0250841	CG17242
FBgn0259922	Skadu
FBgn0034472	CG8517
FBgn0034132	S-Lap8
FBgn0053286	CG33286
FBgn0047351	CG31468
FBgn0037988	CG14740
FBgn0038915	CG17819
FBgn0037115	CG11249
FBgn0030207	CG2887
FBgn0030001	cyr
FBgn0034416	CG15109
FBgn0085486	CG34457
FBgn0038978	tHMG1
FBgn0004171	Mst98Cb
FBgn0052718	CG32718
FBgn0061197	salto
FBgn0034998	CG13577
FBgn0033705	CG13168
FBgn0051803	Rsph9
FBgn0032464	Vha68-3
FBgn0031785	CG13991
FBgn0035957	CG5144
FBgn0028848	Gpo3
FBgn0050365	spaw
FBgn0262351	CG43049
FBgn0031070	CG12702
FBgn0039925	Kif3C
FBgn0039501	TTLL6B
FBgn0038334	h-cup
FBgn0031240	CG3345
FBgn0054034	CG34034
FBgn0000274	Pka-C2
FBgn0003060	CG9757
FBgn0034840	CG3124
FBgn0033880	CG6553
FBgn0028560	sut4
FBgn0038463	CG3534
FBgn0037500	CG17944
FBgn0037147	CG7140
FBgn0031574	TTLL4B
FBgn0036014	CG3222
FBgn0004108	Nrt
FBgn0034824	Klp59C
FBgn0261349	Mst36Fb
FBgn0037915	CG6790
FBgn0051482	CG31482
FBgn0035034	CG3565
FBgn0034844	CG9861
FBgn0051226	CG31226
FBgn0042627	FASN2
FBgn0011270	Pglym87
FBgn0040508	ACXC
FBgn0035724	CG10064
FBgn0030376	CG2750
FBgn0034863	SkpF
FBgn0029995	CG2256
FBgn0051735	CG31735
FBgn0039010	CG4907
FBgn0031786	CG13989
FBgn0035665	Jon65Aiii
FBgn0034459	TTLL6A
FBgn0051921	CG31921
FBgn0032503	CG16825
FBgn0036321	CG14120
FBgn0029890	Fum2
FBgn0000578	ena
FBgn0085223	CG34194
FBgn0050413	CG30413
FBgn0039752	CG15530
FBgn0031501	CG17261
FBgn0037461	CG15177
FBgn0261508	CG42656
FBgn0051639	CG31639
FBgn0011743	Arp53D
FBgn0003124	polo
FBgn0020399	Mst89B
FBgn0030421	Agpat1
FBgn0034490	CG9864
FBgn0037860	CG6629
FBgn0030697	CG8565
FBgn0036778	Cyp312a1
FBgn0052064	S-Lap4
FBgn0032111	CG13110
FBgn0051773	CG31773
FBgn0035619	Alp10
FBgn0036259	CG9760
FBgn0034882	Eglp1
FBgn0035124	ttm2
FBgn0045770	S-Lap3
FBgn0051730	CG31730
FBgn0051343	CG31343
FBgn0039376	CG14354
FBgn0037388	CG14676
FBgn0086681	Mst36Fa
FBgn0051949	CG31949
FBgn0259918	inaF-B
FBgn0032471	CG5122
FBgn0033056	CG7856
FBgn0032086	CG17906
FBgn0031724	CG18266
FBgn0032525	Hsp60D
FBgn0050350	CG30350
FBgn0051948	CG31948
FBgn0051924	CG31924
FBgn0039104	CG10252
FBgn0034816	CG3085
FBgn0034657	LBR
FBgn0031690	CG7742
FBgn0028942	CG16852
FBgn0051204	CG31204
FBgn0036159	CG7557
FBgn0036443	CG13471
FBgn0037460	sowi
FBgn0053284	CG33284
FBgn0030764	CG9777
FBgn0031859	CG17377
FBgn0036110	Cpr67Fb
FBgn0031545	CG3213
FBgn0035005	CG3483
FBgn0086915	Mst77F
FBgn0002865	Mst98Ca
FBgn0031130	CG15452
FBgn0039343	CG5111
FBgn0041102	ocn
FBgn0035776	CG8564
FBgn0032131	CG3841
FBgn0031831	COX5BL
FBgn0002842	sa
FBgn0032372	CG4988
FBgn0259164	CG42269
FBgn0262547	CG43101
FBgn0051858	t-cup
FBgn0039398	CG14540
FBgn0052351	S-Lap2
FBgn0032187	CG4839
FBgn0051874	Fum4
FBgn0032664	Slc25A46b
FBgn0039088	CG10164
FBgn0033888	CG18568
FBgn0051954	CG31954
FBgn0031323	CG5139
FBgn0030191	CG15306
FBgn0032299	CG17127
FBgn0029661	CG16781
FBgn0039190	CG5762
FBgn0033893	CG18371
FBgn0040371	CG12470
FBgn0036895	ms(3)76Cc
FBgn0035855	CG7366
FBgn0036441	CG13476
FBgn0031208	CR11023
FBgn0035730	CG17744
FBgn0029877	CG17717
FBgn0051294	CG31294
FBgn0052081	CG32081
FBgn0034835	CG3092
FBgn0033856	CG13334
FBgn0038892	CG15498
FBgn0039071	bb8
FBgn0031941	ATPsynGL
FBgn0031129	CG1324
FBgn0035996	CG3448
FBgn0034467	CG15128
FBgn0050177	CG30177
FBgn0046294	CG12699
FBgn0052437	CG32437
FBgn0035598	CG4669
FBgn0052832	CG32832
FBgn0031332	CG5556
FBgn0053128	CG33128
FBgn0036729	CG13733
FBgn0039873	Smvt
FBgn0037398	CG15580
FBgn0031620	CG11929
FBgn0037616	CG8136
FBgn0038124	CG14380
FBgn0028531	CG15286
FBgn0037986	CG14736
FBgn0004106	Cdk1
FBgn0028868	CG4701
FBgn0053113	Rtnl1
FBgn0036784	CG5103
FBgn0033063	CG14589
FBgn0050103	CG30103
FBgn0033283	CG11635
FBgn0032281	CG17107
FBgn0038697	CG3581
FBgn0036931	CG14183
FBgn0017448	CG2187
FBgn0037101	CG7634
FBgn0085479	CG34450
FBgn0036442	CG13473
FBgn0028880	CG15256
FBgn0028533	CG7953
FBgn0032364	CG4970
FBgn0260481	CG32454
FBgn0038266	CG3610
FBgn0036704	CG6497
FBgn0028901	CG18109
FBgn0028986	Spn38F
FBgn0038200	CG9920
FBgn0250845	CG1288
FBgn0050362	boly
FBgn0037462	sunz
FBgn0032505	CG16826
FBgn0031085	CG9570
FBgn0032878	CG9316
FBgn0013810	Dhc36C
FBgn0250846	glob2
FBgn0050360	Mal-A6
FBgn0032648	CG15144
FBgn0038819	Cpr92F
FBgn0038775	CG17199
FBgn0032068	LManV
FBgn0261529	ms(2)34Fe
FBgn0031504	CG15403
FBgn0035481	CG12605
FBgn0002873	mud
FBgn0032314	CG7309
FBgn0026085	dgt4
FBgn0032039	CG13385
FBgn0039331	ND-49L
FBgn0259701	CG42355
FBgn0038709	CG15025
FBgn0031345	CG18132
FBgn0050293	Cht12
FBgn0016797	fz2
FBgn0053093	CG33093
FBgn0036941	CG7335
FBgn0036204	Tim13
FBgn0051459	CG31459
FBgn0030441	CG2209
FBgn0032636	CG5043
FBgn0036703	CG7707
FBgn0030936	CG6481
FBgn0051816	CG31816
FBgn0002570	Mal-A1
FBgn0035800	CG7716
FBgn0032419	CG17217
FBgn0034464	CG11018
FBgn0035380	CG9970
FBgn0031410	CG17237
FBgn0053191	CG33191
FBgn0036482	CG13457
FBgn0085329	CG34300
FBgn0004228	mex1
FBgn0051907	Mst27D
FBgn0034826	CG13544
FBgn0002862	Mst87F
FBgn0052487	CG32487
FBgn0052436	CG32436
FBgn0037035	CG10589
FBgn0033297	Mal-A8
FBgn0052181	CG32181
FBgn0053290	CG33290
FBgn0034957	Rsph4a
FBgn0030780	CG13008
FBgn0031585	CG2955
FBgn0004882	orb
FBgn0051391	CG31391
FBgn0260776	CG42570
FBgn0040694	CG14974
FBgn0035332	CG13801
FBgn0032385	CG16964
FBgn0033047	CG7882
FBgn0036808	Dic4
FBgn0050268	CG30268
FBgn0250827	whip
FBgn0050222	CG30222
FBgn0035217	FucTD
FBgn0029940	CG1958
FBgn0036497	Ran-like
FBgn0085196	CG34167
FBgn0250844	CG4218
FBgn0003961	Uro
FBgn0034601	CG4286
FBgn0036029	CG16719
FBgn0262487	CG43077
FBgn0038125	CG8141
FBgn0031946	CG7164
FBgn0031235	CG13693
FBgn0002872	mu2
FBgn0029817	CG15764
FBgn0027795	CG14785
FBgn0261565	Lmpt
FBgn0030449	Fer3HCH
FBgn0033168	CG11145
FBgn0052086	CG32086
FBgn0032313	CG14070
FBgn0250815	Jon65Aiv
FBgn0261806	CG42752
FBgn0030846	CG12992
FBgn0031163	CG14579
FBgn0083943	CG34107
FBgn0034592	CG9406
FBgn0263034	CG43329
FBgn0262962	CG43273
FBgn0035035	Samtor
FBgn0004368	Ptp4E
FBgn0038106	CG7488
FBgn0031730	CG7236
FBgn0042213	CG18731
FBgn0029840	raptor
FBgn0038960	CG13855
FBgn0026257	cav
FBgn0030803	CG4880
FBgn0086384	Mer
FBgn0039687	Naa40
FBgn0033225	TTLL12
FBgn0026263	bip1
FBgn0035971	CG4477
FBgn0004837	Su(H)
FBgn0031107	HERC2
FBgn0037229	CG9766
FBgn0020392	Nmt
FBgn0051097	CG31097
FBgn0038491	CG5292
FBgn0022069	Nnp-1
FBgn0052087	CG32087
FBgn0262891	CG43246
FBgn0039381	SppL
FBgn0028541	TM9SF4
FBgn0004647	N
FBgn0030625	CG5877
FBgn0029895	CG14441
FBgn0031213	galectin
FBgn0023094	cyc
FBgn0039799	CG15543
FBgn0262167	ana1
FBgn0263782	Hmgcr
FBgn0262562	CG43102
FBgn0028497	CG3530
FBgn0040651	CG15458
FBgn0014007	Ptp69D
FBgn0263929	jvl
FBgn0031229	CG3436
FBgn0039462	CG14252
FBgn0037276	CG17387
FBgn0038029	GstD11
FBgn0034878	pita
FBgn0260748	CG5004
FBgn0265597	rad
FBgn0259878	Fs
FBgn0267033	mamo
FBgn0050098	CG30098
FBgn0053125	CG33125
FBgn0052557	Mco4
FBgn0051955	CG31955
FBgn0259227	CG42327
FBgn0028935	CG7653
FBgn0036671	CG9951
FBgn0029980	CG10778
FBgn0052755	CG32755
FBgn0016978	snRNP-U1-70K
FBgn0038740	CG4562
FBgn0027949	msb1l
FBgn0029603	CG14053
FBgn0037894	Ranbp9
FBgn0039293	Alg9
FBgn0031289	CG13950
FBgn0028468	rtet
FBgn0283682	Ge-1
FBgn0019662	qm
FBgn0031142	r-cup
FBgn0036052	CG10809
FBgn0034650	NC2alpha
FBgn0036569	IleRS-m
FBgn0036224	Rpt4R
FBgn0033842	cbc
FBgn0038855	CG5745
FBgn0032680	Ntf-2r
FBgn0025115	Acyp
FBgn0011817	nmo
FBgn0039395	CG14546
FBgn0038098	CG7381
FBgn0050277	Oatp58Da
FBgn0259680	Pkcdelta
FBgn0031676	senju
FBgn0262123	l(2)41Ab
FBgn0037543	CG10903
FBgn0261938	mtRNApol
FBgn0035110	thoc7
FBgn0036191	Sugb
FBgn0036402	CG6650
FBgn0051320	HEATR2
FBgn0037719	bocks
FBgn0029503	CHORD
FBgn0023545	PIG-K
FBgn0037549	CG7878
FBgn0027564	CG3149
FBgn0260459	CG14106
FBgn0026713	l(1)G0007
FBgn0030351	CG1840
FBgn0034784	CG9826
FBgn0029689	CG6428
FBgn0036552	CG17028
FBgn0015396	jumu
FBgn0026379	Pten
FBgn0038536	CG7655
FBgn0033865	CG6220
FBgn0036210	CG14130
FBgn0085425	CG34396
FBgn0036222	SdhAL
FBgn0032515	loqs
FBgn0259171	Pde9
FBgn0037834	Art1
FBgn0061200	Nup153
FBgn0010905	Spn
FBgn0036537	CG18081
FBgn0041588	eIF2D
FBgn0051524	CG31524
FBgn0053234	CG33234
FBgn0036301	CG4069
FBgn0033716	Den1
FBgn0010803	TrpRS
FBgn0028581	mei-217
FBgn0263602	Tasp1
FBgn0067317	Cby
FBgn0030685	Graf
FBgn0024329	Mekk1
FBgn0039141	spas
FBgn0037197	CG13239
FBgn0027568	Cand1
FBgn0054056	CG34056
FBgn0052484	Sk2
FBgn0035983	CG4080
FBgn0039417	CG6073
FBgn0039386	CG5948
FBgn0034560	CAH15
FBgn0051249	CG31249
FBgn0032817	CG10631
FBgn0029747	CG5062
FBgn0260229	Mocs2A
FBgn0001137	grk
FBgn0035856	CG13679
FBgn0033521	CG12896
FBgn0040087	p115
FBgn0036811	MED11
FBgn0037924	CG14712
FBgn0032848	nesd
FBgn0260750	Mulk
FBgn0031661	Gmd
FBgn0030761	CG9784
FBgn0034007	ND-51L2
FBgn0030242	sofe
FBgn0020912	Ptx1
FBgn0038202	CG12402
FBgn0031399	mio
FBgn0261573	CoRest
FBgn0032050	CG13096
FBgn0004360	Wnt2
FBgn0033149	CG11060
FBgn0053177	CG33177
FBgn0260859	Bet3
FBgn0032925	CG9246
FBgn0051875	CG31875
FBgn0029945	CG18155
FBgn0036888	CG9330
FBgn0035120	wac
FBgn0027495	Smyd4-4
FBgn0040687	CG14645
FBgn0039738	Mgat2
FBgn0263278	Fic
FBgn0028744	CG5033
FBgn0037513	pyd3
FBgn0033497	CG12912
FBgn0002716	mei-W68
FBgn0004369	Ptp99A
FBgn0037838	TTLL15
FBgn0039760	CG9682
FBgn0036770	Prestin
FBgn0036670	CG13029
FBgn0260645	CG42537
FBgn0031174	CG1486
FBgn0033916	Usp20-33
FBgn0044871	Gos28
FBgn0033891	CG8067
FBgn0051957	CG31957
FBgn0026083	tyf
FBgn0032870	CG2608
FBgn0039132	AP-1sigma
FBgn0023522	CG11596
FBgn0039155	Kal1
FBgn0040208	Kat60
FBgn0003716	tkv
FBgn0035235	CG7879
FBgn0038651	Epg5
FBgn0034989	CG3356
FBgn0052638	CG32638
FBgn0032629	beat-IIIc
FBgn0040235	c12.1
FBgn0035769	CTCF
FBgn0261119	Prp19
FBgn0011763	Dp
FBgn0022710	Ac13E
FBgn0030039	CG12123
FBgn0003116	pn
FBgn0038816	Lrrk
FBgn0033848	CG13330
FBgn0042206	GstD10
FBgn0039747	AdoR
FBgn0004595	pros
FBgn0000459	disco
FBgn0036560	CG5895
FBgn0033474	CG1407
FBgn0011282	Obp84a
FBgn0002022	Catsup
FBgn0001994	crp
FBgn0285944	para
FBgn0002673	twe
FBgn0035137	CG1233
FBgn0259720	CG42374
FBgn0037935	CG6834
FBgn0038471	CG5220
FBgn0051501	nxf4
FBgn0004607	zfh2
FBgn0051693	CG31693
FBgn0020620	RN-tre
FBgn0033696	Cyp6g2
FBgn0031805	Nepl4
FBgn0259742	CG42360
FBgn0039790	CG2246
FBgn0025573	PpN58A
FBgn0026369	Sara
FBgn0013997	Nrx-IV
FBgn0259735	mtgo
FBgn0030082	HP1b
FBgn0038810	Srp72
FBgn0000414	Dab
FBgn0284256	bsf
FBgn0033673	CG8298
FBgn0015008	Actn3
FBgn0038032	CG10096
FBgn0051266	CG31266
FBgn0037220	CG14641
FBgn0263667	Lpt
FBgn0039065	Rad60
FBgn0037877	CG6689
FBgn0033349	CG8243
FBgn0014143	croc
FBgn0024352	Stip1
FBgn0052720	CG32720
FBgn0086711	mol
FBgn0015277	Pi3K59F
FBgn0250862	CG42237
FBgn0035824	CG8281
FBgn0031081	Nep3
FBgn0035890	CG13667
FBgn0036008	CG3408
FBgn0039862	kek6
FBgn0033755	ClC-b
FBgn0036910	Cyp305a1
FBgn0000061	al
FBgn0030067	Rbm13
FBgn0033323	CG12376
FBgn0014342	mia
FBgn0035696	Best2
FBgn0038056	CG5961
FBgn0038685	CG14282
FBgn0032408	CG6712
FBgn0033769	CG8768
FBgn0035622	TM9SF3
FBgn0030892	CG7206
FBgn0283438	CG46280
FBgn0039130	CG5854
FBgn0264574	Glut1
FBgn0036109	Cpr67Fa2
FBgn0260467	CG7071
FBgn0033052	SCAP
FBgn0031939	CG13796
FBgn0000173	ben
FBgn0033734	CG8520
FBgn0029702	CG15572
FBgn0036545	GXIVsPLA2
FBgn0050046	CG30046
FBgn0040491	Buffy
FBgn0051956	Pgant4
FBgn0261671	tweek
FBgn0031822	Phf5a
FBgn0259143	CG42258
FBgn0029725	CG2871
FBgn0033969	Pgm2b
FBgn0051454	CG31454
FBgn0032193	CG5727
FBgn0034870	CG13559
FBgn0005633	fln
FBgn0040510	ACXA
FBgn0034532	CG13436
FBgn0053965	CG33965
FBgn0030894	Mvb12
FBgn0039616	CG11828
FBgn0052409	CG32409
FBgn0052564	CG32564
FBgn0036764	CG5535
FBgn0035501	CG1299
FBgn0039404	CG14543
FBgn0037857	Tengl4
FBgn0035059	CG3894
FBgn0265595	CG44422
FBgn0038484	CG5246
FBgn0031423	CG3557
FBgn0033371	CNT1
FBgn0051224	CG31224
FBgn0025624	CG4025
FBgn0267435	chp
FBgn0027558	Pgant3
FBgn0036035	CG18178
FBgn0037623	CG9801
FBgn0267488	Mcr
FBgn0000499	dsh
FBgn0263240	Coop
FBgn0053971	Ir62a
FBgn0022702	Cht2
FBgn0036587	CG4950
FBgn0039965	Coa7
FBgn0036512	CG16979
FBgn0038737	CG11447
FBgn0035657	alphaKap4
FBgn0025621	CG16989
FBgn0029088	disp
FBgn0039463	Spag1
FBgn0031683	CG4230
FBgn0039087	Ugt303B2
FBgn0037344	CG2926
FBgn0034825	Gpdh2
FBgn0046247	CG5938
FBgn0027607	CG8230
FBgn0035149	MED30
FBgn0037470	Tailor
FBgn0039711	CG7824
FBgn0036183	CG6083
FBgn0051901	Mur29B
FBgn0262656	Myc
FBgn0036271	Pbgs
FBgn0031711	CG6907
FBgn0053054	CG33054
FBgn0025674	CycK
FBgn0260238	CG42512
FBgn0031045	CG14212
FBgn0036847	CNPYb
FBgn0028415	Met75Cb
FBgn0259978	vlc
FBgn0015278	Pi3K68D
FBgn0031392	AIF
FBgn0260793	2mit
FBgn0036612	CG4998
FBgn0002643	mam
FBgn0029963	CG10920
FBgn0003187	qua
FBgn0036135	mRpL2
FBgn0052945	CG32945
FBgn0053087	LRP1
FBgn0038511	cysu
FBgn0031479	Prx6005
FBgn0015359	CG2034
FBgn0024179	wit
FBgn0267326	Ntl
FBgn0053489	CG33489
FBgn0031374	Wdr62
FBgn0032208	Ufd4
FBgn0037502	wa-cup
FBgn0035947	Srp68
FBgn0040344	Lztr1
FBgn0034267	CG4984
FBgn0036057	Hez
FBgn0033215	Dgat2
FBgn0030753	rngo
FBgn0035948	CG5644
FBgn0036973	Rbbp5
FBgn0052649	Coq8
FBgn0036882	CG9279
FBgn0085424	nub
FBgn0266581	pit
FBgn0030290	CG11756
FBgn0000045	Act79B
FBgn0038612	cona
FBgn0032036	CG13384
FBgn0262519	Mi-2
FBgn0039492	CG6051
FBgn0085344	CG34315
FBgn0036822	NijB
FBgn0023171	rnh1
FBgn0030642	CG15642
FBgn0028941	CG16853
FBgn0011837	Tis11
FBgn0036498	CG13455
FBgn0036237	viaf
FBgn0030183	CG15309
FBgn0032217	CG4972
FBgn0260996	CG42597
FBgn0050404	Tango11
FBgn0040341	CG11664
FBgn0014075	Uggt
FBgn0037098	Wnk
FBgn0037696	GstZ1
FBgn0086686	l(3)L1231
FBgn0050109	CG30109
FBgn0264490	Eip93F
FBgn0031168	CG1722
FBgn0036500	CG7275
FBgn0262475	bru2
FBgn0037845	CG14694
FBgn0031664	CG8892
FBgn0000562	egl
FBgn0004052	Z600
FBgn0039651	Cyt-c1L
FBgn0039212	Syx18
FBgn0026755	Ugt37B1
FBgn0022224	ubl
FBgn0052212	CG32212
FBgn0039759	CG9733
FBgn0030030	CG1636
FBgn0034948	PPP1R15
FBgn0027088	GlyRS
FBgn0026749	Yippee
FBgn0023095	caps
FBgn0004419	me31B
FBgn0263776	CG43693
FBgn0026315	Ugt35A1
FBgn0001247	Ide
FBgn0264339	CG43795
FBgn0024945	NitFhit
FBgn0002413	dco
FBgn0033929	Tfb1
FBgn0029588	CR14798
FBgn0042083	Mccc2
FBgn0039577	CG12516
FBgn0261854	aPKC
FBgn0033437	CG12926
FBgn0033031	CG8245
FBgn0004795	retn
FBgn0015805	HDAC1
FBgn0284435	tyn
FBgn0038376	Hmt-1
FBgn0034176	ste24a
FBgn0033174	CG11125
FBgn0039883	RhoGAP100F
FBgn0030769	CG13012
FBgn0261954	east
FBgn0038686	CG5555
FBgn0037172	ND-B14.5AL
FBgn0036214	CG7264
FBgn0004893	bowl
FBgn0038398	sxe2
FBgn0037551	Arl8
FBgn0027280	l(1)G0193
FBgn0050005	GstT2
FBgn0041150	hoe1
FBgn0051184	LSm3
FBgn0029154	Menl-1
FBgn0011603	ine
FBgn0032729	L2HGDH
FBgn0011722	Tig
FBgn0038674	CG14285
FBgn0031695	Cyp4ac3
FBgn0031948	CG7149
FBgn0030293	CG1737
FBgn0051784	CG31784
FBgn0040752	Prosap
FBgn0035995	CG3529
FBgn0033258	CG8712
FBgn0032821	CdGAPr
FBgn0031068	Alr
FBgn0010339	128up
FBgn0052238	TTLL1B
FBgn0035271	CG2021
FBgn0040259	Ugt302C1
FBgn0261797	Dhc64C
FBgn0037930	CG14715
FBgn0027054	CSN4
FBgn0052170	CG32170
FBgn0036589	CG13067
FBgn0052573	CG32573
FBgn0037994	eIF3d2
FBgn0037756	CG8507
FBgn0004914	Hnf4
FBgn0023213	eIF4G1
FBgn0028569	robl37BC
FBgn0053526	PNUTS
FBgn0030341	p24-1
FBgn0003450	snk
FBgn0283657	Tlk
FBgn0040658	CG13516
FBgn0032479	CG16974
FBgn0036843	Sfxn2
FBgn0027575	GABA-B-R2
FBgn0033761	CG8778
FBgn0051102	CG31102
FBgn0033129	Tsp42Eh
FBgn0261574	kug
FBgn0027091	CysRS
FBgn0038678	mRpL55
FBgn0261631	CG42714
FBgn0032799	CG10166
FBgn0010438	mtSSB
FBgn0031713	Coq6
FBgn0036751	Adgf-B
FBgn0035162	Sf3b3
FBgn0028962	AlaRS-m
FBgn0037074	CG7324
FBgn0259721	CG42375
FBgn0260464	CG9288
FBgn0036272	Sms
FBgn0027329	CCT6
FBgn0032720	mRpL13
FBgn0033781	CG13319
FBgn0036769	Tsp74F
FBgn0262124	uex
FBgn0011509	SrpRbeta
FBgn0031146	CG15449
FBgn0083962	CG34126
FBgn0051099	CG31099
FBgn0003206	Ras64B
FBgn0036447	CG17173
FBgn0015789	Rab10
FBgn0016078	wun
FBgn0085408	Shrm
FBgn0024555	flfl
FBgn0052091	CG32091
FBgn0033949	Had2
FBgn0285943	knon
FBgn0004656	fs(1)h
FBgn0036980	RhoBTB
FBgn0038438	Der-2
FBgn0033523	CG12895
FBgn0036830	CG14077
FBgn0028546	ics
FBgn0030151	CG1354
FBgn0033860	S-Lap5
FBgn0033177	CG11141
FBgn0038065	Snx3
FBgn0015568	alpha-Est1
FBgn0038950	CG5382
FBgn0028494	CG6424
FBgn0262535	CG43089
FBgn0035432	ZnT63C
FBgn0044452	Atg2
FBgn0010808	Chchd3
FBgn0026634	Cog2
FBgn0031343	CG18131
FBgn0265268	CG18234
FBgn0031626	CG15631
FBgn0031717	Oscillin
FBgn0283469	Vps4
FBgn0026199	myo
FBgn0033638	CG9005
FBgn0037710	CG9393
FBgn0044048	Ilp5
FBgn0051861	CG31861
FBgn0033723	CG13155
FBgn0031127	CG1835
FBgn0040323	GNBP1
FBgn0085736	CG40472
FBgn0038918	Qsox3
FBgn0010391	SrpRalpha
FBgn0030510	CG12177
FBgn0052069	CG32069
FBgn0039518	CG13978
FBgn0259738	CG42392
FBgn0050421	Usp15-31
FBgn0016041	Tom40
FBgn0002733	E(spl)mbeta-HLH
FBgn0030926	psh
FBgn0032474	DnaJ-H
FBgn0263110	CG43367
FBgn0003676	CCT1
FBgn0037498	CG10029
FBgn0053144	CG33144
[truncated: 4,651 more rows]

## Sheet: Sheet1
FLYBASE	SYMBOL
FBgn0003068	per
FBgn0014396	tim
FBgn0015801	Reg-5
FBgn0021738	Crg-1
FBgn0023076	Clk
FBgn0025680	cry
FBgn0033853	CG6145
FBgn0002973	numb
FBgn0028622	qsm
FBgn0264087	Slob
FBgn0031925	Cyp4d21
FBgn0038862	Usp8
FBgn0039309	CG11891
FBgn0033936	Achl
FBgn0004431	LysX
FBgn0038194	Cyp6d5
FBgn0037933	Ho
FBgn0015282	Rpt2
FBgn0034335	GstE1
FBgn0026314	Ugt35B1
FBgn0002284	Prosbeta6
FBgn0028691	Rpn9
FBgn0052283	Drsl3
FBgn0015035	Cyp4e3
FBgn0015714	Cyp6a17
FBgn0263132	Cht6
FBgn0005626	ple
FBgn0016694	Pdp1
FBgn0016076	vri
FBgn0027492	wdb
FBgn0004889	tws
FBgn0039298	to
FBgn0020236	ATPCL
FBgn0026077	Gasp
FBgn0011693	Pdh
FBgn0010246	Myo61F
FBgn0031998	SLC5A11
FBgn0259938	cwo
FBgn0020445	E23
FBgn0283461	Drs
FBgn0001149	GstD1
FBgn0046114	Gclm
FBgn0040319	Gclc
FBgn0020496	CtBP
FBgn0011656	Mef2
FBgn0029752	TrxT
FBgn0037170	Trxr-2
FBgn0013323	Ptth
FBgn0036568	ATPsynbetaL
FBgn0005655	PCNA
FBgn0027358	Tim9b
FBgn0033426	CG1814
FBgn0035726	CG9953
FBgn0037288	CG14661
FBgn0031011	CG8034
FBgn0022709	Adk1
FBgn0045064	bwa
FBgn0010238	Lac
FBgn0038916	dnd
FBgn0086676	spin
FBgn0041111	lilli
FBgn0043070	MESK2
FBgn0035385	FMRFaR
FBgn0039311	CG10513
FBgn0011584	Trp1
FBgn0035688	fmt
FBgn0000635	Fas2
FBgn0035397	PAN3
FBgn0031836	CG11050
FBgn0029679	CG2901
FBgn0023526	CG2865
FBgn0032197	ova
FBgn0032507	CG9377
FBgn0035986	CG4022
FBgn0004652	fru
FBgn0035232	CG12099
FBgn0036697	rogdi
FBgn0264815	Pde1c
FBgn0037037	CG10588
FBgn0032986	CG3262
FBgn0052576	CG32576
FBgn0036415	CG7768
FBgn0264693	ens
FBgn0034072	Dg
FBgn0015791	Rab14
FBgn0051108	TTLL5
FBgn0029854	CG3566
FBgn0003118	pnt
FBgn0031893	MICU1
FBgn0035424	Larp4B
FBgn0035710	SP1173
FBgn0264494	CG17646
FBgn0260462	CG12163
FBgn0038282	dpr9
FBgn0033639	CG9003
FBgn0051145	CG31145
FBgn0000259	CkIIbeta
FBgn0050389	CG30389
FBgn0051092	LpR2
FBgn0053512	dpr4
FBgn0014388	sty
FBgn0037061	CG12975
FBgn0264493	rdx
FBgn0051550	CG31550
FBgn0052425	CG32425
FBgn0265630	sno
FBgn0039214	puf
FBgn0026059	Mhcl
FBgn0035624	Eaf6
FBgn0027375	RecQ5
FBgn0026084	cib
FBgn0020391	Nrk
FBgn0032797	Hasp
FBgn0038525	CG14329
FBgn0036133	CG7638
FBgn0032741	Sidpn
FBgn0004401	Pep
FBgn0043783	CG32444
FBgn0051522	CG31522
FBgn0034978	CG3257
FBgn0028325	Pdha
FBgn0033844	bbc
FBgn0250869	CG42240
FBgn0023215	Mnt
FBgn0042177	Arts
FBgn0035287	CG13937
FBgn0030895	CG7135
FBgn0001257	ImpL2
FBgn0035505	Teh2
FBgn0035142	Hipk
FBgn0032297	CG17124
FBgn0025740	PlexB
FBgn0051300	CG31300
FBgn0262115	CG17683
FBgn0085419	Rgk2
FBgn0001128	Gpdh1
FBgn0023175	Prosalpha7
FBgn0038195	CG3061
FBgn0052450	CG32450
FBgn0044050	Ilp3
FBgn0011288	Snap25
FBgn0036619	Cpr72Ec
FBgn0000028	acj6
FBgn0053208	Mical
FBgn0032210	CYLD
FBgn0043792	CG30427
FBgn0262737	mub
FBgn0285913	red
FBgn0033663	ERp60
FBgn0013973	Gycbeta100B
FBgn0026778	Rad1
FBgn0029949	CG15035
FBgn0259145	CG42260
FBgn0259221	ATP8A
FBgn0032886	CG9328
FBgn0003748	Treh
FBgn0013432	bcn92
FBgn0041604	dlp
FBgn0029941	CG1677
FBgn0031384	CG4238
FBgn0039178	CG6356
FBgn0014906	Hydr2
FBgn0035409	CG14963
FBgn0052602	Muc12Ea
FBgn0036926	CG7646
FBgn0263773	fok
FBgn0040346	CG3704
FBgn0033442	CG1690
FBgn0037883	CG14701
FBgn0086372	lap
FBgn0001077	ftz
FBgn0039055	Rassf
FBgn0283681	Tcs3
FBgn0004919	gol
FBgn0030276	Dlic
FBgn0031449	CG31689
FBgn0265784	CrebB
FBgn0037912	sea
FBgn0030897	Frq1
FBgn0284254	Impbeta11
FBgn0083970	CG34134
FBgn0035526	CG1316
FBgn0030847	CG12991
FBgn0283521	lola
FBgn0001624	dlg1
FBgn0010226	GstS1
FBgn0039324	CG10553
FBgn0035538	DopEcR
FBgn0001139	gro
FBgn0259483	Mob4
FBgn0052183	Ccn
FBgn0259923	2022-09-04
FBgn0030364	Lsm12a
FBgn0033958	jef
FBgn0005694	Aef1
FBgn0000307	chif
FBgn0003656	sws
FBgn0010333	Rac1
FBgn0003310	S
FBgn0004875	enc
FBgn0265487	mbl
FBgn0039915	Gat
FBgn0086361	alph
FBgn0052103	SCaMC
FBgn0039678	Obp99a
FBgn0259110	mmd
FBgn0003371	sgg
FBgn0015399	kek1
FBgn0028577	hfp
FBgn0053181	CG33181
FBgn0000541	E(bx)
FBgn0039465	Tsp97E
FBgn0004179	Csp
FBgn0020880	CG7179
FBgn0031670	SelT
FBgn0010313	corto
FBgn0013750	Arf51F
FBgn0086359	Invadolysin
FBgn0034928	CG13562
FBgn0029771	CG12730
FBgn0040005	CG17883
FBgn0087035	AGO2
FBgn0029839	CG4660
FBgn0037007	CG5059
FBgn0003165	pum
FBgn0038733	CG11407
FBgn0052647	CG32647
FBgn0034070	SP2353
FBgn0034958	CG3907
FBgn0260960	Baldspot
FBgn0051072	Lerp
FBgn0027948	msps
FBgn0015622	Cnx99A
FBgn0263102	psq
FBgn0004102	oc
FBgn0027356	Amph
FBgn0040297	Nhe2
FBgn0035720	CG10077
FBgn0261822	Bsg
FBgn0020907	Scp2
FBgn0015795	Rab7
FBgn0053267	CG33267
FBgn0039927	CG11155
FBgn0039633	CG11873
FBgn0005671	Vha55
FBgn0011760	ctp
FBgn0053481	dpr7
FBgn0034484	CG11044
FBgn0069923	CG41128
FBgn0261552	ps
FBgn0004629	Cys
FBgn0034638	CG10433
FBgn0035499	Chd64
FBgn0264607	CaMKII
FBgn0015222	Fer1HCH
FBgn0002521	pho
FBgn0285925	Fas1
FBgn0002565	Lsp2
FBgn0031689	Cyp28d1
FBgn0259176	bun
FBgn0029814	CG15765
FBgn0040230	dbo
FBgn0011273	Acam
FBgn0039900	Syt7
FBgn0005586	Rab3
FBgn0039349	Ssadh
FBgn0032666	CG5758
FBgn0013334	Sap47
FBgn0260442	rhea
FBgn0015577	alpha-Est9
FBgn0041092	tai
FBgn0044511	mRpS21
FBgn0039559	NSD
FBgn0039379	CG5886
FBgn0031801	CG9498
FBgn0261112	APP-BP1
FBgn0030683	Mvd
FBgn0022768	Pp2C1
FBgn0037659	Kdm2
FBgn0085412	kmr
FBgn0037094	CG7611
FBgn0000636	Fas3
FBgn0035132	mthl10
FBgn0014340	mof
FBgn0011648	Mad
FBgn0011259	Sema1a
FBgn0020299	stumps
FBgn0010269	Dsor1
FBgn0004575	Syn
FBgn0033387	CG8008
FBgn0261403	sxc
FBgn0038428	CG14894
FBgn0031999	CG8419
FBgn0025684	MFS18
FBgn0030041	CG12116
FBgn0010265	RpS13
FBgn0261788	Ank2
FBgn0033504	CAP
FBgn0033315	beta3GalTII
FBgn0034264	Dlish
FBgn0037702	CG8176
FBgn0032330	Samuel
FBgn0000810	fs(1)K10
FBgn0030218	CG1628
FBgn0036373	Tgi
FBgn0029003	mab-21
FBgn0020412	JIL-1
FBgn0032305	CG6700
FBgn0051869	CG31869
FBgn0036837	CG18135
FBgn0029874	CG3342
FBgn0027513	ana2
FBgn0023172	RhoGEF2
FBgn0034437	CG10051
FBgn0033980	Cyp6a20
FBgn0038321	CG6218
FBgn0261714	Cpn
FBgn0003654	sw
FBgn0032329	Art8
FBgn0032536	Ance-3
FBgn0040366	CG11398
FBgn0037741	CG16908
FBgn0032421	crok
FBgn0031766	CG9117
FBgn0036450	Tdrd3
FBgn0036942	CG7328
FBgn0016641	PTP-ER
FBgn0050385	CG30385
FBgn0002707	mei-9
FBgn0263237	Cdk7
FBgn0034479	CG8654
FBgn0051675	CG31675
FBgn0052095	CG32095
FBgn0033981	Cyp6a21
FBgn0039623	CG1951
FBgn0053213	CG33213
FBgn0025802	Sbf
FBgn0027621	Pfrx
FBgn0260959	MCPH1
FBgn0003256	rl
FBgn0046685	Wsck
FBgn0085380	CG34351
FBgn0033135	Tsp42En
FBgn0031313	CG5080
FBgn0035802	Pura
FBgn0030930	Pgant7
FBgn0031752	CG9044
FBgn0036360	CG10713
FBgn0024806	DIP2
FBgn0029944	Dok
FBgn0029693	CG6379
FBgn0032973	CG6675
FBgn0002641	mal
FBgn0033631	Sod3
FBgn0283659	THG
FBgn0003638	su(w[a])
FBgn0031428	CG9886
FBgn0260991	Incenp
FBgn0038926	CG13409
FBgn0038865	cDIP
FBgn0261380	mRpL37
FBgn0032945	CG8665
FBgn0037265	spartin
FBgn0024997	CG2681
FBgn0029915	CG14434
FBgn0030964	Pvf1
FBgn0038332	CG6136
FBgn0031298	Atg4a
FBgn0024187	syd
FBgn0000588	esc
FBgn0034009	CG8155
FBgn0261811	pico
FBgn0039641	CG14511
FBgn0031284	PGAP2
FBgn0036063	CG6674
FBgn0036292	CG10646
FBgn0030272	CG15201
FBgn0259224	CG42324
FBgn0035285	CG12025
FBgn0034314	nopo
FBgn0085279	CG34250
FBgn0033015	d4
FBgn0001084	fy
FBgn0024994	Ugalt
FBgn0051223	CG31223
FBgn0032921	Mpp6
FBgn0039667	FipoQ
FBgn0039312	CG10514
FBgn0039098	GILT3
FBgn0037635	CG9837
FBgn0029137	Patsas
FBgn0260749	Utx
FBgn0031184	CG14615
FBgn0010894	sinu
FBgn0052407	CG32407
FBgn0035985	Cpr67B
FBgn0047038	ND-13B
FBgn0036248	ssp
FBgn0035359	CG1143
FBgn0026319	Traf4
FBgn0031183	CG14621
FBgn0002567	Rab32
FBgn0038269	Rrp6
FBgn0036918	Pfdn6
FBgn0034032	CG8195
FBgn0023083	fray
FBgn0030466	CG15744
FBgn0038326	CG5044
FBgn0024975	CG2712
FBgn0261385	scra
FBgn0031111	Obp19c
FBgn0034704	CG6758
FBgn0027584	CG4757
FBgn0023130	a6
FBgn0030010	CG10959
FBgn0000723	FER
FBgn0029117	Surf1
FBgn0028919	CG16865
FBgn0243512	puc
FBgn0035703	CG8270
FBgn0020261	pcm
FBgn0010441	pll
FBgn0034439	CG10062
FBgn0050044	s-cup
FBgn0035625	Blimp-1
FBgn0086347	Myo31DF
FBgn0039226	Ude
FBgn0015376	cutlet
FBgn0032481	CG16972
FBgn0039488	CG6066
FBgn0038275	CG3817
FBgn0037956	CG6959
FBgn0031631	CG3225
FBgn0030178	Naxe
FBgn0033313	Cirl
FBgn0261975	CG42806
FBgn0087007	bbg
FBgn0035977	PGRP-LF
FBgn0058006	CG40006
FBgn0038412	Zip89B
FBgn0035445	Ids
FBgn0035355	CG16985
FBgn0024807	DIP1
FBgn0243486	rdo
FBgn0037295	dpr16
FBgn0001078	ftz-f1
FBgn0053145	GalT1
FBgn0034491	Hsl
FBgn0034139	CG4927
FBgn0039157	Myo95E
FBgn0028932	CG16890
FBgn0031834	CG13766
FBgn0037251	CG9804
FBgn0027500	spd-2
FBgn0036659	CG9701
FBgn0029813	AgmNAT
FBgn0032321	YL-1
FBgn0003507	srp
FBgn0285879	disco-r
FBgn0051205	CG31205
FBgn0028509	CenG1A
FBgn0038928	Fadd
FBgn0040609	CG3348
FBgn0032705	Grip71
FBgn0036374	Spt20
FBgn0028292	ric8a
FBgn0029722	CG7024
FBgn0022960	vimar
FBgn0036967	SCCRO4
FBgn0032109	CG17005
FBgn0004168	5-HT1A
FBgn0033185	CG1603
FBgn0261041	stj
FBgn0032783	CG10237
FBgn0031542	CG15414
FBgn0034897	Sesn
FBgn0034390	CG15093
FBgn0038079	NijC
FBgn0262743	Fs(2)Ket
FBgn0029002	miple2
FBgn0025741	PlexA
FBgn0030479	Rbp1-like
FBgn0037504	CG1142
FBgn0030100	CG12106
FBgn0039742	CG15528
FBgn0083963	Nlg3
FBgn0032847	Taf13
FBgn0032022	CG14275
FBgn0085400	side-V
FBgn0040467	Dlip1
FBgn0029789	PGAP1
FBgn0032683	kon
FBgn0028704	Nckx30C
FBgn0003687	Tbp
FBgn0023518	trr
FBgn0038974	CG5377
FBgn0041711	yellow-e
FBgn0035965	Use1
FBgn0004959	phm
FBgn0037848	Tsp86D
FBgn0032601	yellow-b
FBgn0023001	melt
FBgn0029672	CG2875
FBgn0033677	CG8321
FBgn0000241	bw
FBgn0034261	HPS4
FBgn0011672	Mvl
FBgn0260789	mxc
FBgn0003250	Rh4
FBgn0261859	CG42788
FBgn0032285	CG17108
FBgn0003334	Scm
FBgn0015591	AstA
FBgn0033742	Nepl10
FBgn0034172	CG6665
FBgn0041096	rols
FBgn0043854	slam
FBgn0051635	CG31635
FBgn0037556	CG9636
FBgn0001206	Hmr
FBgn0039589	CG9986
FBgn0004394	pdm2
FBgn0051547	NKCC
FBgn0036278	CrzR
FBgn0036291	CG10681
FBgn0036754	CG5589
FBgn0263706	CG43658
FBgn0040688	CG12483
FBgn0050390	Sgf29
FBgn0025837	CG17636
FBgn0053057	CG33057
FBgn0033760	CG8785
FBgn0036423	CG3919
FBgn0051812	Tsen2
FBgn0028516	ZnT35C
FBgn0032506	CG9395
FBgn0032290	CG6443
FBgn0031895	CG4497
FBgn0037364	Rab23
FBgn0037151	CG7130
FBgn0035901	Pus7
FBgn0030556	mRNA-cap
FBgn0040091	Ugt317A1
FBgn0029686	Glos
FBgn0032286	CG7300
FBgn0035260	CG7991
FBgn0003964	usp
FBgn0024983	CG4293
FBgn0001229	Hsp67Bc
FBgn0083949	side-III
FBgn0034053	Cyp4aa1
FBgn0039159	mRpS24
FBgn0038874	ETHR
FBgn0038139	PK2-R2
FBgn0037379	CG10979
FBgn0035153	ebd1
FBgn0035113	pyx
FBgn0026582	Hmg-2
FBgn0085370	Pde11
FBgn0040823	dpr6
FBgn0261545	CG42663
FBgn0034229	CG4847
FBgn0050414	CG30414
FBgn0032116	Mco1
FBgn0031682	CG5828
FBgn0025185	az2
FBgn0034330	BomS4
FBgn0265276	l(3)neo38
FBgn0037546	mAChR-B
FBgn0035833	CG7565
FBgn0030773	CG9676
FBgn0035199	tfc
FBgn0034567	CG15651
FBgn0040734	BomS5
FBgn0034540	Lrt
FBgn0063368	Gpb5
FBgn0040207	kat80
FBgn0000996	dup
FBgn0038533	CG7523
FBgn0001990	wek
FBgn0030794	CG13005
FBgn0034710	Alp7
FBgn0260764	CG42562
FBgn0031118	RhoGAP19D
FBgn0036576	CG5151
FBgn0040372	G9a
FBgn0000567	Eip74EF
FBgn0052537	CG32537
FBgn0028426	RNaseZ
FBgn0039008	CG6972
FBgn0038390	Rbf2
FBgn0032266	CG18302
FBgn0035155	RabX6
FBgn0029863	CG3823
FBgn0085384	CG34355
FBgn0000404	CycA
FBgn0033815	CG4676
FBgn0000524	dx
FBgn0262103	Sik3
FBgn0035414	CG14965
FBgn0013279	Hsp70Bc
FBgn0285912	mah
FBgn0040600	CG13631
FBgn0032422	atilla
FBgn0037408	NPFR
FBgn0037164	CG11438
FBgn0260862	Vti1a
FBgn0029894	CG14440
FBgn0086370	sra
FBgn0051100	CG31100
FBgn0034447	CG7744
FBgn0036544	sff
FBgn0000592	Est-6
FBgn0004456	mew
FBgn0050463	Pgant9
FBgn0022800	Cad96Ca
FBgn0000246	c(3)G
FBgn0032660	elfless
FBgn0032514	CG9302
FBgn0030034	CG10555
FBgn0015380	drl
FBgn0260648	Rrp40
FBgn0086448	PIG-Q
FBgn0033654	Sobp
FBgn0038765	CG4424
FBgn0040251	Ugt302K1
FBgn0031855	meng
FBgn0035902	CG6683
FBgn0030963	CG7101
FBgn0003062	Fib
FBgn0284442	Mcm3
FBgn0262733	Src64B
FBgn0040653	IM4
FBgn0035871	BI-1
FBgn0039020	CG17141
FBgn0037492	CG10050
FBgn0035780	CG18417
FBgn0261703	gce
FBgn0030055	Rubicon
FBgn0033289	CG2121
FBgn0260742	CG12213
FBgn0036875	CG9449
FBgn0000055	Adh
FBgn0004395	unk
FBgn0051365	CG31365
FBgn0086365	Orct2
FBgn0039644	rdog
FBgn0067629	CG33332
FBgn0011674	insc
FBgn0000464	Lar
FBgn0000038	nAChRbeta1
FBgn0010051	Itpr
FBgn0050203	CG30203
FBgn0062442	Cisd2
FBgn0038917	CG6678
FBgn0030884	CG6847
FBgn0030104	CG15368
FBgn0038629	CG14304
FBgn0259222	CG42322
FBgn0028879	CG15270
FBgn0032856	CG16798
FBgn0032381	Mal-B1
FBgn0261090	Sytbeta
FBgn0030243	CG2186
FBgn0033628	CG13203
FBgn0000615	exu
FBgn0031571	bark
FBgn0030809	Ubr1
FBgn0052105	Lmx1a
FBgn0025809	Paf-AHalpha
FBgn0030562	CG9400
FBgn0035371	AhcyL1
FBgn0029955	CG15478
FBgn0000542	ec
FBgn0031564	CG2816
FBgn0033221	CG12825
FBgn0032079	CG31886
FBgn0030260	CG1537
FBgn0040929	CG12659
FBgn0037521	CG2993
FBgn0040212	Dhap-at
FBgn0037777	CG11722
FBgn0031457	Snx21
FBgn0036240	CG6928
FBgn0014861	Mcm2
FBgn0039160	CG5510
FBgn0002899	mus301
FBgn0030654	CG15643
FBgn0034684	CG13501
FBgn0002609	E(spl)m3-HLH
FBgn0051151	wge
FBgn0050338	CG30338
FBgn0039478	Nep5
FBgn0037409	Osi24
FBgn0031632	CG15628
FBgn0262574	CG43114
FBgn0085382	CG34353
FBgn0033190	Gpo2
FBgn0039250	Mink
FBgn0032876	Cen
FBgn0041713	yellow-c
FBgn0036773	CG13698
FBgn0263120	Acsl
FBgn0033679	CG8888
FBgn0260429	CG42524
FBgn0039941	CG17167
FBgn0032414	CG17211
FBgn0035695	CG10226
FBgn0035382	Or63a
FBgn0037876	CG4820
FBgn0037802	Sirt6
FBgn0034075	Asph
FBgn0003041	pbl
FBgn0039323	CG10559
FBgn0032006	Pvr
FBgn0031875	CG3430
FBgn0036040	CG6749
FBgn0035379	spz5
FBgn0011589	Elk
FBgn0086655	jing
FBgn0035693	CG8219
FBgn0010052	Jhe
FBgn0286071	AdamTS-A
FBgn0262738	norpA
FBgn0011703	RnrL
FBgn0038295	Gyc88E
FBgn0051719	RluA-1
FBgn0029761	SK
FBgn0003028	ovo
FBgn0032047	CG13088
FBgn0051146	Nlg1
FBgn0015618	Cdk8
FBgn0003295	ru
FBgn0267449	WDY
FBgn0010241	Mdr50
FBgn0003415	skd
FBgn0001112	Gld
FBgn0030662	CG9220
FBgn0039466	CG5521
FBgn0038371	Pbp45
FBgn0036465	Rpn12R
FBgn0030927	CG15046
FBgn0035084	CG15861
FBgn0029834	CG5937
FBgn0016061	side
FBgn0022987	qkr54B
FBgn0035477	CG14982
FBgn0028523	CG5888
FBgn0002543	robo2
FBgn0005696	DNApol-alpha73
FBgn0037618	ouib
FBgn0032707	CG10348
FBgn0028844	CG15283
FBgn0037141	DNApol-eta
FBgn0050418	nord
FBgn0004514	Oct-TyrR
FBgn0002989	okr
FBgn0036141	wls
FBgn0038074	Gnmt
FBgn0261016	clos
FBgn0030339	Cyp28c1
FBgn0003339	Scr
FBgn0051104	CG31104
FBgn0010041	GstD5
FBgn0062412	Ctr1B
FBgn0032391	escl
FBgn0035689	CG7376
FBgn0262539	CG43093
FBgn0038967	CG13847
FBgn0050381	PIG-X
FBgn0035085	CG3770
FBgn0050033	CG30033
FBgn0003002	opa
FBgn0250755	CG42233
FBgn0259823	CG42404
FBgn0036032	CG16711
FBgn0052061	CG32061
FBgn0027095	Manf
FBgn0038402	Fer2
FBgn0031696	Bub1
FBgn0050090	CG30090
FBgn0034127	CG7848
FBgn0039006	Cyp6d4
FBgn0035676	ssp6
FBgn0036750	CG6034
FBgn0029825	CG12728
FBgn0085434	NaCP60E
FBgn0259108	futsch
FBgn0010194	Wnt5
FBgn0261397	didum
FBgn0031053	CG14223
FBgn0030641	CG6299
FBgn0039038	CG6688
FBgn0035725	Mis12
FBgn0030700	CG15914
FBgn0024234	gbb
FBgn0003044	Pcl
FBgn0042105	CG18748
FBgn0033794	CG13326
FBgn0032123	Oatp30B
FBgn0038769	Regnase-1
FBgn0028700	RfC38
FBgn0261277	rtv
FBgn0033159	Dscam1
FBgn0027598	cindr
FBgn0035309	CG15879
FBgn0039712	CG15514
FBgn0028855	CG15282
FBgn0033155	Br140
FBgn0032669	CG15155
FBgn0038404	CG8925
FBgn0051849	CG31849
FBgn0243514	eater
FBgn0038732	CG11391
FBgn0035398	Cht7
FBgn0264002	MsR2
FBgn0031646	snsl
FBgn0003396	shn
FBgn0033058	CCHa2-R
FBgn0032457	CG15483
FBgn0035677	CG13293
FBgn0087040	alphaTub67C
FBgn0028418	Lk
FBgn0003751	trk
FBgn0035047	Pof
FBgn0003358	Jon99Ci
FBgn0051347	CG31347
FBgn0038354	CG5404
FBgn0261068	LSm7
FBgn0260386	mtg
FBgn0000097	aop
FBgn0052643	CG32643
FBgn0037322	Or83a
FBgn0263076	Klp54D
FBgn0000577	en
FBgn0036346	CG11251
FBgn0030241	feo
FBgn0085203	CG34174
FBgn0038439	Cad89D
FBgn0035585	ATPsynCF6L
FBgn0262568	CG43108
FBgn0085282	CG34253
FBgn0051481	pb
FBgn0005658	Ets65A
FBgn0015904	ara
FBgn0263048	Gpdh3
FBgn0032244	RfC3
FBgn0028675	Sur
FBgn0036396	CG17359
FBgn0042630	Sox21b
FBgn0034911	GlyT
FBgn0003996	w
FBgn0017556	Prosalpha4T2
FBgn0051157	CG31157
FBgn0036421	CG13481
FBgn0031861	CG17375
FBgn0000658	fj
FBgn0085431	CG34402
FBgn0259167	CG42272
FBgn0029713	CG11436
FBgn0040717	Nplp4
FBgn0010341	Cdc42
FBgn0036520	CG13449
FBgn0028850	CG15260
FBgn0032235	CG5096
FBgn0022699	D19B
FBgn0250868	CG42239
FBgn0001217	Hsc70-2
FBgn0259216	RhoGAP102A
FBgn0040843	CG15213
FBgn0050361	mtt
FBgn0038909	CG6569
FBgn0052855	CG32855
FBgn0031367	c-cup
FBgn0028379	fan
FBgn0050105	CG30105
FBgn0085481	CG34452
FBgn0051324	CG31324
FBgn0036329	CG11262
FBgn0036962	CG17122
FBgn0033115	Spn42De
FBgn0030813	CG4949
FBgn0035845	CG13675
FBgn0040347	mus81
FBgn0031517	CG15406
FBgn0004892	sob
FBgn0036648	CG4098
FBgn0035279	Cpr62Ba
FBgn0034477	CG13872
FBgn0085480	CG34451
FBgn0014011	Rac2
FBgn0037690	Task7
FBgn0032615	CG6012
FBgn0030763	CG9782
FBgn0030508	CG15760
FBgn0050096	CG30096
FBgn0262581	CG43121
FBgn0028963	Or49b
FBgn0032895	twit
FBgn0035921	CG13305
FBgn0003410	sina
FBgn0011746	ana
FBgn0026136	CkIIbeta2
FBgn0037518	CG2641
FBgn0027073	Ugt49B1
FBgn0038826	Syp
FBgn0033365	CG8170
FBgn0033756	CG17760
FBgn0039310	CG11878
FBgn0036906	CG14102
FBgn0261046	Dscam3
FBgn0260480	CG32295
FBgn0039829	CG15561
FBgn0037697	GstZ2
FBgn0026563	CG1979
FBgn0034658	Grx1t
FBgn0040343	CG3713
FBgn0051709	CG31709
FBgn0261871	dpr2
FBgn0036094	CG14153
FBgn0035273	CG12020
FBgn0011555	thetaTry
FBgn0028903	CG13243
FBgn0039354	Lgr3
FBgn0031728	Hsp60C
FBgn0003174	pwn
FBgn0037995	CG3809
FBgn0039041	CG13838
FBgn0036708	CG13725
FBgn0035497	CG14995
FBgn0053510	CG33510
FBgn0036713	Mip
FBgn0050403	CG30403
FBgn0035852	CG7387
FBgn0037038	CG11037
FBgn0039498	CG17991
FBgn0036899	tey
FBgn0032415	rho-6
FBgn0085209	CG34180
FBgn0035534	mRpS6
FBgn0037517	CG10086
FBgn0028892	CG4161
FBgn0038140	PK2-R1
FBgn0030673	CG15601
FBgn0032637	CG5050
FBgn0046332	gskt
FBgn0063499	GstE10
FBgn0014464	Cp7Fa
FBgn0028544	Vajk3
FBgn0039332	alrm
FBgn0031872	ihog
FBgn0267977	mh
FBgn0034996	CG13575
FBgn0024189	sns
FBgn0040388	boi
FBgn0052026	CG32026
FBgn0038706	CG3517
FBgn0038018	Tim17a1
FBgn0030077	CG15365
FBgn0051814	DIP-kappa
FBgn0032677	CG5790
FBgn0052119	CG32119
FBgn0039028	CG13840
FBgn0031540	Pif1
FBgn0085386	CG34357
FBgn0051327	CG31327
FBgn0038445	CG14891
FBgn0027074	Ugt36F1
FBgn0040963	CG18662
FBgn0032769	CG10750
FBgn0030384	CG2577
FBgn0031080	CG12655
FBgn0033368	CG13743
FBgn0020379	Rfx
FBgn0053306	CG33306
FBgn0052686	CG32686
FBgn0039491	CG6059
FBgn0025821	I-t
FBgn0032668	CG17681
FBgn0036437	CG5048
FBgn0052656	Muc11A
FBgn0051025	Ppi1
FBgn0030296	CG15196
FBgn0024897	b6
FBgn0028997	nmdyn-D7
FBgn0037579	COX7AL
FBgn0036075	CG8065
FBgn0040907	mRpL33
FBgn0033554	Lsm10
FBgn0051029	CG31029
FBgn0037683	CG18473
FBgn0032869	CG17470
FBgn0036969	Spn77Bb
FBgn0020633	Mcm7
FBgn0053287	CG33287
FBgn0039235	CAH4
FBgn0038630	CG14305
FBgn0032625	CG15136
FBgn0000251	cad
FBgn0261612	CngA
FBgn0038718	CG17752
FBgn0028856	CG18063
FBgn0032219	CG4995
FBgn0030921	CG6290
FBgn0085376	CG34347
FBgn0031732	CG11149
FBgn0039083	CG10177
FBgn0043043	Desat2
FBgn0038000	Rsbp15
FBgn0036345	CG17300
FBgn0036956	CG13813
FBgn0030418	CG4004
FBgn0031443	Prosbeta4R2
FBgn0029170	TwdlT
FBgn0038136	CG8774
FBgn0034121	CG6262
FBgn0003892	ptc
FBgn0038051	CG17207
FBgn0051538	CG31538
FBgn0039421	CG6036
FBgn0039070	CG17083
FBgn0034105	CG7755
FBgn0085454	CG34425
FBgn0054001	CG34001
FBgn0036785	CG13700
FBgn0003889	betaTub85D
FBgn0031116	CG1695
FBgn0020280	laf
FBgn0033963	CG12857
FBgn0052371	CG32371
FBgn0034144	CG5089
FBgn0038607	hmw
FBgn0012034	AcCoAS
FBgn0034827	Klp59D
FBgn0033706	Vha36-2
FBgn0033868	S-Lap7
FBgn0028670	Vha100-2
FBgn0263111	cac
FBgn0250849	CG32388
FBgn0037985	ssp5
FBgn0032632	CG6380
FBgn0037064	CG9389
FBgn0031451	CG9961
FBgn0036652	CG13032
FBgn0035218	CG9173
FBgn0051055	CG31055
FBgn0038377	CG9632
FBgn0038208	CG14355
FBgn0259795	loopin-1
FBgn0046793	CG32236
FBgn0039471	CG6295
FBgn0037626	CG8236
FBgn0037506	Mics1
FBgn0050446	Tdc2
FBgn0033952	Adgf-E
FBgn0031920	CG6441
FBgn0032360	CG14926
FBgn0031784	CG9222
FBgn0038450	CG17560
FBgn0032055	Sgp
FBgn0051788	CG31788
FBgn0011206	bol
FBgn0262002	CG42820
FBgn0263911	COX8
FBgn0031139	CG11227
FBgn0035709	eIF4E4
FBgn0052479	Usp10
FBgn0031723	CG7251
FBgn0050181	ppk3
FBgn0011244	Hsp60B
FBgn0035161	CG13898
FBgn0029993	CG1571
FBgn0031878	sip2
FBgn0038436	Gyc89Db
FBgn0038102	CG14383
FBgn0031444	Trf4
FBgn0035823	eIF4E5
FBgn0050357	CG30357
FBgn0051075	CG31075
FBgn0259713	CG42367
FBgn0005660	Ets21C
FBgn0051533	CG31533
FBgn0038373	CG4546
FBgn0270925	CG4836
FBgn0028412	Mst33A
FBgn0051679	Tengl3
FBgn0033467	Pdrg1
FBgn0037325	CG12147
FBgn0053340	CG33340
FBgn0051231	CG31231
FBgn0051804	CG31804
FBgn0035455	CG10862
FBgn0040356	CG12498
FBgn0029501	Crtp
FBgn0043530	Obp51a
FBgn0052806	CG32806
FBgn0035265	PIG-Wb
FBgn0022986	qkr58E-1
FBgn0261287	ymp
FBgn0085248	CG34219
FBgn0030798	CG13003
FBgn0051198	CG31198
FBgn0036723	CG12229
FBgn0085426	Rgk3
FBgn0262057	Spn77Ba
FBgn0038565	CG7794
FBgn0038123	CG8508
FBgn0037455	CG2336
FBgn0032805	CG10337
FBgn0031849	CG11327
FBgn0040368	eIF4E7
FBgn0033818	CG4712
FBgn0040505	Alk
FBgn0038163	CG10841
FBgn0033248	Dic3
FBgn0034440	CG10073
FBgn0029750	CG3323
FBgn0039792	CG2267
FBgn0051798	CG31798
FBgn0037040	CG12983
FBgn0039373	CG5024
FBgn0035915	S-Lap1
FBgn0026160	tna
FBgn0250821	CG14644
FBgn0036031	CG6761
FBgn0083946	lobo
FBgn0051244	CG31244
FBgn0028838	CSN1a
FBgn0040519	CG15219
FBgn0038248	CG7886
FBgn0250841	CG17242
FBgn0259922	Skadu
FBgn0034472	CG8517
FBgn0034132	S-Lap8
FBgn0053286	CG33286
FBgn0047351	CG31468
FBgn0037988	CG14740
FBgn0038915	CG17819
FBgn0037115	CG11249
FBgn0030207	CG2887
FBgn0030001	cyr
FBgn0034416	CG15109
FBgn0085486	CG34457
FBgn0038978	tHMG1
FBgn0004171	Mst98Cb
FBgn0052718	CG32718
FBgn0061197	salto
FBgn0034998	CG13577
FBgn0033705	CG13168
FBgn0051803	Rsph9
FBgn0032464	Vha68-3
FBgn0031785	CG13991
FBgn0035957	CG5144
FBgn0028848	Gpo3
FBgn0050365	spaw
FBgn0262351	CG43049
FBgn0031070	CG12702
FBgn0039925	Kif3C
FBgn0039501	TTLL6B
FBgn0038334	h-cup
FBgn0031240	CG3345
FBgn0054034	CG34034
FBgn0000274	Pka-C2
FBgn0003060	CG9757
FBgn0034840	CG3124
FBgn0033880	CG6553
FBgn0028560	sut4
FBgn0038463	CG3534
FBgn0037500	CG17944
FBgn0037147	CG7140
FBgn0031574	TTLL4B
FBgn0036014	CG3222
FBgn0004108	Nrt
FBgn0034824	Klp59C
FBgn0261349	Mst36Fb
FBgn0037915	CG6790
FBgn0051482	CG31482
FBgn0035034	CG3565
FBgn0034844	CG9861
FBgn0051226	CG31226
FBgn0042627	FASN2
FBgn0011270	Pglym87
FBgn0040508	ACXC
FBgn0035724	CG10064
FBgn0030376	CG2750
FBgn0034863	SkpF
FBgn0029995	CG2256
FBgn0051735	CG31735
FBgn0039010	CG4907
FBgn0031786	CG13989
FBgn0035665	Jon65Aiii
FBgn0034459	TTLL6A
FBgn0051921	CG31921
FBgn0032503	CG16825
FBgn0036321	CG14120
FBgn0029890	Fum2
FBgn0000578	ena
FBgn0085223	CG34194
FBgn0050413	CG30413
FBgn0039752	CG15530
FBgn0031501	CG17261
FBgn0037461	CG15177
FBgn0261508	CG42656
FBgn0051639	CG31639
FBgn0011743	Arp53D
FBgn0003124	polo
FBgn0020399	Mst89B
FBgn0030421	Agpat1
FBgn0034490	CG9864
FBgn0037860	CG6629
FBgn0030697	CG8565
FBgn0036778	Cyp312a1
FBgn0052064	S-Lap4
FBgn0032111	CG13110
FBgn0051773	CG31773
FBgn0035619	Alp10
FBgn0036259	CG9760
FBgn0034882	Eglp1
FBgn0035124	ttm2
FBgn0045770	S-Lap3
FBgn0051730	CG31730
FBgn0051343	CG31343
FBgn0039376	CG14354
FBgn0037388	CG14676
FBgn0086681	Mst36Fa
FBgn0051949	CG31949
FBgn0259918	inaF-B
FBgn0032471	CG5122
FBgn0033056	CG7856
FBgn0032086	CG17906
FBgn0031724	CG18266
FBgn0032525	Hsp60D
FBgn0050350	CG30350
FBgn0051948	CG31948
FBgn0051924	CG31924
FBgn0039104	CG10252
FBgn0034816	CG3085
FBgn0034657	LBR
FBgn0031690	CG7742
FBgn0028942	CG16852
FBgn0051204	CG31204
FBgn0036159	CG7557
FBgn0036443	CG13471
FBgn0037460	sowi
FBgn0053284	CG33284
FBgn0030764	CG9777
FBgn0031859	CG17377
FBgn0036110	Cpr67Fb
FBgn0031545	CG3213
FBgn0035005	CG3483
FBgn0086915	Mst77F
FBgn0002865	Mst98Ca
FBgn0031130	CG15452
FBgn0039343	CG5111
FBgn0041102	ocn
FBgn0035776	CG8564
FBgn0032131	CG3841
FBgn0031831	COX5BL
FBgn0002842	sa
FBgn0032372	CG4988
FBgn0259164	CG42269
FBgn0262547	CG43101
FBgn0051858	t-cup
FBgn0039398	CG14540
FBgn0052351	S-Lap2
FBgn0032187	CG4839
FBgn0051874	Fum4
FBgn0032664	Slc25A46b
FBgn0039088	CG10164
FBgn0033888	CG18568
FBgn0051954	CG31954
FBgn0031323	CG5139
FBgn0030191	CG15306
FBgn0032299	CG17127
FBgn0029661	CG16781
FBgn0039190	CG5762
FBgn0033893	CG18371
FBgn0040371	CG12470
FBgn0036895	ms(3)76Cc
FBgn0035855	CG7366
FBgn0036441	CG13476
FBgn0031208	CR11023
FBgn0035730	CG17744
FBgn0029877	CG17717
FBgn0051294	CG31294
FBgn0052081	CG32081
FBgn0034835	CG3092
FBgn0033856	CG13334
FBgn0038892	CG15498
FBgn0039071	bb8
FBgn0031941	ATPsynGL
FBgn0031129	CG1324
FBgn0035996	CG3448
FBgn0034467	CG15128
FBgn0050177	CG30177
FBgn0046294	CG12699
FBgn0052437	CG32437
FBgn0035598	CG4669
FBgn0052832	CG32832
FBgn0031332	CG5556
FBgn0053128	CG33128
FBgn0036729	CG13733
FBgn0039873	Smvt
FBgn0037398	CG15580
FBgn0031620	CG11929
FBgn0037616	CG8136
FBgn0038124	CG14380
FBgn0028531	CG15286
FBgn0037986	CG14736
FBgn0004106	Cdk1
FBgn0028868	CG4701
FBgn0053113	Rtnl1
FBgn0036784	CG5103
FBgn0033063	CG14589
FBgn0050103	CG30103
FBgn0033283	CG11635
FBgn0032281	CG17107
FBgn0038697	CG3581
FBgn0036931	CG14183
FBgn0017448	CG2187
FBgn0037101	CG7634
FBgn0085479	CG34450
FBgn0036442	CG13473
FBgn0028880	CG15256
FBgn0028533	CG7953
FBgn0032364	CG4970
FBgn0260481	CG32454
FBgn0038266	CG3610
FBgn0036704	CG6497
FBgn0028901	CG18109
FBgn0028986	Spn38F
FBgn0038200	CG9920
FBgn0250845	CG1288
FBgn0050362	boly
FBgn0037462	sunz
FBgn0032505	CG16826
FBgn0031085	CG9570
FBgn0032878	CG9316
FBgn0013810	Dhc36C
FBgn0250846	glob2
FBgn0050360	Mal-A6
FBgn0032648	CG15144
FBgn0038819	Cpr92F
FBgn0038775	CG17199
FBgn0032068	LManV
FBgn0261529	ms(2)34Fe
FBgn0031504	CG15403
FBgn0035481	CG12605
FBgn0002873	mud
FBgn0032314	CG7309
FBgn0026085	dgt4
FBgn0032039	CG13385
FBgn0039331	ND-49L
FBgn0259701	CG42355
FBgn0038709	CG15025
FBgn0031345	CG18132
FBgn0050293	Cht12
FBgn0016797	fz2
FBgn0053093	CG33093
FBgn0036941	CG7335
FBgn0036204	Tim13
FBgn0051459	CG31459
FBgn0030441	CG2209
FBgn0032636	CG5043
FBgn0036703	CG7707
FBgn0030936	CG6481
FBgn0051816	CG31816
FBgn0002570	Mal-A1
FBgn0035800	CG7716
FBgn0032419	CG17217
FBgn0034464	CG11018
FBgn0035380	CG9970
FBgn0031410	CG17237
FBgn0053191	CG33191
FBgn0036482	CG13457
FBgn0085329	CG34300
FBgn0004228	mex1
FBgn0051907	Mst27D
FBgn0034826	CG13544
FBgn0002862	Mst87F
FBgn0052487	CG32487
FBgn0052436	CG32436
FBgn0037035	CG10589
FBgn0033297	Mal-A8
FBgn0052181	CG32181
FBgn0053290	CG33290
FBgn0034957	Rsph4a
FBgn0030780	CG13008
FBgn0031585	CG2955
FBgn0004882	orb
FBgn0051391	CG31391
FBgn0260776	CG42570
FBgn0040694	CG14974
FBgn0035332	CG13801
FBgn0032385	CG16964
FBgn0033047	CG7882
FBgn0036808	Dic4
FBgn0050268	CG30268
FBgn0250827	whip
FBgn0050222	CG30222
FBgn0035217	FucTD
FBgn0029940	CG1958
FBgn0036497	Ran-like
FBgn0085196	CG34167
FBgn0250844	CG4218
FBgn0003961	Uro
FBgn0034601	CG4286
FBgn0036029	CG16719
FBgn0262487	CG43077
FBgn0038125	CG8141
FBgn0031946	CG7164
FBgn0031235	CG13693
FBgn0002872	mu2
FBgn0029817	CG15764
FBgn0027795	CG14785
FBgn0261565	Lmpt
FBgn0030449	Fer3HCH
FBgn0033168	CG11145
FBgn0052086	CG32086
FBgn0032313	CG14070
FBgn0250815	Jon65Aiv
FBgn0261806	CG42752
FBgn0030846	CG12992
FBgn0031163	CG14579
FBgn0083943	CG34107
FBgn0034592	CG9406
FBgn0263034	CG43329
FBgn0262962	CG43273
FBgn0035035	Samtor
FBgn0004368	Ptp4E
FBgn0038106	CG7488
FBgn0031730	CG7236
FBgn0042213	CG18731
FBgn0029840	raptor
FBgn0038960	CG13855
FBgn0026257	cav
FBgn0030803	CG4880
FBgn0086384	Mer
FBgn0039687	Naa40
FBgn0033225	TTLL12
FBgn0026263	bip1
FBgn0035971	CG4477
FBgn0004837	Su(H)
FBgn0031107	HERC2
FBgn0037229	CG9766
FBgn0020392	Nmt
FBgn0051097	CG31097
FBgn0038491	CG5292
FBgn0022069	Nnp-1
FBgn0052087	CG32087
FBgn0262891	CG43246
FBgn0039381	SppL
FBgn0028541	TM9SF4
FBgn0004647	N
FBgn0030625	CG5877
FBgn0029895	CG14441
FBgn0031213	galectin
FBgn0023094	cyc
FBgn0039799	CG15543
FBgn0262167	ana1
FBgn0263782	Hmgcr
FBgn0262562	CG43102
FBgn0028497	CG3530
FBgn0040651	CG15458
FBgn0014007	Ptp69D
FBgn0263929	jvl
FBgn0031229	CG3436
FBgn0039462	CG14252
FBgn0037276	CG17387
FBgn0038029	GstD11
FBgn0034878	pita
FBgn0260748	CG5004
FBgn0265597	rad
FBgn0259878	Fs
FBgn0267033	mamo
FBgn0050098	CG30098
FBgn0053125	CG33125
FBgn0052557	Mco4
FBgn0051955	CG31955
FBgn0259227	CG42327
FBgn0028935	CG7653
FBgn0036671	CG9951
FBgn0029980	CG10778
FBgn0052755	CG32755
FBgn0016978	snRNP-U1-70K
FBgn0038740	CG4562
FBgn0027949	msb1l
FBgn0029603	CG14053
FBgn0037894	Ranbp9
FBgn0039293	Alg9
FBgn0031289	CG13950
FBgn0028468	rtet
FBgn0283682	Ge-1
FBgn0019662	qm
FBgn0031142	r-cup
FBgn0036052	CG10809
FBgn0034650	NC2alpha
FBgn0036569	IleRS-m
FBgn0036224	Rpt4R
FBgn0033842	cbc
FBgn0038855	CG5745
FBgn0032680	Ntf-2r
FBgn0025115	Acyp
FBgn0011817	nmo
FBgn0039395	CG14546
FBgn0038098	CG7381
FBgn0050277	Oatp58Da
FBgn0259680	Pkcdelta
FBgn0031676	senju
FBgn0262123	l(2)41Ab
FBgn0037543	CG10903
FBgn0261938	mtRNApol
FBgn0035110	thoc7
FBgn0036191	Sugb
FBgn0036402	CG6650
FBgn0051320	HEATR2
FBgn0037719	bocks
FBgn0029503	CHORD
FBgn0023545	PIG-K
FBgn0037549	CG7878
FBgn0027564	CG3149
FBgn0260459	CG14106
FBgn0026713	l(1)G0007
FBgn0030351	CG1840
FBgn0034784	CG9826
FBgn0029689	CG6428
FBgn0036552	CG17028
FBgn0015396	jumu
FBgn0026379	Pten
FBgn0038536	CG7655
FBgn0033865	CG6220
FBgn0036210	CG14130
FBgn0085425	CG34396
FBgn0036222	SdhAL
FBgn0032515	loqs
FBgn0259171	Pde9
FBgn0037834	Art1
FBgn0061200	Nup153
FBgn0010905	Spn
FBgn0036537	CG18081
FBgn0041588	eIF2D
FBgn0051524	CG31524
FBgn0053234	CG33234
FBgn0036301	CG4069
FBgn0033716	Den1
FBgn0010803	TrpRS
FBgn0028581	mei-217
FBgn0263602	Tasp1
FBgn0067317	Cby
FBgn0030685	Graf
FBgn0024329	Mekk1
FBgn0039141	spas
FBgn0037197	CG13239
FBgn0027568	Cand1
FBgn0054056	CG34056
FBgn0052484	Sk2
FBgn0035983	CG4080
FBgn0039417	CG6073
FBgn0039386	CG5948
FBgn0034560	CAH15
FBgn0051249	CG31249
FBgn0032817	CG10631
FBgn0029747	CG5062
FBgn0260229	Mocs2A
FBgn0001137	grk
FBgn0035856	CG13679
FBgn0033521	CG12896
FBgn0040087	p115
FBgn0036811	MED11
FBgn0037924	CG14712
FBgn0032848	nesd
FBgn0260750	Mulk
FBgn0031661	Gmd
FBgn0030761	CG9784
FBgn0034007	ND-51L2
FBgn0030242	sofe
FBgn0020912	Ptx1
FBgn0038202	CG12402
FBgn0031399	mio
FBgn0261573	CoRest
FBgn0032050	CG13096
FBgn0004360	Wnt2
FBgn0033149	CG11060
FBgn0053177	CG33177
FBgn0260859	Bet3
FBgn0032925	CG9246
FBgn0051875	CG31875
FBgn0029945	CG18155
FBgn0036888	CG9330
FBgn0035120	wac
FBgn0027495	Smyd4-4
FBgn0040687	CG14645
FBgn0039738	Mgat2
FBgn0263278	Fic
FBgn0028744	CG5033
FBgn0037513	pyd3
FBgn0033497	CG12912
FBgn0002716	mei-W68
FBgn0004369	Ptp99A
FBgn0037838	TTLL15
FBgn0039760	CG9682
FBgn0036770	Prestin
FBgn0036670	CG13029
FBgn0260645	CG42537
FBgn0031174	CG1486
FBgn0033916	Usp20-33
FBgn0044871	Gos28
FBgn0033891	CG8067
FBgn0051957	CG31957
FBgn0026083	tyf
FBgn0032870	CG2608
FBgn0039132	AP-1sigma
FBgn0023522	CG11596
FBgn0039155	Kal1
FBgn0040208	Kat60
FBgn0003716	tkv
FBgn0035235	CG7879
FBgn0038651	Epg5
FBgn0034989	CG3356
FBgn0052638	CG32638
FBgn0032629	beat-IIIc
FBgn0040235	c12.1
FBgn0035769	CTCF
FBgn0261119	Prp19
FBgn0011763	Dp
FBgn0022710	Ac13E
FBgn0030039	CG12123
FBgn0003116	pn
FBgn0038816	Lrrk
FBgn0033848	CG13330
FBgn0042206	GstD10
FBgn0039747	AdoR
FBgn0004595	pros
FBgn0000459	disco
FBgn0036560	CG5895
FBgn0033474	CG1407
FBgn0011282	Obp84a
FBgn0002022	Catsup
FBgn0001994	crp
FBgn0285944	para
FBgn0002673	twe
FBgn0035137	CG1233
FBgn0259720	CG42374
FBgn0037935	CG6834
FBgn0038471	CG5220
FBgn0051501	nxf4
FBgn0004607	zfh2
FBgn0051693	CG31693
FBgn0020620	RN-tre
FBgn0033696	Cyp6g2
FBgn0031805	Nepl4
FBgn0259742	CG42360
FBgn0039790	CG2246
FBgn0025573	PpN58A
FBgn0026369	Sara
FBgn0013997	Nrx-IV
FBgn0259735	mtgo
FBgn0030082	HP1b
FBgn0038810	Srp72
FBgn0000414	Dab
FBgn0284256	bsf
FBgn0033673	CG8298
FBgn0015008	Actn3
FBgn0038032	CG10096
FBgn0051266	CG31266
FBgn0037220	CG14641
FBgn0263667	Lpt
FBgn0039065	Rad60
FBgn0037877	CG6689
FBgn0033349	CG8243
FBgn0014143	croc
FBgn0024352	Stip1
FBgn0052720	CG32720
FBgn0086711	mol
FBgn0015277	Pi3K59F
FBgn0250862	CG42237
FBgn0035824	CG8281
FBgn0031081	Nep3
FBgn0035890	CG13667
FBgn0036008	CG3408
FBgn0039862	kek6
FBgn0033755	ClC-b
FBgn0036910	Cyp305a1
FBgn0000061	al
FBgn0030067	Rbm13
FBgn0033323	CG12376
FBgn0014342	mia
FBgn0035696	Best2
FBgn0038056	CG5961
FBgn0038685	CG14282
FBgn0032408	CG6712
FBgn0033769	CG8768
FBgn0035622	TM9SF3
FBgn0030892	CG7206
FBgn0283438	CG46280
FBgn0039130	CG5854
FBgn0264574	Glut1
FBgn0036109	Cpr67Fa2
FBgn0260467	CG7071
FBgn0033052	SCAP
FBgn0031939	CG13796
FBgn0000173	ben
FBgn0033734	CG8520
FBgn0029702	CG15572
FBgn0036545	GXIVsPLA2
FBgn0050046	CG30046
FBgn0040491	Buffy
FBgn0051956	Pgant4
FBgn0261671	tweek
FBgn0031822	Phf5a
FBgn0259143	CG42258
FBgn0029725	CG2871
FBgn0033969	Pgm2b
FBgn0051454	CG31454
FBgn0032193	CG5727
FBgn0034870	CG13559
FBgn0005633	fln
FBgn0040510	ACXA
FBgn0034532	CG13436
FBgn0053965	CG33965
FBgn0030894	Mvb12
FBgn0039616	CG11828
FBgn0052409	CG32409
FBgn0052564	CG32564
FBgn0036764	CG5535
FBgn0035501	CG1299
FBgn0039404	CG14543
FBgn0037857	Tengl4
FBgn0035059	CG3894
FBgn0265595	CG44422
FBgn0038484	CG5246
FBgn0031423	CG3557
FBgn0033371	CNT1
FBgn0051224	CG31224
FBgn0025624	CG4025
FBgn0267435	chp
FBgn0027558	Pgant3
FBgn0036035	CG18178
FBgn0037623	CG9801
FBgn0267488	Mcr
FBgn0000499	dsh
FBgn0263240	Coop
FBgn0053971	Ir62a
FBgn0022702	Cht2
FBgn0036587	CG4950
FBgn0039965	Coa7
FBgn0036512	CG16979
FBgn0038737	CG11447
FBgn0035657	alphaKap4
FBgn0025621	CG16989
FBgn0029088	disp
FBgn0039463	Spag1
FBgn0031683	CG4230
FBgn0039087	Ugt303B2
FBgn0037344	CG2926
FBgn0034825	Gpdh2
FBgn0046247	CG5938
FBgn0027607	CG8230
FBgn0035149	MED30
FBgn0037470	Tailor
FBgn0039711	CG7824
FBgn0036183	CG6083
FBgn0051901	Mur29B
FBgn0262656	Myc
FBgn0036271	Pbgs
FBgn0031711	CG6907
FBgn0053054	CG33054
FBgn0025674	CycK
FBgn0260238	CG42512
FBgn0031045	CG14212
FBgn0036847	CNPYb
FBgn0028415	Met75Cb
FBgn0259978	vlc
FBgn0015278	Pi3K68D
FBgn0031392	AIF
FBgn0260793	2mit
FBgn0036612	CG4998
FBgn0002643	mam
FBgn0029963	CG10920
FBgn0003187	qua
FBgn0036135	mRpL2
FBgn0052945	CG32945
FBgn0053087	LRP1
FBgn0038511	cysu
FBgn0031479	Prx6005
FBgn0015359	CG2034
FBgn0024179	wit
FBgn0267326	Ntl
FBgn0053489	CG33489
FBgn0031374	Wdr62
FBgn0032208	Ufd4
FBgn0037502	wa-cup
FBgn0035947	Srp68
FBgn0040344	Lztr1
FBgn0034267	CG4984
FBgn0036057	Hez
FBgn0033215	Dgat2
FBgn0030753	rngo
FBgn0035948	CG5644
FBgn0036973	Rbbp5
FBgn0052649	Coq8
FBgn0036882	CG9279
FBgn0085424	nub
FBgn0266581	pit
FBgn0030290	CG11756
FBgn0000045	Act79B
FBgn0038612	cona
FBgn0032036	CG13384
FBgn0262519	Mi-2
FBgn0039492	CG6051
FBgn0085344	CG34315
FBgn0036822	NijB
FBgn0023171	rnh1
FBgn0030642	CG15642
FBgn0028941	CG16853
FBgn0011837	Tis11
FBgn0036498	CG13455
FBgn0036237	viaf
FBgn0030183	CG15309
FBgn0032217	CG4972
FBgn0260996	CG42597
FBgn0050404	Tango11
FBgn0040341	CG11664
FBgn0014075	Uggt
FBgn0037098	Wnk
FBgn0037696	GstZ1
FBgn0086686	l(3)L1231
FBgn0050109	CG30109
FBgn0264490	Eip93F
FBgn0031168	CG1722
FBgn0036500	CG7275
FBgn0262475	bru2
FBgn0037845	CG14694
FBgn0031664	CG8892
FBgn0000562	egl
FBgn0004052	Z600
FBgn0039651	Cyt-c1L
FBgn0039212	Syx18
FBgn0026755	Ugt37B1
FBgn0022224	ubl
FBgn0052212	CG32212
FBgn0039759	CG9733
FBgn0030030	CG1636
FBgn0034948	PPP1R15
FBgn0027088	GlyRS
FBgn0026749	Yippee
FBgn0023095	caps
FBgn0004419	me31B
FBgn0263776	CG43693
FBgn0026315	Ugt35A1
FBgn0001247	Ide
FBgn0264339	CG43795
FBgn0024945	NitFhit
FBgn0002413	dco
FBgn0033929	Tfb1
FBgn0029588	CR14798
FBgn0042083	Mccc2
FBgn0039577	CG12516
FBgn0261854	aPKC
FBgn0033437	CG12926
FBgn0033031	CG8245
FBgn0004795	retn
FBgn0015805	HDAC1
FBgn0284435	tyn
FBgn0038376	Hmt-1
FBgn0034176	ste24a
FBgn0033174	CG11125
FBgn0039883	RhoGAP100F
FBgn0030769	CG13012
FBgn0261954	east
FBgn0038686	CG5555
FBgn0037172	ND-B14.5AL
FBgn0036214	CG7264
FBgn0004893	bowl
FBgn0038398	sxe2
FBgn0037551	Arl8
FBgn0027280	l(1)G0193
FBgn0050005	GstT2
FBgn0041150	hoe1
FBgn0051184	LSm3
FBgn0029154	Menl-1
FBgn0011603	ine
FBgn0032729	L2HGDH
FBgn0011722	Tig
FBgn0038674	CG14285
FBgn0031695	Cyp4ac3
FBgn0031948	CG7149
FBgn0030293	CG1737
FBgn0051784	CG31784
FBgn0040752	Prosap
FBgn0035995	CG3529
FBgn0033258	CG8712
FBgn0032821	CdGAPr
FBgn0031068	Alr
FBgn0010339	128up
FBgn0052238	TTLL1B
FBgn0035271	CG2021
FBgn0040259	Ugt302C1
FBgn0261797	Dhc64C
FBgn0037930	CG14715
FBgn0027054	CSN4
FBgn0052170	CG32170
FBgn0036589	CG13067
FBgn0052573	CG32573
FBgn0037994	eIF3d2
FBgn0037756	CG8507
FBgn0004914	Hnf4
FBgn0023213	eIF4G1
FBgn0028569	robl37BC
FBgn0053526	PNUTS
FBgn0030341	p24-1
FBgn0003450	snk
FBgn0283657	Tlk
FBgn0040658	CG13516
FBgn0032479	CG16974
FBgn0036843	Sfxn2
FBgn0027575	GABA-B-R2
FBgn0033761	CG8778
FBgn0051102	CG31102
FBgn0033129	Tsp42Eh
FBgn0261574	kug
FBgn0027091	CysRS
FBgn0038678	mRpL55
FBgn0261631	CG42714
FBgn0032799	CG10166
FBgn0010438	mtSSB
FBgn0031713	Coq6
FBgn0036751	Adgf-B
FBgn0035162	Sf3b3
FBgn0028962	AlaRS-m
FBgn0037074	CG7324
FBgn0259721	CG42375
FBgn0260464	CG9288
FBgn0036272	Sms
FBgn0027329	CCT6
FBgn0032720	mRpL13
FBgn0033781	CG13319
FBgn0036769	Tsp74F
FBgn0262124	uex
FBgn0011509	SrpRbeta
FBgn0031146	CG15449
FBgn0083962	CG34126
FBgn0051099	CG31099
FBgn0003206	Ras64B
FBgn0036447	CG17173
FBgn0015789	Rab10
FBgn0016078	wun
FBgn0085408	Shrm
FBgn0024555	flfl
FBgn0052091	CG32091
FBgn0033949	Had2
FBgn0285943	knon
FBgn0004656	fs(1)h
FBgn0036980	RhoBTB
FBgn0038438	Der-2
FBgn0033523	CG12895
FBgn0036830	CG14077
FBgn0028546	ics
FBgn0030151	CG1354
FBgn0033860	S-Lap5
FBgn0033177	CG11141
FBgn0038065	Snx3
FBgn0015568	alpha-Est1
FBgn0038950	CG5382
FBgn0028494	CG6424
FBgn0262535	CG43089
FBgn0035432	ZnT63C
FBgn0044452	Atg2
FBgn0010808	Chchd3
FBgn0026634	Cog2
FBgn0031343	CG18131
FBgn0265268	CG18234
FBgn0031626	CG15631
FBgn0031717	Oscillin
FBgn0283469	Vps4
FBgn0026199	myo
FBgn0033638	CG9005
FBgn0037710	CG9393
FBgn0044048	Ilp5
FBgn0051861	CG31861
FBgn0033723	CG13155
FBgn0031127	CG1835
FBgn0040323	GNBP1
FBgn0085736	CG40472
FBgn0038918	Qsox3
FBgn0010391	SrpRalpha
FBgn0030510	CG12177
FBgn0052069	CG32069
FBgn0039518	CG13978
FBgn0259738	CG42392
FBgn0050421	Usp15-31
FBgn0016041	Tom40
FBgn0002733	E(spl)mbeta-HLH
FBgn0030926	psh
FBgn0032474	DnaJ-H
FBgn0263110	CG43367
FBgn0003676	CCT1
FBgn0037498	CG10029
FBgn0053144	CG33144
[truncated: 3,046 more rows]

## Sheet: Figure 4A
Circadian rhythm relatded genes	Pc binding genes in l-LNvs	Pc binding genes in s-LNvs	Pc binding genes in DN1s	Pc binding genes in LNds	Pc binding genes LNvs	four cluster	Circadian rhythm relatded and four cluster common	Circadian rhythm relatded and LNvs common	I-LNvs,s-LNvs and Circadian rhythm relatded common	I-LNvs,s-LNvs,LNDs,DN1s and Circadian rhythm relatded common	Circadian rhythm relatded and l-LNvs common	Circadian rhythm relatded and s-LNvs common	Circadian rhythm relatded and DN1s common	Circadian rhythm relatded and LNds common
FBgn0003068	FBgn0031208	FBgn0031208	FBgn0031208	FBgn0031208	FBgn0031208	FBgn0031208	FBgn0051226	FBgn0032946	FBgn0032707	FBgn0020280	FBgn0032946	FBgn0038248	FBgn0038248	FBgn0051226
FBgn0014396	FBgn0002121	FBgn0002121	FBgn0002121	FBgn0002121	FBgn0002121	FBgn0002121	FBgn0032946	FBgn0032945	FBgn0031730	FBgn0015011	FBgn0032945	FBgn0039577	FBgn0085489	FBgn0038248
FBgn0015801	FBgn0051973	FBgn0002121	FBgn0002121	FBgn0031216	FBgn0051973	FBgn0051973	FBgn0032945	FBgn0038248	FBgn0015011	FBgn0013750	FBgn0260632	FBgn0085489	FBgn0038237	FBgn0085489
FBgn0021738	FBgn0016977	FBgn0031216	FBgn0267992	FBgn0004611	FBgn0016977	FBgn0016977	FBgn0038248	FBgn0039577	FBgn0015376	FBgn0037956	FBgn0027598	FBgn0038237	FBgn0285925	FBgn0038237
FBgn0023076	FBgn0031238	FBgn0000061	FBgn0005660	FBgn0031248	FBgn0031238	FBgn0031238	FBgn0039577	FBgn0085489	FBgn0031855	FBgn0032821	FBgn0038237	FBgn0285926	FBgn0051216	FBgn0285926
FBgn0025680	FBgn0031239	FBgn0263871	FBgn0031261	FBgn0031249	FBgn0031239	FBgn0031239	FBgn0085489	FBgn0260632	FBgn0032821	FBgn0011202	FBgn0285926	FBgn0285925	FBgn0038208	FBgn0285925
FBgn0033853	FBgn0031245	FBgn0031251	FBgn0260933	FBgn0000061	FBgn0031245	FBgn0031245	FBgn0260632	FBgn0027598	FBgn0017556	FBgn0038002	FBgn0027584	FBgn0032969	FBgn0038200	FBgn0032969
FBgn0002973	FBgn0004611	FBgn0003963	FBgn0031263	FBgn0003963	FBgn0004611	FBgn0004611	FBgn0027598	FBgn0038237	FBgn0038002	FBgn0038123	FBgn0032969	FBgn0032968	FBgn0020912	FBgn0285917
FBgn0028622	FBgn0031248	FBgn0267992	FBgn0023489	FBgn0031260	FBgn0031248	FBgn0031248	FBgn0038237	FBgn0285926	FBgn0038123	FBgn0010470	FBgn0032968	FBgn0039595	FBgn0015591	FBgn0285913
FBgn0264087	FBgn0031249	FBgn0005660	FBgn0010323	FBgn0005660	FBgn0031249	FBgn0031249	FBgn0285926	FBgn0285925	FBgn0050371	FBgn0034560	FBgn0031632	FBgn0031626	FBgn0285955	FBgn0038266
FBgn0031925	FBgn0053127	FBgn0031261	FBgn0267827	FBgn0031261	FBgn0053127	FBgn0053127	FBgn0285925	FBgn0027584	FBgn0004595	FBgn0050371	FBgn0038266	FBgn0051217	FBgn0028892	FBgn0285912
FBgn0038862	FBgn0000061	FBgn0260933	FBgn0031270	FBgn0260933	FBgn0000061	FBgn0000061	FBgn0027584	FBgn0032969	FBgn0042630	FBgn0004595	FBgn0052549	FBgn0051216	FBgn0035137	FBgn0031620
FBgn0039309	FBgn0263871	FBgn0013323	FBgn0264870	FBgn0031268	FBgn0263871	FBgn0263871	FBgn0032969	FBgn0032968	FBgn0040694	FBgn0042630	FBgn0031620	FBgn0032901	FBgn0004875	FBgn0051217
FBgn0033936	FBgn0031251	FBgn0023489	FBgn0046113	FBgn0013323	FBgn0031251	FBgn0031251	FBgn0032968	FBgn0031632	FBgn0028569	FBgn0262139	FBgn0032955	FBgn0038208	FBgn0037786	FBgn0051216
FBgn0033936	FBgn0031258	FBgn0010323	FBgn0263321	FBgn0023489	FBgn0031258	FBgn0031258	FBgn0031632	FBgn0038266	FBgn0051116	FBgn0040694	FBgn0267253	FBgn0038200	FBgn0004882	FBgn0038252
FBgn0038194	FBgn0003963	FBgn0267827	FBgn0086758	FBgn0010323	FBgn0003963	FBgn0003963	FBgn0285917	FBgn0039595	FBgn0031724	FBgn0038237	FBgn0032901	FBgn0028880	FBgn0004885	FBgn0259682
FBgn0037933	FBgn0267992	FBgn0031270	FBgn0031374	FBgn0267827	FBgn0267992	FBgn0267992	FBgn0285913	FBgn0031626	FBgn0031728	FBgn0015008	FBgn0038208	FBgn0028888	FBgn0039518	FBgn0038208
FBgn0015282	FBgn0005660	FBgn0284247	FBgn0040719	FBgn0031270	FBgn0005660	FBgn0005660	FBgn0038266	FBgn0052549	FBgn0016694	FBgn0261859	FBgn0015577	FBgn0028879	FBgn0020907	FBgn0259685
FBgn0034335	FBgn0031261	FBgn0031275	FBgn0053673	FBgn0264870	FBgn0031261	FBgn0031261	FBgn0038266	FBgn0031620	FBgn0031723	FBgn0038354	FBgn0038200	FBgn0020912	FBgn0004892	FBgn0038200
FBgn0026314	FBgn0260933	FBgn0265825	FBgn0031375	FBgn0046113	FBgn0260933	FBgn0260933	FBgn0039595	FBgn0032955	FBgn0085370	FBgn0032131	FBgn0028888	FBgn0285963	FBgn0003507	FBgn0020912
FBgn0002284	FBgn0031263	FBgn0031276	FBgn0051942	FBgn0002543	FBgn0031263	FBgn0031263	FBgn0031626	FBgn0051217	FBgn0038237	FBgn0000577	FBgn0028879	FBgn0035160	FBgn0261930	FBgn0015591
FBgn0028691	FBgn0013323	FBgn0031276	FBgn0267972	FBgn0263320	FBgn0013323	FBgn0013323	FBgn0052549	FBgn0051216	FBgn0015008	FBgn0265623	FBgn0052529	FBgn0027544	FBgn0004861	FBgn0035199
FBgn0052283	FBgn0023489	FBgn0002563	FBgn0053516	FBgn0263321	FBgn0023489	FBgn0023489	FBgn0031620	FBgn0267253	FBgn0261859	FBgn0051320	FBgn0052521	FBgn0028875	FBgn0013750	FBgn0261989
FBgn0015035	FBgn0010323	FBgn0046113	FBgn0264081	FBgn0026398	FBgn0010323	FBgn0010323	FBgn0032955	FBgn0032901	FBgn0038354	FBgn0015396	FBgn0020912	FBgn0015591	FBgn0013759	FBgn0285955
FBgn0015714	FBgn0267827	FBgn0028481	FBgn0287218	FBgn0026397	FBgn0267827	FBgn0267827	FBgn0051217	FBgn0038208	FBgn0285926	FBgn0085384	FBgn0035161	FBgn0285955	FBgn0261046	FBgn0035189
FBgn0263132	FBgn0031270	FBgn0031294	FBgn0031424	FBgn0086758	FBgn0031270	FBgn0031270	FBgn0051216	FBgn0015577	FBgn0039682	FBgn0032723	FBgn0035160	FBgn0040510	FBgn0266756	FBgn0028892
FBgn0005626	FBgn0284247	FBgn0287617	FBgn0031426	FBgn0264494	FBgn0284247	FBgn0284247	FBgn0267253	FBgn0038200	FBgn0028675	FBgn0011224	FBgn0027544	FBgn0028892	FBgn0266758	FBgn0285943
FBgn0016694	FBgn0265825	FBgn0031296	FBgn0051948	FBgn0031374	FBgn0265825	FBgn0265825	FBgn0038252	FBgn0028880	FBgn0004242	FBgn0037976	FBgn0028875	FBgn0285943	FBgn0051183	FBgn0004876
FBgn0016076	FBgn0031276	FBgn0031301	FBgn0085477	FBgn0040719	FBgn0031276	FBgn0031276	FBgn0259682	FBgn0028888	FBgn0004369	FBgn0038147	FBgn0035199	FBgn0028848	FBgn0035921	FBgn0035137
FBgn0027492	FBgn0266887	FBgn0031302	FBgn0085476	FBgn0053673	FBgn0266887	FBgn0266887	FBgn0032901	FBgn0028879	FBgn0029768	FBgn0261705	FBgn0260658	FBgn0035137	FBgn0031561	FBgn0028841
FBgn0004889	FBgn0002563	FBgn0041097	FBgn0031549	FBgn0031375	FBgn0002563	FBgn0002563	FBgn0038208	FBgn0052529	FBgn0053988	FBgn0038140	FBgn0261988	FBgn0028841	FBgn0038198	FBgn0004875
FBgn0039298	FBgn0003916	FBgn0011294	FBgn0031550	FBgn0051942	FBgn0003916	FBgn0003916	FBgn0259685	FBgn0052521	FBgn0032969	FBgn0025633	FBgn0285955	FBgn0004875	FBgn0038197	FBgn0265487
FBgn0020236	FBgn0286735	FBgn0031331	FBgn0024244	FBgn0267972	FBgn0286735	FBgn0286735	FBgn0015577	FBgn0020912	FBgn0032968	FBgn0001316	FBgn0027578	FBgn0265487	FBgn0038191	FBgn0037786
FBgn0026077	FBgn0266799	FBgn0053923	FBgn0265368	FBgn0031422	FBgn0266799	FBgn0266799	FBgn0038200	FBgn0285963	FBgn0031999	FBgn0039908	FBgn0259677	FBgn0028844	FBgn0035954	FBgn0004882
FBgn0011693	FBgn0046113	FBgn0053922	FBgn0265960	FBgn0031423	FBgn0046113	FBgn0046113	FBgn0028880	FBgn0035161	FBgn0051320	FBgn0031861	FBgn0035189	FBgn0037786	FBgn0051163	FBgn0004885
FBgn0010246	FBgn0028481	FBgn0026141	FBgn0264370	FBgn0264081	FBgn0028481	FBgn0028481	FBgn0028888	FBgn0035160	FBgn0015396	FBgn0032713	FBgn0028892	FBgn0040508	FBgn0051148	FBgn0004892
FBgn0031998	FBgn0031294	FBgn0266357	FBgn0264363	FBgn0287218	FBgn0031294	FBgn0031294	FBgn0028879	FBgn0027544	FBgn0032840	FBgn0038139	FBgn0028848	FBgn0004882	FBgn0051145	FBgn0003502
FBgn0259938	FBgn0287617	FBgn0266358	FBgn0004892	FBgn0031424	FBgn0287617	FBgn0287617	FBgn0052529	FBgn0028875	FBgn0085384	FBgn0039226	FBgn0035137	FBgn0004885	FBgn0040493	FBgn0003507
FBgn0020445	FBgn0031296	FBgn0031332	FBgn0284410	FBgn0031426	FBgn0031296	FBgn0031296	FBgn0052521	FBgn0015591	FBgn0015399	FBgn0085396	FBgn0028841	FBgn0023178	FBgn0038163	FBgn0032068
FBgn0283461	FBgn0003310	FBgn0031333	FBgn0264371	FBgn0051948	FBgn0003310	FBgn0003310	FBgn0020912	FBgn0035199	FBgn0032723	FBgn0261714	FBgn0004875	FBgn0039518	FBgn0051157	FBgn0033391
FBgn0001149	FBgn0031299	FBgn0053126	FBgn0002985	FBgn0085477	FBgn0031299	FBgn0031299	FBgn0285963	FBgn0260658	FBgn0085382	FBgn0260746	FBgn0028844	FBgn0020907	FBgn0031559	FBgn0033392
FBgn0046114	FBgn0031301	FBgn0031337	FBgn0265369	FBgn0085476	FBgn0031301	FBgn0031301	FBgn0035161	FBgn0261988	FBgn0085387	FBgn0038494	FBgn0037788	FBgn0004892	FBgn0038181	FBgn0261930
FBgn0040319	FBgn0031302	FBgn0266203	FBgn0085369	FBgn0000490	FBgn0031302	FBgn0031302	FBgn0035160	FBgn0285955	FBgn0038029	FBgn0037284	FBgn0037786	FBgn0028863	FBgn0040694	FBgn0015513
FBgn0020496	FBgn0031306	FBgn0002543	FBgn0259951	FBgn0012017	FBgn0031306	FBgn0031306	FBgn0027544	FBgn0040510	FBgn0038147	FBgn0000581	FBgn0040508	FBgn0028856	FBgn0261859	FBgn0004860
FBgn0011656	FBgn0267281	FBgn0266202	FBgn0259953	FBgn0031442	FBgn0267281	FBgn0267281	FBgn0028875	FBgn0027578	FBgn0085385	FBgn0043362	FBgn0023178	FBgn0028853	FBgn0038354	FBgn0004861
FBgn0029752	FBgn0041097	FBgn0003926	FBgn0261054	FBgn0026395	FBgn0041097	FBgn0041097	FBgn0015591	FBgn0259677	FBgn0261705	FBgn0038208	FBgn0004892	FBgn0000479	FBgn0051320	FBgn0013750
FBgn0037170	FBgn0011294	FBgn0026397	FBgn0031558	FBgn0031443	FBgn0011294	FBgn0011294	FBgn0035199	FBgn0035189	FBgn0038143	FBgn0038200	FBgn0004893	FBgn0003507	FBgn0085384	FBgn0261046
FBgn0013323	FBgn0031332	FBgn0261509	FBgn0031559	FBgn0031444	FBgn0031332	FBgn0031332	FBgn0260658	FBgn0028892	FBgn0029676	FBgn0031374	FBgn0028863	FBgn0032068	FBgn0085382	FBgn0000459
FBgn0036568	FBgn0051659	FBgn0267259	FBgn0031560	FBgn0286882	FBgn0051659	FBgn0051659	FBgn0261989	FBgn0285943	FBgn0038140	FBgn0037475	FBgn0026206	FBgn0033392	FBgn0085396	FBgn0032048
FBgn0005655	FBgn0053126	FBgn0086758	FBgn0031561	FBgn0041248	FBgn0053126	FBgn0053126	FBgn0261988	FBgn0028848	FBgn0267487	FBgn0284408	FBgn0028856	FBgn0261933	FBgn0038373	FBgn0013763
FBgn0027358	FBgn0031337	FBgn0045497	FBgn0031562	FBgn0031549	FBgn0031337	FBgn0031337	FBgn0285955	FBgn0035137	FBgn0053516	FBgn0262975	FBgn0028853	FBgn0261930	FBgn0001077	FBgn0266756
FBgn0033426	FBgn0266203	FBgn0045501	FBgn0031563	FBgn0031550	FBgn0266203	FBgn0266203	FBgn0040510	FBgn0028841	FBgn0032715	FBgn0028523	FBgn0003502	FBgn0004858	FBgn0004102	FBgn0266758
FBgn0035726	FBgn0002543	FBgn0031367	FBgn0259954	FBgn0265367	FBgn0002543	FBgn0002543	FBgn0027578	FBgn0004875	FBgn0015380	FBgn0260793	FBgn0000479	FBgn0004860	FBgn0027657	FBgn0032006
FBgn0037288	FBgn0266202	FBgn0262275	FBgn0259955	FBgn0024244	FBgn0266202	FBgn0266202	FBgn0259677	FBgn0265487	FBgn0086361	FBgn0004795	FBgn0003507	FBgn0004861	FBgn0037862	FBgn0013733
FBgn0031011	FBgn0003926	FBgn0031374	FBgn0259956	FBgn0265368	FBgn0003926	FBgn0003926	FBgn0035189	FBgn0028844	FBgn0031861	FBgn0003118	FBgn0004838	FBgn0013750	FBgn0037891	FBgn0051183
FBgn0022709	FBgn0263321	FBgn0011859	FBgn0259957	FBgn0265960	FBgn0263321	FBgn0263321	FBgn0028892	FBgn0037788	FBgn0032713	FBgn0005658	FBgn0032068	FBgn0261046	FBgn0011270	FBgn0031564
FBgn0045064	FBgn0026397	FBgn0040719	FBgn0262621	FBgn0264363	FBgn0026397	FBgn0026397	FBgn0285943	FBgn0037786	FBgn0031866	FBgn0037908	FBgn0033392	FBgn0000459	FBgn0011202	FBgn0035921
FBgn0010238	FBgn0261509	FBgn0053673	FBgn0265370	FBgn0004892	FBgn0261509	FBgn0261509	FBgn0004876	FBgn0040508	FBgn0053512	FBgn0037463	FBgn0261930	FBgn0032048	FBgn0032131	FBgn0031561
FBgn0038916	FBgn0051935	FBgn0031375	FBgn0264886	FBgn0284410	FBgn0051935	FBgn0051935	FBgn0028848	FBgn0004882	FBgn0067903	FBgn0032210	FBgn0004858	FBgn0000464	FBgn0000577	FBgn0038198
FBgn0086676	FBgn0265814	FBgn0051942	FBgn0003430	FBgn0264371	FBgn0265814	FBgn0265814	FBgn0035137	FBgn0004885	FBgn0038139	FBgn0020912	FBgn0015519	FBgn0035971	FBgn0037857	FBgn0038197
FBgn0041111	FBgn0267259	FBgn0262148	FBgn0004567	FBgn0002985	FBgn0267259	FBgn0267259	FBgn0028841	FBgn0023178	FBgn0039226	FBgn0023507	FBgn0037766	FBgn0034636	FBgn0011224	FBgn0038194
FBgn0043070	FBgn0086758	FBgn0043539	FBgn0266318	FBgn0265369	FBgn0086758	FBgn0086758	FBgn0004875	FBgn0039518	FBgn0085396	FBgn0063649	FBgn0032078	FBgn0266756	FBgn0000581	FBgn0038191
FBgn0035385	FBgn0264494	FBgn0053543	FBgn0267005	FBgn0000721	FBgn0264494	FBgn0264494	FBgn0265487	FBgn0020907	FBgn0261714	FBgn0266756	FBgn0004860	FBgn0266758	FBgn0037817	FBgn0010651
FBgn0039311	FBgn0265138	FBgn0263441	FBgn0267006	FBgn0085369	FBgn0265138	FBgn0265138	FBgn0028844	FBgn0004892	FBgn0260746	FBgn0037939	FBgn0044047	FBgn0034658	FBgn0267978	FBgn0035954
FBgn0011584	FBgn0045500	FBgn0031384	FBgn0016920	FBgn0259951	FBgn0045500	FBgn0045500	FBgn0037788	FBgn0004893	FBgn0051690	FBgn0014143	FBgn0004861	FBgn0034606	FBgn0025821	FBgn0051163
FBgn0035688	FBgn0045501	FBgn0051669	FBgn0265958	FBgn0259953	FBgn0045501	FBgn0045501	FBgn0037786	FBgn0028863	FBgn0038494	FBgn0037935	FBgn0013750	FBgn0051183	FBgn0016061	FBgn0051148
FBgn0000635	FBgn0031367	FBgn0286732	FBgn0016660	FBgn0259952	FBgn0031367	FBgn0031367	FBgn0040508	FBgn0026206	FBgn0037284	FBgn0013973	FBgn0000459	FBgn0035921	FBgn0263512	FBgn0051145
FBgn0035397	FBgn0262275	FBgn0259192	FBgn0263866	FBgn0031558	FBgn0262275	FBgn0262275	FBgn0004882	FBgn0028856	FBgn0003295	FBgn0039799	FBgn0032048	FBgn0038198	FBgn0085424	FBgn0040493
FBgn0031836	FBgn0051665	FBgn0026396	FBgn0261963	FBgn0031559	FBgn0051665	FBgn0051665	FBgn0004885	FBgn0028853	FBgn0003175	FBgn0037498	FBgn0025740	FBgn0038197	FBgn0086758	FBgn0038163
FBgn0029679	FBgn0031373	FBgn0053516	FBgn0031721	FBgn0051779	FBgn0031373	FBgn0031373	FBgn0023178	FBgn0003502	FBgn0267013	FBgn0261627	FBgn0033368	FBgn0038191	FBgn0085432	FBgn0051157
FBgn0023526	FBgn0031374	FBgn0266043	FBgn0004620	FBgn0263096	FBgn0031374	FBgn0031374	FBgn0039518	FBgn0000479	FBgn0032901	FBgn0039792	FBgn0000464	FBgn0035954	FBgn0085431	FBgn0042206
FBgn0032197	FBgn0011859	FBgn0264864	FBgn0031725	FBgn0262721	FBgn0011859	FBgn0011859	FBgn0020907	FBgn0003507	FBgn0038208	FBgn0285955	FBgn0000406	FBgn0051163	FBgn0051248	FBgn0031559
FBgn0032507	FBgn0040719	FBgn0031389	FBgn0266030	FBgn0031560	FBgn0040719	FBgn0040719	FBgn0004892	FBgn0004838	FBgn0037238	FBgn0005660	FBgn0266756	FBgn0031585	FBgn0038295	FBgn0038181
FBgn0035986	FBgn0053673	FBgn0085201	FBgn0266031	FBgn0031561	FBgn0053673	FBgn0053673	FBgn0004893	FBgn0032068	FBgn0013279	FBgn0004577	FBgn0032006	FBgn0051148	FBgn0038294	FBgn0038172
FBgn0004652	FBgn0031375	FBgn0051668	FBgn0031726	FBgn0031562	FBgn0031375	FBgn0031375	FBgn0028863	FBgn0033392	FBgn0038200	FBgn0003002	FBgn0264953	FBgn0051145	FBgn0038002	FBgn0031732
FBgn0035232	FBgn0051942	FBgn0053124	FBgn0043362	FBgn0031563	FBgn0051942	FBgn0051942	FBgn0026206	FBgn0261933	FBgn0037475	FBgn0265663	FBgn0034606	FBgn0040493	FBgn0038000	FBgn0040694
FBgn0036697	FBgn0262148	FBgn0264979	FBgn0031751	FBgn0259954	FBgn0262148	FBgn0262148	FBgn0028856	FBgn0261930	FBgn0284408	FBgn0051533	FBgn0031564	FBgn0038163	FBgn0015396	FBgn0031724
FBgn0264815	FBgn0043539	FBgn0262106	FBgn0264547	FBgn0259955	FBgn0043539	FBgn0043539	FBgn0028853	FBgn0004858	FBgn0262975	FBgn0005558	FBgn0032895	FBgn0039492	FBgn0032723	FBgn0031728
FBgn0037037	FBgn0053543	FBgn0042187	FBgn0015381	FBgn0259956	FBgn0053543	FBgn0053543	FBgn0003502	FBgn0015519	FBgn0004431	FBgn0026597	FBgn0031561	FBgn0051157	FBgn0261705	FBgn0031723
FBgn0032986	FBgn0263441	FBgn0031406	FBgn0266826	FBgn0259957	FBgn0263441	FBgn0263441	FBgn0000479	FBgn0037766	FBgn0035050	FBgn0267978	FBgn0038198	FBgn0031559	FBgn0032715	FBgn0261859
FBgn0052576	FBgn0040718	FBgn0266022	FBgn0085409	FBgn0262621	FBgn0040718	FBgn0040718	FBgn0003507	FBgn0032078	FBgn0028523	FBgn0039309	FBgn0038197	FBgn0264979	FBgn0032713	FBgn0038354
FBgn0036415	FBgn0267276	FBgn0266023	FBgn0000320	FBgn0265370	FBgn0267276	FBgn0267276	FBgn0004838	FBgn0004860	FBgn0260793	FBgn0036274	FBgn0038191	FBgn0038181	FBgn0261714	FBgn0051320
FBgn0264693	FBgn0031384	FBgn0031407	FBgn0266002	FBgn0031564	FBgn0031384	FBgn0031384	FBgn0032068	FBgn0044047	FBgn0028645	FBgn0003371	FBgn0035954	FBgn0264987	FBgn0039343	FBgn0085384
FBgn0034072	FBgn0051669	FBgn0054049	FBgn0031860	FBgn0031573	FBgn0051669	FBgn0051669	FBgn0033391	FBgn0004861	FBgn0004795	FBgn0015904	FBgn0285879	FBgn0004118	FBgn0284408	FBgn0022800
FBgn0015791	FBgn0286732	FBgn0264084	FBgn0031861	FBgn0264885	FBgn0286732	FBgn0286732	FBgn0033392	FBgn0013750	FBgn0028888	FBgn0028892	FBgn0031585	FBgn0031730	FBgn0039309	FBgn0038381
FBgn0051108	FBgn0259192	FBgn0264085	FBgn0264890	FBgn0264886	FBgn0259192	FBgn0259192	FBgn0261933	FBgn0261046	FBgn0003118	FBgn0020379	FBgn0051146	FBgn0031732	FBgn0036274	FBgn0085396
FBgn0029854	FBgn0053516	FBgn0031409	FBgn0051632	FBgn0003430	FBgn0053516	FBgn0053516	FBgn0261930	FBgn0000459	FBgn0028879	FBgn0003375	FBgn0040493	FBgn0040694	FBgn0003371	FBgn0038373
FBgn0003118	FBgn0031389	FBgn0261523	FBgn0284084	FBgn0004567	FBgn0031389	FBgn0031389	FBgn0004858	FBgn0032048	FBgn0028516	FBgn0005677	FBgn0031530	FBgn0031724	FBgn0003375	FBgn0040688
FBgn0031893	FBgn0085201	FBgn0031410	FBgn0031903	FBgn0266318	FBgn0085201	FBgn0085201	FBgn0015513	FBgn0025740	FBgn0005658	FBgn0051092	FBgn0038163	FBgn0031728	FBgn0025574	FBgn0051300
FBgn0035424	FBgn0051668	FBgn0028570	FBgn0264872	FBgn0267005	FBgn0051668	FBgn0051668	FBgn0015519	FBgn0033368	FBgn0259210	FBgn0004102	FBgn0039492	FBgn0031723	FBgn0038874	FBgn0035293
FBgn0035710	FBgn0053124	FBgn0051949	FBgn0266845	FBgn0267006	FBgn0053124	FBgn0053124	FBgn0037766	FBgn0000464	FBgn0039647	FBgn0025821	FBgn0051157	FBgn0085370	FBgn0003312	FBgn0040653
FBgn0264494	FBgn0264979	FBgn0031412	FBgn0032065	FBgn0264887	FBgn0264979	FBgn0264979	FBgn0032078	FBgn0035971	FBgn0259213	FBgn0000157	FBgn0032857	FBgn0261859	FBgn0004654	FBgn0014388
FBgn0260462	FBgn0262106	FBgn0031413	FBgn0032069	FBgn0000256	FBgn0262106	FBgn0262106	FBgn0004860	FBgn0000406	FBgn0037463	FBgn0004516	FBgn0032850	FBgn0038354	FBgn0004652	FBgn0004102
FBgn0038282	FBgn0042187	FBgn0031414	FBgn0261627	FBgn0031620	FBgn0042187	FBgn0042187	FBgn0044047	FBgn0034636	FBgn0020912	FBgn0032785	FBgn0031559	FBgn0039682	FBgn0003339	FBgn0266696
FBgn0033639	FBgn0031406	FBgn0031423	FBgn0029123	FBgn0031621	FBgn0031406	FBgn0031406	FBgn0004861	FBgn0266756	FBgn0035041	FBgn0033636	FBgn0264979	FBgn0039680	FBgn0038892	FBgn0028956
FBgn0051145	FBgn0266022	FBgn0264081	FBgn0266905	FBgn0031622	FBgn0266022	FBgn0266022	FBgn0013750	FBgn0266758	FBgn0039760	FBgn0035137	FBgn0032888	FBgn0053988	FBgn0038890	FBgn0040600
FBgn0000259	FBgn0266023	FBgn0287218	FBgn0266798	FBgn0031627	FBgn0266023	FBgn0266023	FBgn0013759	FBgn0032006	FBgn0005771	FBgn0038525	FBgn0030218	FBgn0051320	FBgn0029941	FBgn0035218
FBgn0050389	FBgn0264084	FBgn0031424	FBgn0032072	FBgn0041150	FBgn0264084	FBgn0264084	FBgn0261046	FBgn0034658	FBgn0035160	FBgn0052832	FBgn0264987	FBgn0085384	FBgn0004607	FBgn0035217
FBgn0051092	FBgn0264085	FBgn0031426	FBgn0265587	FBgn0031649	FBgn0264085	FBgn0264085	FBgn0000459	FBgn0264953	FBgn0027544	FBgn0038402	FBgn0031542	FBgn0085382	FBgn0004606	FBgn0011259
FBgn0053512	FBgn0031409	FBgn0051948	FBgn0265588	FBgn0003372	FBgn0031409	FBgn0031409	FBgn0032048	FBgn0034606	FBgn0028875	FBgn0034046	FBgn0031730	FBgn0085387	FBgn0000251	FBgn0261808
FBgn0014388	FBgn0028570	FBgn0085477	FBgn0032087	FBgn0031654	FBgn0028570	FBgn0028570	FBgn0025740	FBgn0051183	FBgn0063649	FBgn0004875	FBgn0052677	FBgn0085385	FBgn0051814	FBgn0037860
FBgn0037061	FBgn0051949	FBgn0085476	FBgn0032088	FBgn0020906	FBgn0051949	FBgn0051949	FBgn0033368	FBgn0031564	FBgn0001297	FBgn0004512	FBgn0040694	FBgn0022800	FBgn0038851	FBgn0264087
FBgn0264493	FBgn0031412	FBgn0011818	FBgn0032089	FBgn0016075	FBgn0031412	FBgn0031412	FBgn0013763	FBgn0032895	FBgn0051760	FBgn0026411	FBgn0031724	FBgn0085397	FBgn0010470	FBgn0011260
FBgn0051550	FBgn0031413	FBgn0265818	FBgn0032090	FBgn0003716	FBgn0031413	FBgn0031413	FBgn0000464	FBgn0035921	FBgn0014143	FBgn0031208	FBgn0031728	FBgn0085396	FBgn0262139	FBgn0037891
FBgn0052425	FBgn0031414	FBgn0031430	FBgn0265452	FBgn0031693	FBgn0031414	FBgn0031414	FBgn0035971	FBgn0031561	FBgn0014388	FBgn0263512	FBgn0014396	FBgn0038377	FBgn0038819	FBgn0011273
FBgn0265630	FBgn0031423	FBgn0267738	FBgn0051708	FBgn0031702	FBgn0031423	FBgn0031423	FBgn0000406	FBgn0038198	FBgn0039678	FBgn0050429	FBgn0031723	FBgn0038373	FBgn0043362	FBgn0011270
FBgn0039214	FBgn0264081	FBgn0264943	FBgn0265676	FBgn0016920	FBgn0264081	FBgn0264081	FBgn0034636	FBgn0038197	FBgn0261509	FBgn0050428	FBgn0085370	FBgn0051300	FBgn0031374	FBgn0004914
FBgn0026059	FBgn0287218	FBgn0031431	FBgn0032094	FBgn0262097	FBgn0287218	FBgn0287218	FBgn0266756	FBgn0038191	FBgn0039799	FBgn0038519	FBgn0085376	FBgn0035293	FBgn0263490	FBgn0004919
FBgn0035624	FBgn0031424	FBgn0041337	FBgn0028479	FBgn0265958	FBgn0031424	FBgn0031424	FBgn0266758	FBgn0035954	FBgn0037498	FBgn0037786	FBgn0261859	FBgn0039647	FBgn0039286	FBgn0011202
FBgn0027375	FBgn0031426	FBgn0250835	FBgn0051709	FBgn0016660	FBgn0031426	FBgn0031426	FBgn0032006	FBgn0285879	FBgn0261627	FBgn0038198	FBgn0038354	FBgn0026369	FBgn0039282	FBgn0011217
FBgn0026084	FBgn0051948	FBgn0031440	FBgn0014179	FBgn0263866	FBgn0051948	FBgn0051948	FBgn0013733	FBgn0051163	FBgn0036043	FBgn0039286	FBgn0039686	FBgn0014388	FBgn0040271	FBgn0037822
FBgn0020391	FBgn0085477	FBgn0263322	FBgn0263612	FBgn0263867	FBgn0085477	FBgn0085477	FBgn0034658	FBgn0031585	FBgn0039431	FBgn0038197	FBgn0039682	FBgn0039678	FBgn0035718	FBgn0032131
FBgn0032797	FBgn0000490	FBgn0267269	FBgn0032131	FBgn0051647	FBgn0000490	FBgn0000490	FBgn0264953	FBgn0051148	FBgn0039792	FBgn0003312	FBgn0053988	FBgn0039674	FBgn0085302	FBgn0264895
FBgn0038525	FBgn0012016	FBgn0264434	FBgn0032132	FBgn0261963	FBgn0012016	FBgn0012016	FBgn0034606	FBgn0051146	FBgn0028541	FBgn0039282	FBgn0051324	FBgn0261860	FBgn0040281	FBgn0000577
FBgn0036133	FBgn0265818	FBgn0031441	FBgn0019809	FBgn0266825	FBgn0265818	FBgn0265818	FBgn0051183	FBgn0051145	FBgn0260775	FBgn0038191	FBgn0051320	FBgn0031703	FBgn0019650	FBgn0037857
FBgn0032741	FBgn0264943	FBgn0264433	FBgn0032209	FBgn0031718	FBgn0264943	FBgn0264943	FBgn0031564	FBgn0040493	FBgn0285955	FBgn0035718	FBgn0085380	FBgn0001077	FBgn0020647	FBgn0011224
FBgn0004401	FBgn0264944	FBgn0031442	FBgn0032210	FBgn0031719	FBgn0264944	FBgn0264944	FBgn0032895	FBgn0031530	FBgn0039790	FBgn0032444	FBgn0016122	FBgn0261871	FBgn0032618	FBgn0032151
FBgn0043783	FBgn0031440	FBgn0026395	FBgn0266303	FBgn0031720	FBgn0031440	FBgn0031440	FBgn0035921	FBgn0038163	FBgn0005660	FBgn0035954	FBgn0085384	FBgn0004102	FBgn0011701	FBgn0016917
FBgn0051522	FBgn0263322	FBgn0031443	FBgn0032225	FBgn0031721	FBgn0263322	FBgn0263322	FBgn0031561	FBgn0039492	FBgn0004577	FBgn0085424	FBgn0085382	FBgn0039616	FBgn0053547	FBgn0000581
FBgn0034978	FBgn0264434	FBgn0031444	FBgn0085396	FBgn0004620	FBgn0264434	FBgn0264434	FBgn0038198	FBgn0051157	FBgn0028546	FBgn0262636	FBgn0085387	FBgn0028963	FBgn0085342	FBgn0032109
FBgn0028325	FBgn0031441	FBgn0286882	FBgn0032228	FBgn0020429	FBgn0031441	FBgn0031441	FBgn0038197	FBgn0032857	FBgn0003002	FBgn0004892	FBgn0085386	FBgn0266696	FBgn0033969	FBgn0046763
FBgn0033844	FBgn0031442	FBgn0041248	FBgn0032229	FBgn0031722	FBgn0031442	FBgn0031442	FBgn0038194	FBgn0032850	FBgn0051533	FBgn0264491	FBgn0085385	FBgn0039633	FBgn0086686	FBgn0037817
FBgn0250869	FBgn0026395	FBgn0051690	FBgn0264442	FBgn0031723	FBgn0026395	FBgn0026395	FBgn0038191	FBgn0031559	FBgn0031703	FBgn0004654	FBgn0017448	FBgn0027654	FBgn0032821	FBgn0267975
FBgn0023215	FBgn0051690	FBgn0031446	FBgn0020270	FBgn0031724	FBgn0051690	FBgn0051690	FBgn0010651	FBgn0264979	FBgn0005558	FBgn0086758	FBgn0085396	FBgn0027655	FBgn0038123	FBgn0267978
FBgn0042177	FBgn0031449	FBgn0004242	FBgn0283678	FBgn0031725	FBgn0031449	FBgn0031449	FBgn0035954	FBgn0032888	FBgn0026597	FBgn0004652	FBgn0040688	FBgn0040608	FBgn0038147	FBgn0025821
FBgn0035287	FBgn0004242	FBgn0085422	FBgn0263328	FBgn0266030	FBgn0004242	FBgn0004242	FBgn0285879	FBgn0038181	FBgn0039309	FBgn0039071	FBgn0053965	FBgn0261806	FBgn0038140	FBgn0085407
FBgn0030895	FBgn0264369	FBgn0266876	FBgn0263874	FBgn0266031	FBgn0264369	FBgn0264369	FBgn0051163	FBgn0030218	FBgn0085196	FBgn0003339	FBgn0261885	FBgn0032187	FBgn0038139	FBgn0085408
FBgn0001257	FBgn0031461	FBgn0266877	FBgn0265795	FBgn0031726	FBgn0031461	FBgn0031461	FBgn0031585	FBgn0264987	FBgn0052865	FBgn0085432	FBgn0039647	FBgn0003638	FBgn0261649	FBgn0263512
FBgn0035505	FBgn0283531	FBgn0031550	FBgn0265796	FBgn0051646	FBgn0283531	FBgn0283531	FBgn0051148	FBgn0031542	FBgn0014019	FBgn0085431	FBgn0014388	FBgn0016930	FBgn0262975	FBgn0010768
FBgn0035142	FBgn0031465	FBgn0024244	FBgn0032360	FBgn0266069	FBgn0031465	FBgn0031465	FBgn0051146	FBgn0004118	FBgn0036274	FBgn0038532	FBgn0039678	FBgn0037862	FBgn0004795	FBgn0085412
FBgn0032297	FBgn0031472	FBgn0265368	FBgn0000287	FBgn0266068	FBgn0031472	FBgn0031472	FBgn0051145	FBgn0031730	FBgn0003371	FBgn0038533	FBgn0031703	FBgn0037860	FBgn0014143	FBgn0085419
FBgn0025740	FBgn0031473	FBgn0265960	FBgn0263764	FBgn0031728	FBgn0031473	FBgn0031473	FBgn0040493	FBgn0031732	FBgn0028892	FBgn0038892	FBgn0261873	FBgn0015609	FBgn0261627	FBgn0085420
FBgn0051300	FBgn0041111	FBgn0264370	FBgn0261648	FBgn0031731	FBgn0041111	FBgn0041111	FBgn0031530	FBgn0052677	FBgn0003375	FBgn0038098	FBgn0001077	FBgn0011260	FBgn0023083	FBgn0085424
FBgn0262115	FBgn0031488	FBgn0264363	FBgn0287465	FBgn0266065	FBgn0031488	FBgn0031488	FBgn0038163	FBgn0040694	FBgn0001077	FBgn0002121	FBgn0261871	FBgn0037891	FBgn0003429	FBgn0260455
FBgn0085419	FBgn0031501	FBgn0004892	FBgn0003313	FBgn0054011	FBgn0031501	FBgn0031501	FBgn0039492	FBgn0031724	FBgn0261871	FBgn0045852	FBgn0004102	FBgn0011273	FBgn0002121	FBgn0086758
FBgn0001128	FBgn0042627	FBgn0284410	FBgn0263087	FBgn0031732	FBgn0042627	FBgn0042627	FBgn0051157	FBgn0031728	FBgn0005677	FBgn0003450	FBgn0028963	FBgn0011270	FBgn0003450	FBgn0085432
FBgn0023175	FBgn0003934	FBgn0264371	FBgn0287204	FBgn0085410	FBgn0003934	FBgn0003934	FBgn0032857	FBgn0014396	FBgn0003016	FBgn0029941	FBgn0266696	FBgn0004919	FBgn0051948	FBgn0085431
FBgn0038195	FBgn0015600	FBgn0002985	FBgn0259176	FBgn0265785	FBgn0015600	FBgn0015600	FBgn0032850	FBgn0031723	FBgn0004102	FBgn0003507	FBgn0016977	FBgn0011202	FBgn0250910	FBgn0038282
FBgn0052450	FBgn0005779	FBgn0265369	FBgn0265809	FBgn0259959	FBgn0005779	FBgn0005779	FBgn0042206	FBgn0085370	FBgn0000157	FBgn0019650	FBgn0039633	FBgn0032135	FBgn0265140	FBgn0031649
FBgn0044050	FBgn0031512	FBgn0085369	FBgn0265808	FBgn0262814	FBgn0031512	FBgn0031512	FBgn0031559	FBgn0085376	FBgn0051501	FBgn0040493	FBgn0027654	FBgn0032131	FBgn0034560	FBgn0085450
FBgn0011288	FBgn0085422	FBgn0259951	FBgn0265807	FBgn0043362	FBgn0085422	FBgn0085422	FBgn0264979	FBgn0261859	FBgn0000037	FBgn0051948	FBgn0026314	FBgn0264894	FBgn0038918	FBgn0038279
FBgn0036619	FBgn0266877	FBgn0259953	FBgn0265806	FBgn0031751	FBgn0266877	FBgn0266877	FBgn0032888	FBgn0038354	FBgn0004516	FBgn0052111	FBgn0040608	FBgn0028901	FBgn0038919	FBgn0051248
FBgn0000028	FBgn0031514	FBgn0259952	FBgn0085424	FBgn0264547	FBgn0031514	FBgn0031514	FBgn0038181	FBgn0039686	FBgn0028848	FBgn0039938	FBgn0035260	FBgn0000577	FBgn0038917	FBgn0016031
FBgn0053208	FBgn0031518	FBgn0031558	FBgn0032439	FBgn0015381	FBgn0031518	FBgn0031518	FBgn0030218	FBgn0039682	FBgn0051861	FBgn0039936	FBgn0026315	FBgn0037857	FBgn0025633	FBgn0038295
FBgn0032210	FBgn0031517	FBgn0031559	FBgn0004394	FBgn0266827	FBgn0031517	FBgn0031517	FBgn0264987	FBgn0039680	FBgn0050419	FBgn0034920	FBgn0035218	FBgn0011224	FBgn0266418	FBgn0038294
FBgn0043792	FBgn0031520	FBgn0259955	FBgn0032442	FBgn0261055	FBgn0031520	FBgn0031520	FBgn0031542	FBgn0053988	FBgn0050418	FBgn0004394	FBgn0035217	FBgn0032151	FBgn0034518	FBgn0038290
FBgn0262737	FBgn0053281	FBgn0259956	FBgn0032444	FBgn0001128	FBgn0053281	FBgn0053281	FBgn0038172	FBgn0051324	FBgn0051869	FBgn0021738	FBgn0261806	FBgn0000581	FBgn0051092	FBgn0038002
FBgn0285913	FBgn0053282	FBgn0259957	FBgn0051814	FBgn0086265	FBgn0053282	FBgn0053282	FBgn0004118	FBgn0051320	FBgn0035137	FBgn0250910	FBgn0032187	FBgn0032109	FBgn0032785	FBgn0038000
FBgn0033663	FBgn0020445	FBgn0262621	FBgn0287768	FBgn0031756	FBgn0020445	FBgn0020445	FBgn0031730	FBgn0085380	FBgn0038525	FBgn0038163	FBgn0003638	FBgn0264001	FBgn0259244	FBgn0016694
FBgn0013973	FBgn0085423	FBgn0265370	FBgn0001983	FBgn0261683	FBgn0085423	FBgn0085423	FBgn0031732	FBgn0016122	FBgn0052832	FBgn0083946	FBgn0011259	FBgn0086711	FBgn0038098	FBgn0028670
FBgn0026778	FBgn0031530	FBgn0051777	FBgn0028892	FBgn0261697	FBgn0031530	FBgn0031530	FBgn0052677	FBgn0085384	FBgn0038402	FBgn0032618	FBgn0015600	FBgn0267978	FBgn0026056	FBgn0015396
FBgn0029949	FBgn0031533	FBgn0015376	FBgn0266155	FBgn0085409	FBgn0031533	FBgn0031533	FBgn0040694	FBgn0085382	FBgn0015777	FBgn0051157	FBgn0016930	FBgn0037802	FBgn0038033	FBgn0032723
FBgn0259145	FBgn0051776	FBgn0031573	FBgn0266893	FBgn0026755	FBgn0051776	FBgn0051776	FBgn0031724	FBgn0085387	FBgn0034046	FBgn0259176	FBgn0261811	FBgn0025821	FBgn0038032	FBgn0038029
FBgn0259221	FBgn0051956	FBgn0264885	FBgn0028523	FBgn0053531	FBgn0051956	FBgn0051956	FBgn0031728	FBgn0085386	FBgn0037551	FBgn0004607	FBgn0015609	FBgn0016061	FBgn0038063	FBgn0261705
FBgn0032886	FBgn0264549	FBgn0264886	FBgn0086037	FBgn0031801	FBgn0264549	FBgn0264549	FBgn0014396	FBgn0085385	FBgn0028841	FBgn0001217	FBgn0264087	FBgn0034729	FBgn0051016	FBgn0038020
FBgn0003748	FBgn0261560	FBgn0003430	FBgn0020414	FBgn0031802	FBgn0261560	FBgn0261560	FBgn0031723	FBgn0022800	FBgn0000274	FBgn0004606	FBgn0037891	FBgn0034720	FBgn0050371	FBgn0032713
FBgn0013432	FBgn0031542	FBgn0004567	FBgn0005677	FBgn0031803	FBgn0031542	FBgn0031542	FBgn0085370	FBgn0017448	FBgn0004875	FBgn0037988	FBgn0011274	FBgn0085400	FBgn0051693	FBgn0038018
FBgn0041604	FBgn0014396	FBgn0266318	FBgn0051781	FBgn0031804	FBgn0014396	FBgn0014396	FBgn0085376	FBgn0085397	FBgn0028963	FBgn0037989	FBgn0011270	FBgn0085408	FBgn0086365	FBgn0261714
FBgn0029941	FBgn0287668	FBgn0267005	FBgn0052832	FBgn0266003	FBgn0287668	FBgn0287668	FBgn0261859	FBgn0085396	FBgn0004512	FBgn0037986	FBgn0027601	FBgn0263512	FBgn0004431	FBgn0039343
FBgn0031384	FBgn0266837	FBgn0267006	FBgn0032618	FBgn0266004	FBgn0266837	FBgn0266837	FBgn0038354	FBgn0038377	FBgn0028844	FBgn0036899	FBgn0004910	FBgn0034717	FBgn0003118	FBgn0267013
FBgn0039178	FBgn0051954	FBgn0264887	FBgn0085342	FBgn0031805	FBgn0051954	FBgn0051954	FBgn0039686	FBgn0038373	FBgn0266696	FBgn0083950	FBgn0004919	FBgn0010768	FBgn0262869	FBgn0284408
FBgn0014906	FBgn0266838	FBgn0051774	FBgn0045852	FBgn0259714	FBgn0266838	FBgn0266838	FBgn0039682	FBgn0040688	FBgn0030912	FBgn0051709	FBgn0011206	FBgn0085412	FBgn0063649	FBgn0039319
FBgn0035409	FBgn0031548	FBgn0031585	FBgn0266209	FBgn0259716	FBgn0031548	FBgn0031548	FBgn0039680	FBgn0051300	FBgn0026411	FBgn0261930	FBgn0011202	FBgn0284435	FBgn0003137	FBgn0039315
FBgn0052602	FBgn0031549	FBgn0026394	FBgn0264362	FBgn0259715	FBgn0031549	FBgn0031549	FBgn0053988	FBgn0053965	FBgn0050429	FBgn0051248	FBgn0032136	FBgn0085419	FBgn0000044	FBgn0039310
FBgn0036926	FBgn0031550	FBgn0031626	FBgn0264365	FBgn0031811	FBgn0031550	FBgn0031550	FBgn0051324	FBgn0261885	FBgn0050428	FBgn0031559	FBgn0032131	FBgn0264815	FBgn0039938	FBgn0039309
FBgn0263773	FBgn0024244	FBgn0031627	FBgn0032713	FBgn0011722	FBgn0024244	FBgn0024244	FBgn0051320	FBgn0035293	FBgn0038519	FBgn0050277	FBgn0000575	FBgn0085420	FBgn0039936	FBgn0260429
FBgn0040346	FBgn0265368	FBgn0260428	FBgn0027070	FBgn0031815	FBgn0265368	FBgn0265368	FBgn0085380	FBgn0039647	FBgn0037546	FBgn0011701	FBgn0264894	FBgn0085425	FBgn0265042	FBgn0036274
FBgn0033442	FBgn0265960	FBgn0041150	FBgn0032715	FBgn0031816	FBgn0265960	FBgn0265960	FBgn0016122	FBgn0026369	FBgn0037786	FBgn0033853	FBgn0264895	FBgn0085424	FBgn0036899	FBgn0003371
FBgn0037883	FBgn0264370	FBgn0031703	FBgn0003896	FBgn0051637	FBgn0264370	FBgn0264370	FBgn0085384	FBgn0014388	FBgn0259937	FBgn0085342	FBgn0000577	FBgn0085426	FBgn0038629	FBgn0003375
FBgn0086372	FBgn0264363	FBgn0016920	FBgn0265950	FBgn0000320	FBgn0264363	FBgn0264363	FBgn0085382	FBgn0039678	FBgn0040508	FBgn0008651	FBgn0041087	FBgn0260455	FBgn0038610	FBgn0025574
FBgn0001077	FBgn0004892	FBgn0262097	FBgn0032723	FBgn0266002	FBgn0004892	FBgn0004892	FBgn0085387	FBgn0039674	FBgn0003312	FBgn0260933	FBgn0011224	FBgn0086758	FBgn0000024	FBgn0000274
FBgn0039055	FBgn0284410	FBgn0265958	FBgn0053315	FBgn0031829	FBgn0284410	FBgn0284410	FBgn0085386	FBgn0261860	FBgn0023178	FBgn0020307	FBgn0025879	FBgn0034730	FBgn0011581	FBgn0030912
FBgn0283681	FBgn0264371	FBgn0016660	FBgn0032754	FBgn0031835	FBgn0264371	FBgn0264371	FBgn0085385	FBgn0031703	FBgn0263289	FBgn0037891	FBgn0041092	FBgn0085432	FBgn0001316	FBgn0038874
FBgn0004919	FBgn0002985	FBgn0263866	FBgn0002023	FBgn0051634	FBgn0002985	FBgn0002985	FBgn0022800	FBgn0261873	FBgn0028509	FBgn0265140	FBgn0000588	FBgn0085431	FBgn0039908	FBgn0003312
FBgn0030276	FBgn0265369	FBgn0263867	FBgn0266210	FBgn0051633	FBgn0265369	FBgn0265369	FBgn0038381	FBgn0001077	FBgn0030940	FBgn0051481	FBgn0032151	FBgn0261794	FBgn0039094	FBgn0004654
FBgn0031449	FBgn0000721	FBgn0051647	FBgn0032785	FBgn0051636	FBgn0000721	FBgn0000721	FBgn0017448	FBgn0261871	FBgn0039633	FBgn0000251	FBgn0033484	FBgn0038282	FBgn0023507	FBgn0004652
FBgn0265784	FBgn0263523	FBgn0261963	FBgn0000964	FBgn0031850	FBgn0263523	FBgn0263523	FBgn0085397	FBgn0004102	FBgn0004892	FBgn0038063	FBgn0000581	FBgn0051248	FBgn0039088	FBgn0003339
FBgn0037912	FBgn0085369	FBgn0266825	FBgn0032787	FBgn0025595	FBgn0085369	FBgn0085369	FBgn0085396	FBgn0039616	FBgn0264491	FBgn0001235	FBgn0032109	FBgn0004055	FBgn0040071	FBgn0038892
FBgn0030897	FBgn0259951	FBgn0031720	FBgn0032788	FBgn0031854	FBgn0259951	FBgn0259951	FBgn0038377	FBgn0028963	FBgn0028863	FBgn0051016	FBgn0033438	FBgn0016031	FBgn0045761	FBgn0038890
FBgn0284254	FBgn0259953	FBgn0031721	FBgn0032789	FBgn0031855	FBgn0259953	FBgn0259953	FBgn0038373	FBgn0266696	FBgn0004654	FBgn0033969	FBgn0264001	FBgn0038295	FBgn0015904	FBgn0029941
FBgn0083970	FBgn0259952	FBgn0004620	FBgn0032820	FBgn0051910	FBgn0259952	FBgn0259952	FBgn0040688	FBgn0016977	FBgn0027654	FBgn0034012	FBgn0264002	FBgn0038294	FBgn0032444	FBgn0004607
FBgn0035526	FBgn0261054	FBgn0020429	FBgn0000529	FBgn0086034	FBgn0261054	FBgn0261054	FBgn0051300	FBgn0039633	FBgn0004652	FBgn0038851	FBgn0037817	FBgn0038290	FBgn0053340	FBgn0004606
FBgn0030847	FBgn0031558	FBgn0031722	FBgn0032821	FBgn0265257	FBgn0031558	FBgn0031558	FBgn0053965	FBgn0027654	FBgn0028856	FBgn0011270	FBgn0086711	FBgn0032707	FBgn0039075	FBgn0034477
FBgn0283521	FBgn0031559	FBgn0031723	FBgn0032839	FBgn0031856	FBgn0031559	FBgn0031559	FBgn0261885	FBgn0027655	FBgn0003339	FBgn0034010	FBgn0032120	FBgn0015376	FBgn0039073	FBgn0034475
FBgn0001624	FBgn0051779	FBgn0031724	FBgn0014859	FBgn0031857	FBgn0051779	FBgn0051779	FBgn0035293	FBgn0026314	FBgn0265598	FBgn0086686	FBgn0000542	FBgn0038002	FBgn0039071	FBgn0034471
FBgn0010226	FBgn0263096	FBgn0031725	FBgn0011202	FBgn0015777	FBgn0263096	FBgn0263096	FBgn0040653	FBgn0040608	FBgn0031902	FBgn0020414	FBgn0000547	FBgn0038000	FBgn0039070	FBgn0000241
FBgn0039324	FBgn0262721	FBgn0266030	FBgn0000251	FBgn0263585	FBgn0262721	FBgn0262721	FBgn0039647	FBgn0035260	FBgn0005636	FBgn0004861	FBgn0267978	FBgn0016694	FBgn0004394	FBgn0000256
FBgn0035538	FBgn0031560	FBgn0266031	FBgn0261586	FBgn0051631	FBgn0031560	FBgn0031560	FBgn0026369	FBgn0026315	FBgn0051735	FBgn0000024	FBgn0004908	FBgn0028670	FBgn0021738	FBgn0038865
FBgn0001139	FBgn0031561	FBgn0031726	FBgn0023091	FBgn0042189	FBgn0031561	FBgn0031561	FBgn0014388	FBgn0035218	FBgn0039747	FBgn0262562	FBgn0037802	FBgn0003396	FBgn0259176	FBgn0000251
FBgn0259483	FBgn0031562	FBgn0051646	FBgn0051612	FBgn0031859	FBgn0031562	FBgn0031562	FBgn0039678	FBgn0035217	FBgn0038532		FBgn0032116	FBgn0028675	FBgn0050277	FBgn0038851
FBgn0052183	FBgn0031563	FBgn0266069	FBgn0032964	FBgn0031860	FBgn0031563	FBgn0031563	FBgn0039674	FBgn0261806	FBgn0038533		FBgn0032111	FBgn0015396	FBgn0039038	FBgn0038803
FBgn0259923	FBgn0259954	FBgn0262256	FBgn0265255	FBgn0031861	FBgn0259954	FBgn0259954	FBgn0261860	FBgn0032187	FBgn0040608		FBgn0025821	FBgn0015399	FBgn0039028	FBgn0010470
FBgn0030364	FBgn0259955	FBgn0262321	FBgn0266021	FBgn0264890	FBgn0259955	FBgn0259955	FBgn0031703	FBgn0003638	FBgn0038892		FBgn0260470	FBgn0032723	FBgn0039026	FBgn0262139
FBgn0033958	FBgn0259956	FBgn0262239	FBgn0003866	FBgn0051632	FBgn0259956	FBgn0259956	FBgn0261873	FBgn0011259	FBgn0000061		FBgn0016061	FBgn0038029	FBgn0020414	FBgn0034437
FBgn0005694	FBgn0259957	FBgn0262200	FBgn0286927	FBgn0031865	FBgn0259957	FBgn0259957	FBgn0001077	FBgn0015600	FBgn0002121		FBgn0031695	FBgn0261705	FBgn0004595	FBgn0034438
FBgn0000307	FBgn0262621	FBgn0262333	FBgn0266222	FBgn0031869	FBgn0262621	FBgn0262621	FBgn0261871	FBgn0016930	FBgn0003450		FBgn0085400	FBgn0032715	FBgn0039232	FBgn0010488
FBgn0003656	FBgn0265370	FBgn0262243	FBgn0266223	FBgn0031888	FBgn0265370	FBgn0265370	FBgn0004102	FBgn0037862	FBgn0028853		FBgn0085407	FBgn0015380	FBgn0053516	FBgn0034435
FBgn0010333	FBgn0031564	FBgn0266068	FBgn0266224	FBgn0085407	FBgn0031564	FBgn0031564	FBgn0039616	FBgn0037860	FBgn0029941		FBgn0263512	FBgn0032713	FBgn0039226	FBgn0002862
FBgn0003310	FBgn0051778	FBgn0031728	FBgn0266225	FBgn0265824	FBgn0051778	FBgn0051778	FBgn0028963	FBgn0261811	FBgn0000114		FBgn0034717	FBgn0261714	FBgn0037475	FBgn0038826
FBgn0004875	FBgn0051777	FBgn0031730	FBgn0266902	FBgn0031900	FBgn0051777	FBgn0051777	FBgn0266696	FBgn0015609	FBgn0000479		FBgn0031681	FBgn0039343	FBgn0028523	FBgn0034467
FBgn0265487	FBgn0015376	FBgn0054011	FBgn0264262	FBgn0010453	FBgn0015376	FBgn0015376	FBgn0028956	FBgn0264087	FBgn0003507		FBgn0085413	FBgn0267013	FBgn0037463	FBgn0038819
FBgn0039915	FBgn0003386	FBgn0031732	FBgn0032965	FBgn0284084	FBgn0003386	FBgn0003386	FBgn0016977	FBgn0011260	FBgn0051949		FBgn0284435	FBgn0284408	FBgn0037498	FBgn0262127
FBgn0086361	FBgn0031568	FBgn0085410	FBgn0032966	FBgn0266842	FBgn0031568	FBgn0031568	FBgn0027657	FBgn0037891	FBgn0051948		FBgn0264815	FBgn0028645	FBgn0004577	FBgn0034408
FBgn0052103	FBgn0263846	FBgn0031745	FBgn0032967	FBgn0031902	FBgn0263846	FBgn0263846	FBgn0039633	FBgn0011274	FBgn0039938		FBgn0085424	FBgn0003358	FBgn0000157	FBgn0043362
FBgn0039678	FBgn0263842	FBgn0265785	FBgn0051693	FBgn0031903	FBgn0263842	FBgn0263842	FBgn0027654	FBgn0011273	FBgn0032068		FBgn0085423	FBgn0260446	FBgn0004516	FBgn0011766
FBgn0259110	FBgn0262392	FBgn0259959	FBgn0028979	FBgn0264872	FBgn0262392	FBgn0262392	FBgn0027655	FBgn0011270	FBgn0039936		FBgn0260455	FBgn0039310	FBgn0004512	FBgn0010434
FBgn0003371	FBgn0004893	FBgn0262814	FBgn0266874	FBgn0002938	FBgn0004893	FBgn0004893	FBgn0026314	FBgn0027601	FBgn0013433		FBgn0086758	FBgn0014011	FBgn0050429	FBgn0031374
FBgn0015399	FBgn0031573	FBgn0031746	FBgn0084001	FBgn0264895	FBgn0031573	FBgn0031573	FBgn0040608	FBgn0004910	FBgn0261806		FBgn0260451	FBgn0039309	FBgn0050428	FBgn0034416
FBgn0028577	FBgn0264885	FBgn0043362	FBgn0267978	FBgn0266034	FBgn0264885	FBgn0264885	FBgn0035260	FBgn0004919	FBgn0036302		FBgn0016078	FBgn0260429	FBgn0038755	FBgn0263490
FBgn0053181	FBgn0264886	FBgn0031751	FBgn0033167	FBgn0264087	FBgn0264886	FBgn0264886	FBgn0040600	FBgn0011206	FBgn0033392		FBgn0085432	FBgn0014019	FBgn0259935	FBgn0086604
FBgn0000541	FBgn0003430	FBgn0015381	FBgn0003460	FBgn0053296	FBgn0003430	FBgn0003430	FBgn0026315	FBgn0011202	FBgn0032187		FBgn0085431	FBgn0036274	FBgn0264490	FBgn0011725
FBgn0039465	FBgn0004567	FBgn0266826	FBgn0265097	FBgn0031935	FBgn0004567	FBgn0004567	FBgn0035218	FBgn0032136	FBgn0250910		FBgn0085434	FBgn0003371	FBgn0264491	FBgn0011722
FBgn0004179	FBgn0266318	FBgn0266827	FBgn0265098	FBgn0031939	FBgn0266318	FBgn0266318	FBgn0035217	FBgn0032135	FBgn0083946		FBgn0085447	FBgn0003375	FBgn0029831	FBgn0039286
FBgn0020880	FBgn0267007	FBgn0261055	FBgn0265099	FBgn0267689	FBgn0267007	FBgn0267007	FBgn0261806	FBgn0032131	FBgn0004607		FBgn0031649	FBgn0051861	FBgn0259917	FBgn0029003
FBgn0031670	FBgn0267005	FBgn0266071	FBgn0266805	FBgn0031955	FBgn0267005	FBgn0267005	FBgn0032187	FBgn0000575	FBgn0001217		FBgn0085450	FBgn0025574	FBgn0051709	FBgn0039282
FBgn0010313	FBgn0267006	FBgn0031785	FBgn0263970	FBgn0040099	FBgn0267006	FBgn0267006	FBgn0003638	FBgn0264894	FBgn0003638		FBgn0031645	FBgn0051869	FBgn0260964	FBgn0040271
FBgn0013750	FBgn0264887	FBgn0085409	FBgn0025360	FBgn0031957	FBgn0264887	FBgn0264887	FBgn0011259	FBgn0028901	FBgn0004606		FBgn0051248	FBgn0037551	FBgn0260933	FBgn0035718
FBgn0086359	FBgn0000256	FBgn0259714	FBgn0050369	FBgn0045038	FBgn0000256	FBgn0000256	FBgn0015600	FBgn0264895	FBgn0037988		FBgn0004055	FBgn0000274	FBgn0004509	FBgn0035719
FBgn0034928	FBgn0051774	FBgn0031811	FBgn0033278	FBgn0085450	FBgn0051774	FBgn0051774	FBgn0016930	FBgn0000577	FBgn0037989		FBgn0032707	FBgn0030912	FBgn0264442	FBgn0019650
FBgn0029771	FBgn0051773	FBgn0051637	FBgn0033279	FBgn0031975	FBgn0051773	FBgn0051773	FBgn0261808	FBgn0041087	FBgn0037986		FBgn0015376	FBgn0037546	FBgn0024963	FBgn0033952
FBgn0040005	FBgn0085205	FBgn0000320	FBgn0050371	FBgn0032006	FBgn0085205	FBgn0085205	FBgn0037862	FBgn0037857	FBgn0016930		FBgn0038002	FBgn0038874	FBgn0011666	FBgn0086655
FBgn0087035	FBgn0031579	FBgn0266002	FBgn0265307	FBgn0003502	FBgn0031579	FBgn0031579	FBgn0037860	FBgn0011224	FBgn0036899		FBgn0003380	FBgn0003312	FBgn0031263	FBgn0020647
FBgn0029839	FBgn0031580	FBgn0031829	FBgn0261588	FBgn0032023	FBgn0031580	FBgn0031580	FBgn0261811	FBgn0025879	FBgn0083950		FBgn0003386	FBgn0030940	FBgn0031208	FBgn0039251
FBgn0037007	FBgn0264295	FBgn0031835	FBgn0033317	FBgn0015583	FBgn0264295	FBgn0264295	FBgn0015609	FBgn0041092	FBgn0259735		FBgn0016694	FBgn0004654	FBgn0263995	FBgn0041585
FBgn0003165	FBgn0264296	FBgn0031855	FBgn0015561	FBgn0040098	FBgn0264296	FBgn0264296	FBgn0264087	FBgn0000588	FBgn0051709		FBgn0267033	FBgn0004652	FBgn0260003	FBgn0032618
FBgn0038733	FBgn0000547	FBgn0051910	FBgn0287478	FBgn0266882	FBgn0000547	FBgn0000547	FBgn0011260	FBgn0032151	FBgn0261930		FBgn0028675	FBgn0003339	FBgn0262636	FBgn0033949
FBgn0052647	FBgn0014033	FBgn0086034	FBgn0053758	FBgn0040958	FBgn0014033	FBgn0014033	FBgn0037891	FBgn0033484	FBgn0015609		FBgn0015396	FBgn0038892	FBgn0024944	FBgn0011705
FBgn0034070	FBgn0031585	FBgn0265257	FBgn0053757	FBgn0027932	FBgn0031585	FBgn0031585	FBgn0011274	FBgn0000581	FBgn0243486		FBgn0015399	FBgn0038890	FBgn0263974	FBgn0011701
FBgn0034958	FBgn0026394	FBgn0015777	FBgn0287466	FBgn0026718	FBgn0026394	FBgn0026394	FBgn0011273	FBgn0032109	FBgn0000241		FBgn0032723	FBgn0029941	FBgn0045852	FBgn0053547
FBgn0260960	FBgn0264867	FBgn0263585	FBgn0264599	FBgn0262029	FBgn0264867	FBgn0264867	FBgn0011270	FBgn0033438	FBgn0002543		FBgn0038029	FBgn0004607	FBgn0064119	FBgn0085342
FBgn0051072	FBgn0264868	FBgn0051631	FBgn0000606	FBgn0263489	FBgn0264868	FBgn0264868	FBgn0027601	FBgn0264001	FBgn0267449		FBgn0261705	FBgn0004606	FBgn0052111	FBgn0033970
FBgn0027948	FBgn0264889	FBgn0042189	FBgn0000448	FBgn0032048	FBgn0264889	FBgn0264889	FBgn0004910	FBgn0264002	FBgn0004858		FBgn0267001	FBgn0034477	FBgn0033853	FBgn0040235
FBgn0015622	FBgn0031592	FBgn0031859	FBgn0266803	FBgn0011259	FBgn0031592	FBgn0031592	FBgn0004914	FBgn0037817	FBgn0051804		FBgn0032715	FBgn0034479	FBgn0051475	FBgn0033969
FBgn0263102	FBgn0028482	FBgn0031860	FBgn0005619	FBgn0051895	FBgn0028482	FBgn0028482	FBgn0004919	FBgn0086711	FBgn0260933		FBgn0015380	FBgn0034471	FBgn0031861	FBgn0086686
FBgn0004102	FBgn0020762	FBgn0031861	FBgn0040765	FBgn0001114	FBgn0020762	FBgn0020762	FBgn0011206	FBgn0032120	FBgn0037891		FBgn0032713	FBgn0000241	FBgn0051459	FBgn0051102
FBgn0027356	FBgn0031602	FBgn0264890	FBgn0000581	FBgn0032057	FBgn0031602	FBgn0031602	FBgn0011202	FBgn0000542	FBgn0265140		FBgn0261714	FBgn0051804	FBgn0038494	FBgn0032821
FBgn0040297	FBgn0051963	FBgn0051632	FBgn0001269	FBgn0004914	FBgn0051963	FBgn0051963	FBgn0032136	FBgn0000547	FBgn0000251		FBgn0267013	FBgn0000251	FBgn0039799	FBgn0038123
FBgn0035720	FBgn0085206	FBgn0031866	FBgn0000577	FBgn0266327	FBgn0085206	FBgn0085206	FBgn0011217	FBgn0267978	FBgn0001235		FBgn0284408	FBgn0051814	FBgn0039792	FBgn0051116
FBgn0261822	FBgn0085207	FBgn0010453	FBgn0033636	FBgn0266845	FBgn0085207	FBgn0085207	FBgn0032135	FBgn0004908	FBgn0000028		FBgn0029974	FBgn0038851	FBgn0005558	FBgn0038147
FBgn0020907	FBgn0053196	FBgn0284084	FBgn0003975	FBgn0032065	FBgn0053196	FBgn0053196	FBgn0037822	FBgn0037802	FBgn0259952		FBgn0028645	FBgn0034490	FBgn0051414	FBgn0038140
FBgn0015795	FBgn0265820	FBgn0031902	FBgn0267957	FBgn0032067	FBgn0265820	FBgn0265820	FBgn0032131	FBgn0032116	FBgn0051814		FBgn0024277	FBgn0010470	FBgn0038402	FBgn0038139
FBgn0053267	FBgn0031620	FBgn0031903	FBgn0285940	FBgn0032068	FBgn0031620	FBgn0031620	FBgn0000575	FBgn0032111	FBgn0013323		FBgn0039309	FBgn0262139	FBgn0034046	FBgn0265194
FBgn0039927	FBgn0031621	FBgn0264872	FBgn0285941	FBgn0032069	FBgn0031621	FBgn0031621	FBgn0264894	FBgn0025821	FBgn0034012		FBgn0014019	FBgn0010488	FBgn0026411	FBgn0023076
FBgn0039633	FBgn0031622	FBgn0002938	FBgn0265654	FBgn0261627	FBgn0031622	FBgn0031622	FBgn0028901	FBgn0260470	FBgn0038851		FBgn0036274	FBgn0034435	FBgn0001149	FBgn0261649
FBgn0005671	FBgn0085380	FBgn0031999	FBgn0004512	FBgn0029123	FBgn0085380	FBgn0085380	FBgn0264895	FBgn0016061	FBgn0011270		FBgn0003371	FBgn0034467	FBgn0038421	FBgn0262975
FBgn0011760	FBgn0031623	FBgn0026718	FBgn0265186	FBgn0266905	FBgn0031623	FBgn0031623	FBgn0000577	FBgn0034729	FBgn0034010		FBgn0003375	FBgn0034459	FBgn0047351	FBgn0004795
FBgn0053481	FBgn0031627	FBgn0032048	FBgn0265185	FBgn0266798	FBgn0031627	FBgn0031627	FBgn0041087	FBgn0031695	FBgn0004860		FBgn0051861	FBgn0034408	FBgn0037995	FBgn0035041
FBgn0034484	FBgn0031632	FBgn0266845	FBgn0033787	FBgn0032072	FBgn0031632	FBgn0031632	FBgn0037857	FBgn0034720	FBgn0003890		FBgn0051869	FBgn0043362	FBgn0037994	FBgn0023097
FBgn0069923	FBgn0051660	FBgn0032065	FBgn0005624	FBgn0265587	FBgn0051660	FBgn0051660	FBgn0011224	FBgn0085400	FBgn0004861		FBgn0037551	FBgn0010434	FBgn0083946	FBgn0014143
FBgn0261552	FBgn0031645	FBgn0032067	FBgn0265427	FBgn0261630	FBgn0031645	FBgn0031645	FBgn0025879	FBgn0085407	FBgn0000024		FBgn0000274	FBgn0031374	FBgn0037988	FBgn0261627
FBgn0004629	FBgn0041150	FBgn0032068	FBgn0053798	FBgn0032074	FBgn0041150	FBgn0041150	FBgn0041092	FBgn0085408	FBgn0020280		FBgn0029930	FBgn0031367	FBgn0037989	FBgn0023083
FBgn0034638	FBgn0031649	FBgn0032069	FBgn0265623	FBgn0267740	FBgn0031649	FBgn0031649	FBgn0000588	FBgn0263512	FBgn0004919		FBgn0029932	FBgn0032694	FBgn0037986	FBgn0003429
FBgn0035499	FBgn0003372	FBgn0261627	FBgn0265429	FBgn0032075	FBgn0003372	FBgn0003372	FBgn0032151	FBgn0034717	FBgn0013750		FBgn0051875	FBgn0032693	FBgn0037985	FBgn0003423
FBgn0264607	FBgn0016075	FBgn0029123	FBgn0033830	FBgn0032080	FBgn0016075	FBgn0016075	FBgn0033484	FBgn0010768	FBgn0037956		FBgn0030912	FBgn0262160	FBgn0083950	FBgn0003435
FBgn0015222	FBgn0000299	FBgn0266905	FBgn0263774	FBgn0052985	FBgn0000299	FBgn0000299	FBgn0016917	FBgn0031681	FBgn0011202		FBgn0030914	FBgn0031389	FBgn0026400	FBgn0265104
FBgn0002521	FBgn0260451	FBgn0265587	FBgn0260964	FBgn0052984	FBgn0260451	FBgn0260451	FBgn0000581	FBgn0085413	FBgn0010113		FBgn0037546	FBgn0034416	FBgn0034012	FBgn0262081
FBgn0285925	FBgn0260470	FBgn0032087	FBgn0033850	FBgn0032082	FBgn0260470	FBgn0260470	FBgn0032109	FBgn0085412	FBgn0010470		FBgn0037547	FBgn0031384	FBgn0034010	FBgn0016754
FBgn0002565	FBgn0031681	FBgn0032088	FBgn0033851	FBgn0032083	FBgn0031681	FBgn0031681	FBgn0033438	FBgn0284435	FBgn0083981		FBgn0003312	FBgn0263490	FBgn0020280	FBgn0002121
FBgn0031689	FBgn0003716	FBgn0032089	FBgn0011896	FBgn0011705	FBgn0003716	FBgn0003716	FBgn0046763	FBgn0085419	FBgn0034560		FBgn0003310	FBgn0086604	FBgn0037956	FBgn0003450
FBgn0259176	FBgn0031693	FBgn0032090	FBgn0033853	FBgn0032087	FBgn0031693	FBgn0031693	FBgn0264001	FBgn0264815	FBgn0031294		FBgn0051840	FBgn0011725	FBgn0013995	FBgn0004784
FBgn0029814	FBgn0031694	FBgn0265452	FBgn0005613	FBgn0032088	FBgn0031694	FBgn0031694	FBgn0264002	FBgn0085420	FBgn0262139		FBgn0030940	FBgn0031332	FBgn0265623	FBgn0051948
FBgn0040230	FBgn0031695	FBgn0051708	FBgn0266815	FBgn0032089	FBgn0031695	FBgn0031695	FBgn0037817	FBgn0085425	FBgn0262018		FBgn0004654	FBgn0032660	FBgn0037976	FBgn0038967
FBgn0011273	FBgn0031702	FBgn0265676	FBgn0284250	FBgn0032090	FBgn0031702	FBgn0031702	FBgn0086711	FBgn0085424	FBgn0032131		FBgn0029952	FBgn0011739	FBgn0037908	FBgn0250910
FBgn0039900	FBgn0031703	FBgn0032094	FBgn0265655	FBgn0265452	FBgn0031703	FBgn0031703	FBgn0032120	FBgn0085423	FBgn0032372		FBgn0004652	FBgn0032658	FBgn0032210	FBgn0024329
FBgn0005586	FBgn0016920	FBgn0032095	FBgn0001319	FBgn0051708	FBgn0016920	FBgn0016920	FBgn0000542	FBgn0085426	FBgn0264442		FBgn0029955	FBgn0039286	FBgn0037939	FBgn0024315
FBgn0039349	FBgn0262097	FBgn0267252	FBgn0033968	FBgn0265676	FBgn0262097	FBgn0262097	FBgn0267975	FBgn0260455	FBgn0264894		FBgn0003339	FBgn0029003	FBgn0037935	FBgn0038984
FBgn0032666	FBgn0265958	FBgn0267012	FBgn0033969	FBgn0032094	FBgn0265958	FBgn0265958	FBgn0000547	FBgn0086758	FBgn0262473		FBgn0030936	FBgn0039282	FBgn0013973	FBgn0265140
FBgn0013334	FBgn0016660	FBgn0267013	FBgn0266868	FBgn0032095	FBgn0016660	FBgn0016660	FBgn0267978	FBgn0260451	FBgn0000577		FBgn0038892	FBgn0040271	FBgn0265663	FBgn0286071
FBgn0260442	FBgn0263866	FBgn0032109	FBgn0016684	FBgn0267013	FBgn0263866	FBgn0263866	FBgn0004908	FBgn0016078	FBgn0003963		FBgn0029941	FBgn0035718	FBgn0262582	FBgn0034560
FBgn0015577	FBgn0263867	FBgn0085395	FBgn0013750	FBgn0032109	FBgn0263867	FBgn0263867	FBgn0037802	FBgn0034730	FBgn0265623		FBgn0037517	FBgn0035719	FBgn0283499	FBgn0038918
FBgn0041092	FBgn0051647	FBgn0032115	FBgn0034010	FBgn0028479	FBgn0051647	FBgn0051647	FBgn0032116	FBgn0085432	FBgn0000459		FBgn0004607	FBgn0010415	FBgn0262562	FBgn0038919
FBgn0044511	FBgn0261963	FBgn0032129	FBgn0034011	FBgn0051709	FBgn0261963	FBgn0261963	FBgn0032111	FBgn0085431	FBgn0032048		FBgn0004606	FBgn0040281	FBgn0015011	FBgn0038917
FBgn0039559	FBgn0266825	FBgn0287599	FBgn0265509	FBgn0014179	FBgn0266825	FBgn0266825	FBgn0025821	FBgn0085434	FBgn0039916		FBgn0037506	FBgn0032677	FBgn0042630	FBgn0025633
FBgn0039379	FBgn0031720	FBgn0028479	FBgn0034012	FBgn0263612	FBgn0031720	FBgn0031720	FBgn0260470	FBgn0261794	FBgn0011224		FBgn0000241	FBgn0032629	FBgn0015008	FBgn0265991
FBgn0031801	FBgn0031721	FBgn0051709	FBgn0034046	FBgn0032131	FBgn0031721	FBgn0031721	FBgn0016061	FBgn0085447	FBgn0037976		FBgn0000256	FBgn0019650	FBgn0260746	FBgn0284257
FBgn0261112	FBgn0004620	FBgn0014179	FBgn0003130	FBgn0032132	FBgn0004620	FBgn0004620	FBgn0034729	FBgn0038282	FBgn0262475		FBgn0051804	FBgn0033952	FBgn0260745	FBgn0266418
FBgn0030683	FBgn0020429	FBgn0263612	FBgn0265658	FBgn0019809	FBgn0020429	FBgn0020429	FBgn0031695	FBgn0031649	FBgn0025633		FBgn0000251	FBgn0086655	FBgn0037284	FBgn0002938
FBgn0022768	FBgn0031722	FBgn0032131	FBgn0265529	FBgn0032151	FBgn0031722	FBgn0031722	FBgn0034720	FBgn0085450	FBgn0001316		FBgn0051814	FBgn0039251	FBgn0037238	FBgn0034518
FBgn0037659	FBgn0031723	FBgn0032132	FBgn0085488	FBgn0053301	FBgn0031723	FBgn0031723	FBgn0085400	FBgn0031645	FBgn0039908		FBgn0037525	FBgn0032618	FBgn0260793	FBgn0263397
FBgn0085412	FBgn0031724	FBgn0019809	FBgn0085489	FBgn0266168	FBgn0031724	FBgn0031724	FBgn0085407	FBgn0051248	FBgn0264308		FBgn0038851	FBgn0032648	FBgn0005658	FBgn0034540
FBgn0037094	FBgn0031725	FBgn0032135	FBgn0263659	FBgn0265002	FBgn0031725	FBgn0031725	FBgn0085408	FBgn0004055	FBgn0032151		FBgn0265276	FBgn0011701	FBgn0005660	FBgn0051099
FBgn0000636	FBgn0266030	FBgn0051882	FBgn0000078	FBgn0032188	FBgn0266030	FBgn0266030	FBgn0263512	FBgn0016031	FBgn0035300		FBgn0010470	FBgn0085342	FBgn0003002	FBgn0034538
FBgn0035132	FBgn0266031	FBgn0032151	FBgn0034196	FBgn0032208	FBgn0266031	FBgn0266031	FBgn0034717	FBgn0038295	FBgn0026718		FBgn0262139	FBgn0033970	FBgn0051533	FBgn0051097
FBgn0014340	FBgn0031726	FBgn0264266	FBgn0034197	FBgn0032209	FBgn0031726	FBgn0031726	FBgn0010768	FBgn0038294	FBgn0000581		FBgn0043362	FBgn0040235	FBgn0026597	FBgn0051092
FBgn0011648	FBgn0051646	FBgn0265002	FBgn0266811	FBgn0032210	FBgn0051646	FBgn0051646	FBgn0031681	FBgn0038290	FBgn0000464		FBgn0031374	FBgn0033969	FBgn0005677	FBgn0032785
FBgn0011259	FBgn0266069	FBgn0032181	FBgn0265537	FBgn0266303	FBgn0266069	FBgn0266069	FBgn0085413	FBgn0032707	FBgn0032109		FBgn0031367	FBgn0032632	FBgn0038525	FBgn0259244
FBgn0020299	FBgn0262256	FBgn0083945	FBgn0265538	FBgn0032225	FBgn0262256	FBgn0262256	FBgn0085412	FBgn0015376	FBgn0043362		FBgn0032694	FBgn0086686	FBgn0052832	FBgn0031444
FBgn0010269	FBgn0262321	FBgn0032184	FBgn0265539	FBgn0085396	FBgn0262321	FBgn0262321	FBgn0284435	FBgn0038002	FBgn0002938		FBgn0032693	FBgn0032821	FBgn0038519	FBgn0031443
FBgn0004575	FBgn0262239	FBgn0032187	FBgn0266862	FBgn0032228	FBgn0262239	FBgn0262239	FBgn0085419	FBgn0038000	FBgn0032587		FBgn0030030	FBgn0038123	FBgn0038542	FBgn0052371
FBgn0033387	FBgn0262200	FBgn0032188	FBgn0004003	FBgn0032229	FBgn0262200	FBgn0262200	FBgn0264815	FBgn0003380	FBgn0032464		FBgn0032691	FBgn0051116	FBgn0038532	FBgn0262871
FBgn0261403	FBgn0262333	FBgn0028675	FBgn0053454	FBgn0032264	FBgn0262333	FBgn0262333	FBgn0085420	FBgn0003386	FBgn0031374		FBgn0052296	FBgn0261612	FBgn0038533	FBgn0038098
FBgn0038428	FBgn0262243	FBgn0032209	FBgn0053453	FBgn0032265	FBgn0262243	FBgn0262243	FBgn0085425	FBgn0016694	FBgn0031130		FBgn0031389	FBgn0261611	FBgn0001217	FBgn0261555
FBgn0031999	FBgn0266068	FBgn0032210	FBgn0265614	FBgn0283678	FBgn0266068	FBgn0266068	FBgn0085424	FBgn0028670	FBgn0020248		FBgn0031384	FBgn0032840	FBgn0259736	FBgn0261550
FBgn0025684	FBgn0031728	FBgn0266303	FBgn0034423	FBgn0265795	FBgn0031728	FBgn0031728	FBgn0085423	FBgn0003396	FBgn0037908		FBgn0266521	FBgn0038147	FBgn0001235	FBgn0026056
FBgn0030041	FBgn0031730	FBgn0032225	FBgn0003254	FBgn0000287	FBgn0031730	FBgn0031730	FBgn0085426	FBgn0267033	FBgn0031367		FBgn0032664	FBgn0265180	FBgn0003890	FBgn0038033
FBgn0010265	FBgn0031738	FBgn0085396	FBgn0034425	FBgn0263764	FBgn0031738	FBgn0031738	FBgn0260455	FBgn0028675	FBgn0032456		FBgn0031332	FBgn0038143	FBgn0032360	FBgn0038032
FBgn0261788	FBgn0031740	FBgn0032228	FBgn0034518	FBgn0261648	FBgn0031740	FBgn0031740	FBgn0086758	FBgn0015396	FBgn0034998		FBgn0011722	FBgn0038140	FBgn0020379	FBgn0039398
FBgn0033504	FBgn0031741	FBgn0032229	FBgn0034519	FBgn0287465	FBgn0031741	FBgn0031741	FBgn0260451	FBgn0015399	FBgn0031129		FBgn0032660	FBgn0038139	FBgn0033636	FBgn0039395
FBgn0033315	FBgn0085410	FBgn0051721	FBgn0034520	FBgn0003313	FBgn0085410	FBgn0085410	FBgn0016078	FBgn0032723	FBgn0031128		FBgn0040299	FBgn0265191	FBgn0034920	FBgn0038063
FBgn0034264	FBgn0031745	FBgn0051869	FBgn0015524	FBgn0263087	FBgn0031745	FBgn0031745	FBgn0034730	FBgn0038029	FBgn0082582		FBgn0039286	FBgn0039465	FBgn0008651	FBgn0051016
FBgn0037702	FBgn0265785	FBgn0265793	FBgn0262690	FBgn0287204	FBgn0265785	FBgn0265785	FBgn0085432	FBgn0261705	FBgn0052081		FBgn0029003	FBgn0039464	FBgn0020307	FBgn0031423
FBgn0032330	FBgn0259959	FBgn0011676	FBgn0034560	FBgn0032387	FBgn0259959	FBgn0259959	FBgn0085431	FBgn0267001	FBgn0032694		FBgn0039282	FBgn0265194	FBgn0051481	FBgn0050371
FBgn0000810	FBgn0262814	FBgn0032303	FBgn0020617	FBgn0003145	FBgn0262814	FBgn0262814	FBgn0085434	FBgn0032715	FBgn0032210		FBgn0035718	FBgn0261649		FBgn0027109
FBgn0030218	FBgn0031746	FBgn0032304	FBgn0000044	FBgn0265803	FBgn0031746	FBgn0031746	FBgn0261794	FBgn0015380	FBgn0032693		FBgn0010415	FBgn0036380		FBgn0250849
FBgn0036373	FBgn0265788	FBgn0032311	FBgn0065059	FBgn0265804	FBgn0265788	FBgn0265788	FBgn0085447	FBgn0032713	FBgn0023507		FBgn0264707	FBgn0262975		FBgn0033818
FBgn0029003	FBgn0043362	FBgn0267009	FBgn0053704	FBgn0259176	FBgn0043362	FBgn0043362	FBgn0038282	FBgn0261714	FBgn0264001		FBgn0261671	FBgn0035050		FBgn0086358
FBgn0020412	FBgn0031751	FBgn0267010	FBgn0008636	FBgn0265807	FBgn0031751	FBgn0031751	FBgn0031649	FBgn0039343	FBgn0266756		FBgn0032629	FBgn0004795		FBgn0051693
FBgn0032305	FBgn0264547	FBgn0265683	FBgn0034568	FBgn0265806	FBgn0264547	FBgn0264547	FBgn0085450	FBgn0267013	FBgn0264339		FBgn0019650	FBgn0035041		FBgn0086365
FBgn0051869	FBgn0015381	FBgn0032312	FBgn0034569	FBgn0085424	FBgn0015381	FBgn0015381	FBgn0031645	FBgn0284408	FBgn0037939		FBgn0086655	FBgn0014143		FBgn0086370
FBgn0036837	FBgn0266826	FBgn0032313	FBgn0010470	FBgn0032439	FBgn0266826	FBgn0266826	FBgn0038279	FBgn0029974	FBgn0037935		FBgn0040259	FBgn0261627		FBgn0038683
FBgn0029874	FBgn0266827	FBgn0032314	FBgn0286873	FBgn0004394	FBgn0266827	FBgn0266827	FBgn0051248	FBgn0028645	FBgn0013972		FBgn0032618	FBgn0039431		FBgn0038680
FBgn0027513	FBgn0261055	FBgn0261871	FBgn0034631	FBgn0032442	FBgn0261055	FBgn0261055	FBgn0004055	FBgn0003358	FBgn0013973		FBgn0032615	FBgn0261625		FBgn0038681
FBgn0023172	FBgn0001128	FBgn0265685	FBgn0003731	FBgn0032444	FBgn0001128	FBgn0001128	FBgn0016031	FBgn0024277	FBgn0032360		FBgn0032648	FBgn0085197		FBgn0003118
FBgn0034437	FBgn0086266	FBgn0265686	FBgn0265938	FBgn0287768	FBgn0086266	FBgn0086266	FBgn0038295	FBgn0260446	FBgn0086711		FBgn0011705	FBgn0085196		FBgn0262869
FBgn0033980	FBgn0003979	FBgn0264441	FBgn0050277	FBgn0028892	FBgn0003979	FBgn0003979	FBgn0038294	FBgn0039310	FBgn0265663		FBgn0011701	FBgn0039421		FBgn0259219
FBgn0038321	FBgn0086265	FBgn0264442	FBgn0034715	FBgn0266155	FBgn0086265	FBgn0086265	FBgn0038290	FBgn0014011	FBgn0267978		FBgn0085342	FBgn0003429		FBgn0063649
FBgn0261714	FBgn0031756	FBgn0086035	FBgn0034716	FBgn0266893	FBgn0031756	FBgn0031756	FBgn0032707	FBgn0039309	FBgn0031389		FBgn0040235	FBgn0036345		FBgn0046294
FBgn0003654	FBgn0031757	FBgn0020270	FBgn0265976	FBgn0028841	FBgn0031757	FBgn0031757	FBgn0015376	FBgn0260429	FBgn0037802		FBgn0033969	FBgn0003435		FBgn0028424
FBgn0032329	FBgn0031758	FBgn0283678	FBgn0020307	FBgn0028523	FBgn0031758	FBgn0031758	FBgn0038002	FBgn0014019	FBgn0011676		FBgn0086686	FBgn0035004		FBgn0034282
FBgn0032536	FBgn0263442	FBgn0263328	FBgn0001263	FBgn0086037	FBgn0263442	FBgn0263442	FBgn0038000	FBgn0036274	FBgn0052062		FBgn0032821	FBgn0265104		FBgn0038641
FBgn0040366	FBgn0000308	FBgn0263874	FBgn0004896	FBgn0020416	FBgn0000308	FBgn0000308	FBgn0003380	FBgn0003371	FBgn0031384		FBgn0041789	FBgn0002121		FBgn0038631
FBgn0037741	FBgn0001170	FBgn0265795	FBgn0034788	FBgn0020414	FBgn0001170	FBgn0001170	FBgn0003386	FBgn0003375	FBgn0052064		FBgn0038123	FBgn0003450		FBgn0000044
FBgn0032421	FBgn0031764	FBgn0265796	FBgn0003900	FBgn0005677	FBgn0031764	FBgn0031764	FBgn0016694	FBgn0051861	FBgn0015904		FBgn0035091	FBgn0004784		FBgn0000061
FBgn0031766	FBgn0031765	FBgn0032360	FBgn0261705	FBgn0051781	FBgn0031765	FBgn0031765	FBgn0028670	FBgn0025574	FBgn0020379		FBgn0051116	FBgn0051949		FBgn0034290
FBgn0036450	FBgn0000052	FBgn0000287	FBgn0004795	FBgn0052832	FBgn0000052	FBgn0000052	FBgn0003396	FBgn0051869	FBgn0023407		FBgn0261617	FBgn0051948		FBgn0034291
FBgn0036942	FBgn0262317	FBgn0263764	FBgn0266646	FBgn0032618	FBgn0262317	FBgn0262317	FBgn0267033	FBgn0037551	FBgn0001991		FBgn0035087	FBgn0036302		FBgn0039938
FBgn0016641	FBgn0031770	FBgn0261648	FBgn0025334	FBgn0085342	FBgn0031770	FBgn0031770	FBgn0028675	FBgn0000274	FBgn0051092		FBgn0031517	FBgn0250910		FBgn0039936
FBgn0050385	FBgn0266450	FBgn0287465	FBgn0034920	FBgn0032684	FBgn0266450	FBgn0266450	FBgn0015396	FBgn0029930	FBgn0025821		FBgn0032840	FBgn0038986		FBgn0265042
FBgn0002707	FBgn0266521	FBgn0003313	FBgn0035068	FBgn0265993	FBgn0266521	FBgn0266521	FBgn0015399	FBgn0029932	FBgn0016061		FBgn0026160	FBgn0265140		FBgn0036899
FBgn0263237	FBgn0031785	FBgn0263087	FBgn0035069	FBgn0265994	FBgn0031785	FBgn0031785	FBgn0032723	FBgn0051875	FBgn0034606		FBgn0038147	FBgn0034566		FBgn0026616
FBgn0034479	FBgn0085409	FBgn0287204	FBgn0262098	FBgn0045852	FBgn0085409	FBgn0085409	FBgn0038029	FBgn0030912	FBgn0032785		FBgn0038143	FBgn0034560		FBgn0038629
FBgn0051675	FBgn0266070	FBgn0051706	FBgn0000157	FBgn0266209	FBgn0266070	FBgn0266070	FBgn0261705	FBgn0030914	FBgn0031332		FBgn0038140	FBgn0262018		FBgn0000028
FBgn0052095	FBgn0053531	FBgn0085191	FBgn0035070	FBgn0264362	FBgn0053531	FBgn0053531	FBgn0038020	FBgn0037546	FBgn0033636		FBgn0032836	FBgn0038918		FBgn0013323
FBgn0033981	FBgn0286891	FBgn0261707	FBgn0035092	FBgn0264365	FBgn0286891	FBgn0286891	FBgn0267001	FBgn0037547	FBgn0032660		FBgn0031501	FBgn0038919		FBgn0038610
FBgn0039623	FBgn0031801	FBgn0263386	FBgn0001147	FBgn0027074	FBgn0031801	FBgn0031801	FBgn0032715	FBgn0038874	FBgn0027074		FBgn0038139	FBgn0038917		FBgn0000024
FBgn0053213	FBgn0259714	FBgn0015400	FBgn0001148	FBgn0032713	FBgn0259714	FBgn0259714	FBgn0015380	FBgn0003312	FBgn0085400		FBgn0262975	FBgn0034588		FBgn0034200
FBgn0025802	FBgn0259715	FBgn0028412	FBgn0266129	FBgn0003896	FBgn0259715	FBgn0259715	FBgn0032713	FBgn0003310	FBgn0031208		FBgn0035050	FBgn0034582		FBgn0027932
FBgn0027621	FBgn0031811	FBgn0032369	FBgn0050430	FBgn0265950	FBgn0031811	FBgn0031811	FBgn0038018	FBgn0051840	FBgn0263512		FBgn0004795	FBgn0025633		FBgn0003963
FBgn0260959	FBgn0011722	FBgn0032371	FBgn0262566	FBgn0265951	FBgn0011722	FBgn0011722	FBgn0261714	FBgn0030940	FBgn0034717		FBgn0035049	FBgn0038938		FBgn0011589
FBgn0003256	FBgn0031813	FBgn0265672	FBgn0259968	FBgn0032723	FBgn0031813	FBgn0031813	FBgn0039343	FBgn0004654	FBgn0041150		FBgn0035041	FBgn0262009		FBgn0011581
FBgn0046685	FBgn0051637	FBgn0265673	FBgn0011694	FBgn0053315	FBgn0051637	FBgn0051637	FBgn0267013	FBgn0029952	FBgn0038198		FBgn0003475	FBgn0265991		FBgn0002643
FBgn0085380	FBgn0266001	FBgn0265670	FBgn0004181	FBgn0032754	FBgn0266001	FBgn0266001	FBgn0284408	FBgn0004652	FBgn0039286		FBgn0014143	FBgn0266418		FBgn0001316
FBgn0033135	FBgn0000320	FBgn0265674	FBgn0035094	FBgn0002023	FBgn0000320	FBgn0000320	FBgn0029974	FBgn0029955	FBgn0038197		FBgn0261627	FBgn0002938		FBgn0039908
FBgn0031313	FBgn0266002	FBgn0032372	FBgn0001325	FBgn0266210	FBgn0266002	FBgn0266002	FBgn0028645	FBgn0003339	FBgn0284435		FBgn0039431	FBgn0034518		FBgn0033799
FBgn0035802	FBgn0031829	FBgn0264992	FBgn0050429	FBgn0000075	FBgn0031829	FBgn0031829	FBgn0003358	FBgn0030936	FBgn0029003		FBgn0023083	FBgn0263395		FBgn0039098
FBgn0030930	FBgn0031835	FBgn0032375	FBgn0053680	FBgn0032785	FBgn0031835	FBgn0031835	FBgn0024277	FBgn0038892	FBgn0039282		FBgn0085196	FBgn0066101		FBgn0039094
FBgn0031752	FBgn0051634	FBgn0032376	FBgn0050428	FBgn0000964	FBgn0051634	FBgn0051634	FBgn0260446	FBgn0038890	FBgn0038191		FBgn0000392	FBgn0034540		FBgn0033788
FBgn0036360	FBgn0028467	FBgn0264815	FBgn0035137	FBgn0267286	FBgn0028467	FBgn0028467	FBgn0039319	FBgn0029941	FBgn0035718		FBgn0266450	FBgn0051092		FBgn0023507
FBgn0024806	FBgn0031844	FBgn0266363	FBgn0035138	FBgn0267287	FBgn0031844	FBgn0031844	FBgn0039315	FBgn0037517	FBgn0010415		FBgn0003423	FBgn0032785		FBgn0039088
FBgn0029944	FBgn0000392	FBgn0266364	FBgn0262139	FBgn0264391	FBgn0000392	FBgn0000392	FBgn0039310	FBgn0004607	FBgn0264815		FBgn0035001	FBgn0259244		FBgn0040071
FBgn0029693	FBgn0085339	FBgn0266366	FBgn0266927	FBgn0032787	FBgn0085339	FBgn0085339	FBgn0014011	FBgn0004606	FBgn0032444		FBgn0051973	FBgn0031444		FBgn0045761
FBgn0032973	FBgn0031850	FBgn0265349	FBgn0264700	FBgn0032788	FBgn0031850	FBgn0031850	FBgn0039309	FBgn0037506	FBgn0035954		FBgn0262081	FBgn0031443		FBgn0015904
FBgn0002641	FBgn0031854	FBgn0259963	FBgn0035139	FBgn0032789	FBgn0031854	FBgn0031854	FBgn0260429	FBgn0034477	FBgn0033775		FBgn0035023	FBgn0051072		FBgn0027074
FBgn0033631	FBgn0031855	FBgn0032382	FBgn0001316	FBgn0032820	FBgn0031855	FBgn0031855	FBgn0014019	FBgn0034479	FBgn0085424		FBgn0002121	FBgn0261549		FBgn0261456
FBgn0283659	FBgn0051910	FBgn0026392	FBgn0065092	FBgn0000529	FBgn0051910	FBgn0051910	FBgn0036274	FBgn0034471	FBgn0261549		FBgn0003450	FBgn0029154		FBgn0032444
FBgn0003638	FBgn0086034	FBgn0026391	FBgn0261636	FBgn0032821	FBgn0086034	FBgn0086034	FBgn0003371	FBgn0000241	FBgn0262636		FBgn0051949	FBgn0261545		FBgn0053340
FBgn0031428	FBgn0265257	FBgn0026390	FBgn0004870	FBgn0032839	FBgn0265257	FBgn0265257	FBgn0003375	FBgn0000256	FBgn0260455		FBgn0051948	FBgn0262870		FBgn0039075
FBgn0260991	FBgn0015777	FBgn0014019	FBgn0025525	FBgn0014859	FBgn0015777	FBgn0015777	FBgn0051861	FBgn0051804	FBgn0283451		FBgn0036302	FBgn0038098		FBgn0039073
FBgn0038926	FBgn0263585	FBgn0003145	FBgn0035186	FBgn0011202	FBgn0263585	FBgn0263585	FBgn0025574	FBgn0000251	FBgn0086758		FBgn0250910	FBgn0051051		FBgn0039071
FBgn0038865	FBgn0051631	FBgn0265803	FBgn0035187	FBgn0000251	FBgn0051631	FBgn0051631	FBgn0051869	FBgn0051814	FBgn0039071		FBgn0051956	FBgn0261555		FBgn0039070
FBgn0261380	FBgn0042189	FBgn0032407	FBgn0004431	FBgn0023091	FBgn0042189	FBgn0042189	FBgn0037551	FBgn0037525	FBgn0033649		FBgn0051954	FBgn0031410		FBgn0004394
FBgn0032945	FBgn0031860	FBgn0265805	FBgn0040281	FBgn0051612	FBgn0031860	FBgn0031860	FBgn0000274	FBgn0038851	FBgn0032313		FBgn0037623	FBgn0031414		FBgn0003060
FBgn0037265	FBgn0031861	FBgn0051760	FBgn0261723	FBgn0032964	FBgn0031861	FBgn0031861	FBgn0029930	FBgn0034490	FBgn0031585		FBgn0028704	FBgn0085201		FBgn0021738
FBgn0024997	FBgn0264890	FBgn0051861	FBgn0267476	FBgn0265255	FBgn0264890	FBgn0264890	FBgn0029932	FBgn0265276	FBgn0085432		FBgn0265140	FBgn0039376		FBgn0259176
FBgn0029915	FBgn0051632	FBgn0051860	FBgn0040694	FBgn0266021	FBgn0051632	FBgn0051632	FBgn0051875	FBgn0010470	FBgn0085431		FBgn0051901	FBgn0026059		FBgn0039006
FBgn0030964	FBgn0031865	FBgn0000114	FBgn0263239	FBgn0003866	FBgn0031865	FBgn0031865	FBgn0030912	FBgn0262139	FBgn0038098		FBgn0034560	FBgn0026056		FBgn0050278
FBgn0038332	FBgn0031866	FBgn0266820	FBgn0004875	FBgn0286927	FBgn0031866	FBgn0031866	FBgn0030914	FBgn0010488	FBgn0261555		FBgn0262018	FBgn0039398		FBgn0050277
FBgn0031298	FBgn0004838	FBgn0266821	FBgn0013751	FBgn0266222	FBgn0004838	FBgn0004838	FBgn0037546	FBgn0034435	FBgn0045852		FBgn0025633	FBgn0038063		FBgn0053301
FBgn0024187	FBgn0262877	FBgn0262475	FBgn0264518	FBgn0266223	FBgn0262877	FBgn0262877	FBgn0037547	FBgn0034467	FBgn0283442		FBgn0002938	FBgn0051016		FBgn0039038
FBgn0000588	FBgn0031869	FBgn0032424	FBgn0266971	FBgn0266224	FBgn0031869	FBgn0031869	FBgn0038874	FBgn0034459	FBgn0032629		FBgn0266411	FBgn0032753		FBgn0003091
FBgn0034009	FBgn0031888	FBgn0259176	FBgn0004516	FBgn0266225	FBgn0031888	FBgn0031888	FBgn0003312	FBgn0034408	FBgn0019650		FBgn0030158	FBgn0031423		FBgn0039026
FBgn0261811	FBgn0085407	FBgn0265809	FBgn0035495	FBgn0266902	FBgn0085407	FBgn0085407	FBgn0003310	FBgn0043362	FBgn0040493		FBgn0000308	FBgn0050371		FBgn0020414
FBgn0039641	FBgn0265821	FBgn0265808	FBgn0035641	FBgn0264262	FBgn0265821	FBgn0265821	FBgn0051840	FBgn0010434	FBgn0052111		FBgn0030174	FBgn0050389		FBgn0033912
FBgn0031284	FBgn0267929	FBgn0265807	FBgn0035643	FBgn0032965	FBgn0267929	FBgn0267929	FBgn0030940	FBgn0031374	FBgn0053203		FBgn0051092	FBgn0250849		FBgn0004595
FBgn0036063	FBgn0031896	FBgn0265806	FBgn0035644	FBgn0032969	FBgn0031896	FBgn0031896	FBgn0004654	FBgn0031367	FBgn0031414		FBgn0261560	FBgn0029768		FBgn0053531
FBgn0036292	FBgn0031897	FBgn0085424	FBgn0061492	FBgn0051693	FBgn0031897	FBgn0031897	FBgn0029952	FBgn0032694	FBgn0034920		FBgn0032785	FBgn0051693		FBgn0033936
FBgn0030272	FBgn0259111	FBgn0032439	FBgn0005658	FBgn0028979	FBgn0259111	FBgn0259111	FBgn0004652	FBgn0032693	FBgn0085201		FBgn0031449	FBgn0086361		FBgn0039232
FBgn0259224	FBgn0264343	FBgn0004394	FBgn0267663	FBgn0266874	FBgn0264343	FBgn0264343	FBgn0029955	FBgn0030030	FBgn0086655		FBgn0032775	FBgn0086365		FBgn0050485
FBgn0035285	FBgn0031900	FBgn0032442	FBgn0035718	FBgn0084001	FBgn0031900	FBgn0031900	FBgn0003339	FBgn0032691	FBgn0028481		FBgn0032774	FBgn0051690		FBgn0039226
FBgn0034314	FBgn0010453	FBgn0032444	FBgn0266964	FBgn0051601	FBgn0010453	FBgn0010453	FBgn0030936	FBgn0052296	FBgn0004394		FBgn0032773	FBgn0003175		FBgn0003295
FBgn0085279	FBgn0284084	FBgn0032456	FBgn0266963	FBgn0267978	FBgn0284084	FBgn0284084	FBgn0038892	FBgn0262160	FBgn0021738		FBgn0042129	FBgn0028407		FBgn0037475
FBgn0033015	FBgn0266842	FBgn0267925	FBgn0045759	FBgn0086655	FBgn0266842	FBgn0266842	FBgn0038890	FBgn0031389	FBgn0038163		FBgn0259227	FBgn0004431		FBgn0250757
FBgn0001084	FBgn0031902	FBgn0284416	FBgn0259935	FBgn0003460	FBgn0031902	FBgn0031902	FBgn0029941	FBgn0034416	FBgn0039492		FBgn0259228	FBgn0003118		FBgn0028523
FBgn0024994	FBgn0031903	FBgn0264366	FBgn0264472	FBgn0265097	FBgn0031903	FBgn0031903	FBgn0037517	FBgn0031384	FBgn0041103		FBgn0031473	FBgn0259210		FBgn0050463
FBgn0051223	FBgn0264872	FBgn0015399	FBgn0041156	FBgn0265098	FBgn0264872	FBgn0264872	FBgn0004607	FBgn0263490	FBgn0032618		FBgn0261549	FBgn0259213		FBgn0037463
FBgn0032921	FBgn0002938	FBgn0266305	FBgn0035909	FBgn0265099	FBgn0002938	FBgn0002938	FBgn0004606	FBgn0086604	FBgn0051157		FBgn0040397	FBgn0036010		FBgn0037498
FBgn0039667	FBgn0031904	FBgn0266306	FBgn0052029	FBgn0266805	FBgn0031904	FBgn0031904	FBgn0037506	FBgn0266521	FBgn0259176		FBgn0038098	FBgn0262869		FBgn0004577
FBgn0039312	FBgn0031905	FBgn0040508	FBgn0035921	FBgn0263970	FBgn0031905	FBgn0031905	FBgn0034477	FBgn0011725	FBgn0034911		FBgn0261555	FBgn0259219		FBgn0051779
FBgn0039098	FBgn0031906	FBgn0040509	FBgn0035922	FBgn0025360	FBgn0031906	FBgn0031906	FBgn0034479	FBgn0032664	FBgn0051248		FBgn0040370	FBgn0005771		FBgn0000157
FBgn0037635	FBgn0264888	FBgn0040510	FBgn0000121	FBgn0050371	FBgn0264888	FBgn0264888	FBgn0034475	FBgn0031332	FBgn0031559		FBgn0031414	FBgn0063649		FBgn0004516
FBgn0029137	FBgn0031907	FBgn0040506	FBgn0035953	FBgn0261588	FBgn0031907	FBgn0031907	FBgn0034471	FBgn0011722	FBgn0032648		FBgn0085201	FBgn0005775		FBgn0004512
FBgn0260749	FBgn0028387	FBgn0032464	FBgn0035954	FBgn0033317	FBgn0028387	FBgn0028387	FBgn0000241	FBgn0032660	FBgn0050277		FBgn0020762	FBgn0046294		FBgn0050429
FBgn0031184	FBgn0045495	FBgn0032465	FBgn0035955	FBgn0033391	FBgn0045495	FBgn0045495	FBgn0000256	FBgn0040299	FBgn0264979		FBgn0051036	FBgn0261509		FBgn0050428
FBgn0010894	FBgn0264895	FBgn0262160	FBgn0035956	FBgn0266486	FBgn0264895	FBgn0264895	FBgn0051804	FBgn0011739	FBgn0011701		FBgn0038033	FBgn0036043		FBgn0038755
FBgn0052407	FBgn0083141	FBgn0032470	FBgn0266952	FBgn0015561	FBgn0083141	FBgn0083141	FBgn0038865	FBgn0032658	FBgn0033853		FBgn0038032	FBgn0028412		FBgn0259935
FBgn0035985	FBgn0266034	FBgn0264894	FBgn0013469	FBgn0033392	FBgn0266034	FBgn0266034	FBgn0000251	FBgn0039286	FBgn0085342		FBgn0032769	FBgn0003137		FBgn0264490
FBgn0047038	FBgn0264087	FBgn0264308	FBgn0086077	FBgn0287478	FBgn0264087	FBgn0264087	FBgn0051814	FBgn0029003	FBgn0008651		FBgn0038063	FBgn0000037		FBgn0264491
FBgn0036248	FBgn0040299	FBgn0032505	FBgn0267961	FBgn0053758	FBgn0040299	FBgn0040299	FBgn0037525	FBgn0039282	FBgn0020307		FBgn0040356	FBgn0038641		FBgn0264493
FBgn0035359	FBgn0267326	FBgn0032521	FBgn0267218	FBgn0053757	FBgn0267326	FBgn0267326	FBgn0038851	FBgn0040271	FBgn0051481		FBgn0051016	FBgn0000044		FBgn0264494
FBgn0026319	FBgn0053296	FBgn0032522	FBgn0036274	FBgn0287466	FBgn0053296	FBgn0053296	FBgn0034490	FBgn0035718	FBgn0004055		FBgn0032753	FBgn0263289		FBgn0029831
FBgn0031183	FBgn0031936	FBgn0032523	FBgn0265743	FBgn0264599	FBgn0031936	FBgn0031936	FBgn0265276	FBgn0035719	FBgn0038063		FBgn0031423	FBgn0000061		FBgn0259917
FBgn0002567	FBgn0031937	FBgn0263354	FBgn0036285	FBgn0000606	FBgn0031937	FBgn0031937	FBgn0038803	FBgn0010415	FBgn0040235		FBgn0029770	FBgn0034290		FBgn0000119
FBgn0038269	FBgn0267743	FBgn0284224	FBgn0000625	FBgn0000448	FBgn0267743	FBgn0267743	FBgn0010470	FBgn0040281	FBgn0051016		FBgn0050371	FBgn0039938		FBgn0002789
FBgn0036918	FBgn0031942	FBgn0023407	FBgn0052102	FBgn0266803	FBgn0031942	FBgn0031942	FBgn0262139	FBgn0264707	FBgn0264987		FBgn0029769	FBgn0039936		FBgn0034356
FBgn0034032	FBgn0267282	FBgn0053642	FBgn0015904	FBgn0005619	FBgn0267282	FBgn0267282	FBgn0034437	FBgn0032677	FBgn0033969		FBgn0086347	FBgn0265042		FBgn0051709
FBgn0023083	FBgn0267689	FBgn0053643	FBgn0015919	FBgn0000581	FBgn0267689	FBgn0267689	FBgn0034438	FBgn0261671	FBgn0032753		FBgn0037386	FBgn0036899		FBgn0260964
FBgn0030466	FBgn0031955	FBgn0053644	FBgn0052111	FBgn0001269	FBgn0031955	FBgn0031955	FBgn0010488	FBgn0032629	FBgn0031785		FBgn0037387	FBgn0026616		FBgn0002781
FBgn0038326	FBgn0031957	FBgn0053645	FBgn0263379	FBgn0000577	FBgn0031957	FBgn0031957	FBgn0034435	FBgn0019650	FBgn0031423		FBgn0250844	FBgn0038629		FBgn0260933
FBgn0024975	FBgn0045038	FBgn0259984	FBgn0265746	FBgn0033636	FBgn0045038	FBgn0045038	FBgn0002862	FBgn0033952	FBgn0028370		FBgn0029761	FBgn0000028		FBgn0004509
FBgn0261385	FBgn0031959	FBgn0028546	FBgn0265745	FBgn0033649	FBgn0031959	FBgn0031959	FBgn0038826	FBgn0086655	FBgn0086686		FBgn0029768	FBgn0013323		FBgn0259952
FBgn0031111	FBgn0085450	FBgn0265939	FBgn0014343	FBgn0002069	FBgn0085450	FBgn0085450	FBgn0034467	FBgn0039251	FBgn0020414		FBgn0003165	FBgn0038610		FBgn0034371
FBgn0034704	FBgn0031975	FBgn0028527	FBgn0002573	FBgn0266634	FBgn0031975	FBgn0031975	FBgn0038819	FBgn0040259	FBgn0262562		FBgn0020503	FBgn0000024		FBgn0026755
FBgn0027584	FBgn0031976	FBgn0051814	FBgn0036411	FBgn0003975	FBgn0031976	FBgn0031976	FBgn0034459	FBgn0032618			FBgn0086361	FBgn0010238		FBgn0034329
FBgn0023130	FBgn0031990	FBgn0028848	FBgn0042630	FBgn0267957	FBgn0031990	FBgn0031990	FBgn0262127	FBgn0032615			FBgn0051690	FBgn0034200		FBgn0026721
FBgn0030010	FBgn0261830	FBgn0051813	FBgn0267547	FBgn0285940	FBgn0261830	FBgn0261830	FBgn0034408	FBgn0032648			FBgn0003175	FBgn0003963		FBgn0010379
FBgn0000723	FBgn0261831	FBgn0267573	FBgn0040318	FBgn0285941	FBgn0261831	FBgn0261831	FBgn0043362	FBgn0011705			FBgn0051665	FBgn0039916		FBgn0034330
FBgn0029117	FBgn0264953	FBgn0266140	FBgn0036899	FBgn0265654	FBgn0264953	FBgn0264953	FBgn0011766	FBgn0011701			FBgn0051660	FBgn0011589		FBgn0026718
FBgn0028919	FBgn0031998	FBgn0028541	FBgn0036900	FBgn0010488	FBgn0031998	FBgn0031998	FBgn0010434	FBgn0085342			FBgn0004431	FBgn0011581		FBgn0022359
FBgn0243512	FBgn0264950	FBgn0028509	FBgn0027364	FBgn0004512	FBgn0264950	FBgn0264950	FBgn0031374	FBgn0033970			FBgn0003118	FBgn0002643		FBgn0035619
FBgn0035703	FBgn0264951	FBgn0053307	FBgn0014143	FBgn0265186	FBgn0264951	FBgn0264951	FBgn0031367	FBgn0040235			FBgn0259216	FBgn0001316		FBgn0024963
FBgn0020261	FBgn0264952	FBgn0286723	FBgn0266930	FBgn0265185	FBgn0264952	FBgn0264952	FBgn0032694	FBgn0033969			FBgn0259210	FBgn0039908		FBgn0035608
FBgn0010441	FBgn0031999	FBgn0266822	FBgn0037235	FBgn0033787	FBgn0031999	FBgn0031999	FBgn0032693	FBgn0032632			FBgn0051678	FBgn0011592		FBgn0002719
FBgn0034439	FBgn0032006	FBgn0028875	FBgn0261434	FBgn0005624	FBgn0032006	FBgn0032006	FBgn0030030	FBgn0086686			FBgn0259213	FBgn0032465		FBgn0011666
FBgn0050044	FBgn0032010	FBgn0283651	FBgn0037238	FBgn0265427	FBgn0032010	FBgn0032010	FBgn0032691	FBgn0032821			FBgn0005771	FBgn0032464		FBgn0035622
FBgn0035625	FBgn0003502	FBgn0016930	FBgn0037283	FBgn0265623	FBgn0003502	FBgn0003502	FBgn0052296	FBgn0041789			FBgn0063649	FBgn0031130		FBgn0011674
FBgn0086347	FBgn0264083	FBgn0261563	FBgn0037284	FBgn0033788	FBgn0264083	FBgn0264083	FBgn0262160	FBgn0038123			FBgn0025394	FBgn0039094		FBgn0031260
FBgn0039226	FBgn0262598	FBgn0020258	FBgn0003002	FBgn0033791	FBgn0262598	FBgn0262598	FBgn0031389	FBgn0035091			FBgn0261509	FBgn0033788		FBgn0035620
FBgn0015376	FBgn0051901	FBgn0004858	FBgn0020280	FBgn0265429	FBgn0051901	FBgn0051901	FBgn0034416	FBgn0051116			FBgn0036043	FBgn0032456		FBgn0033875
FBgn0032481	FBgn0026718	FBgn0265946	FBgn0002522	FBgn0033792	FBgn0026718	FBgn0026718	FBgn0031384	FBgn0261617			FBgn0028425	FBgn0031129		FBgn0263980
FBgn0039488	FBgn0262029	FBgn0264810	FBgn0004778	FBgn0033799	FBgn0262029	FBgn0262029	FBgn0263490	FBgn0035087			FBgn0052982	FBgn0031128		FBgn0031208
FBgn0038275	FBgn0032048	FBgn0028871	FBgn0004779	FBgn0033817	FBgn0032048	FBgn0032048	FBgn0086604	FBgn0261612			FBgn0037365	FBgn0052081		FBgn0263995
FBgn0037956	FBgn0016122	FBgn0265945	FBgn0051481	FBgn0002789	FBgn0016122	FBgn0016122	FBgn0266521	FBgn0261611			FBgn0000037	FBgn0033782		FBgn0033865
FBgn0031631	FBgn0085470	FBgn0028844	FBgn0085326	FBgn0033818	FBgn0085470	FBgn0085470	FBgn0011725	FBgn0031517			FBgn0040972	FBgn0023507		FBgn0033863
FBgn0030178	FBgn0250903	FBgn0265943	FBgn0000166	FBgn0033819	FBgn0250903	FBgn0250903	FBgn0032664	FBgn0032840			FBgn0039965	FBgn0039088		FBgn0260003
FBgn0033313	FBgn0011259	FBgn0265944	FBgn0267153	FBgn0265443	FBgn0011259	FBgn0011259	FBgn0031332	FBgn0026160			FBgn0263289	FBgn0045761		FBgn0262636
FBgn0261975	FBgn0003209	FBgn0005771	FBgn0000071	FBgn0259219	FBgn0003209	FBgn0003209	FBgn0011722	FBgn0038147			FBgn0012036	FBgn0052062		FBgn0024944
FBgn0087007	FBgn0266845	FBgn0266841	FBgn0266235	FBgn0052843	FBgn0266845	FBgn0266845	FBgn0032660	FBgn0265180			FBgn0052944	FBgn0052064		FBgn0263974
FBgn0035977	FBgn0032065	FBgn0266147	FBgn0261638	FBgn0265104	FBgn0032065	FBgn0032065	FBgn0040299	FBgn0038143			FBgn0051619	FBgn0015904		FBgn0053470
FBgn0058006	FBgn0032067	FBgn0266148	FBgn0262174	FBgn0262391	FBgn0032067	FBgn0032067	FBgn0011739	FBgn0038140			FBgn0000061	FBgn0027074		FBgn0045852
FBgn0038412	FBgn0032068	FBgn0028913	FBgn0263383	FBgn0033828	FBgn0032068	FBgn0032068	FBgn0032658	FBgn0032836			FBgn0039938	FBgn0039054		FBgn0064119
FBgn0035445	FBgn0032069	FBgn0266150	FBgn0000439	FBgn0266851	FBgn0032069	FBgn0032069	FBgn0039286	FBgn0031501			FBgn0039936	FBgn0033744		FBgn0052111
FBgn0035355	FBgn0261627	FBgn0261566	FBgn0261503	FBgn0033830	FBgn0261627	FBgn0261627	FBgn0029003	FBgn0038139			FBgn0039925	FBgn0033740		FBgn0028487
FBgn0024807	FBgn0029123	FBgn0003016	FBgn0267575	FBgn0263774	FBgn0029123	FBgn0029123	FBgn0039282	FBgn0265191			FBgn0036899	FBgn0033777		FBgn0033853
FBgn0243486	FBgn0266905	FBgn0266151	FBgn0003339	FBgn0033834	FBgn0266905	FBgn0266905	FBgn0040271	FBgn0039465			FBgn0000028	FBgn0032444		FBgn0039155
FBgn0037295	FBgn0266798	FBgn0028870	FBgn0267561	FBgn0033836	FBgn0266798	FBgn0266798	FBgn0035718	FBgn0039464			FBgn0013323	FBgn0033775		FBgn0028494
FBgn0001078	FBgn0032072	FBgn0032549	FBgn0267562	FBgn0267026	FBgn0032072	FBgn0032072	FBgn0035719	FBgn0265194			FBgn0000024	FBgn0053340		FBgn0028496
FBgn0053145	FBgn0265587	FBgn0028867	FBgn0267563	FBgn0053470	FBgn0265587	FBgn0265587	FBgn0010415	FBgn0261649			FBgn0263220	FBgn0039075		FBgn0031859
FBgn0034491	FBgn0261630	FBgn0032551	FBgn0267564	FBgn0000119	FBgn0261630	FBgn0261630	FBgn0085302	FBgn0036380			FBgn0010247	FBgn0039071		FBgn0031850
FBgn0034139	FBgn0032074	FBgn0028866	FBgn0001077	FBgn0262821	FBgn0032074	FBgn0032074	FBgn0040281	FBgn0262975			FBgn0023549	FBgn0039070		FBgn0031855
FBgn0039157	FBgn0267740	FBgn0250834	FBgn0266236	FBgn0033846	FBgn0267740	FBgn0267740	FBgn0264707	FBgn0035050			FBgn0003963	FBgn0004394		FBgn0038484
FBgn0028932	FBgn0032075	FBgn0053309	FBgn0267119	FBgn0260964	FBgn0032075	FBgn0032075	FBgn0032677	FBgn0004795			FBgn0039916	FBgn0021738		FBgn0051475
FBgn0031834	FBgn0032078	FBgn0032554	FBgn0266237	FBgn0033850	FBgn0032078	FBgn0032078	FBgn0261671	FBgn0035049			FBgn0002645	FBgn0259176		FBgn0004240
FBgn0037251	FBgn0032080	FBgn0267291	FBgn0287588	FBgn0033851	FBgn0032080	FBgn0032080	FBgn0032629	FBgn0035041			FBgn0001316	FBgn0033705		FBgn0267487
FBgn0027500	FBgn0052985	FBgn0013300	FBgn0260642	FBgn0011896	FBgn0052985	FBgn0052985	FBgn0019650	FBgn0003475			FBgn0039908	FBgn0050277		FBgn0031861
FBgn0036659	FBgn0052984	FBgn0013301	FBgn0267559	FBgn0033853	FBgn0052984	FBgn0052984	FBgn0033952	FBgn0014143			FBgn0039900	FBgn0259145		FBgn0031865
FBgn0029813	FBgn0032082	FBgn0259213	FBgn0266238	FBgn0261989	FBgn0032082	FBgn0032082	FBgn0086655	FBgn0261627			FBgn0264598	FBgn0039038		FBgn0038499
FBgn0032321	FBgn0032083	FBgn0028887	FBgn0019828	FBgn0000633	FBgn0032083	FBgn0032083	FBgn0020647	FBgn0039431			FBgn0032464	FBgn0050289		FBgn0259878
FBgn0003507	FBgn0011705	FBgn0086711	FBgn0037463	FBgn0033863	FBgn0011705	FBgn0011705	FBgn0039251	FBgn0261625			FBgn0031130	FBgn0003091		FBgn0038494
FBgn0285879	FBgn0032085	FBgn0264438	FBgn0037464	FBgn0033864	FBgn0032085	FBgn0032085	FBgn0041585	FBgn0023083			FBgn0032456	FBgn0039028		FBgn0031816
FBgn0051205	FBgn0013746	FBgn0260446	FBgn0037465	FBgn0266391	FBgn0013746	FBgn0013746	FBgn0040259	FBgn0085197			FBgn0031129	FBgn0028370		FBgn0038445
FBgn0028509	FBgn0032087	FBgn0283440	FBgn0051248	FBgn0266392	FBgn0032087	FBgn0032087	FBgn0032618	FBgn0085196			FBgn0031128	FBgn0039026		FBgn0031801
FBgn0038928	FBgn0032088	FBgn0283442	FBgn0051491	FBgn0033865	FBgn0032088	FBgn0032088	FBgn0032615	FBgn0039421			FBgn0052081	FBgn0020414		FBgn0031805
FBgn0040609	FBgn0032089	FBgn0028879	FBgn0051493	FBgn0033867	FBgn0032089	FBgn0032089	FBgn0033949	FBgn0003429			FBgn0023507	FBgn0033911		FBgn0034070
FBgn0032705	FBgn0032090	FBgn0028878	FBgn0037475	FBgn0033869	FBgn0032090	FBgn0032090	FBgn0032648	FBgn0036345			FBgn0023535	FBgn0004595		FBgn0263929
FBgn0036374	FBgn0265452	FBgn0265917	FBgn0267337	FBgn0033874	FBgn0265452	FBgn0265452	FBgn0011705	FBgn0000392			FBgn0264574	FBgn0260996		FBgn0039799
FBgn0028292	FBgn0051708	FBgn0264436	FBgn0260713	FBgn0033875	FBgn0051708	FBgn0051708	FBgn0011701	FBgn0266450			FBgn0263257	FBgn0028569		FBgn0039792
FBgn0029722	FBgn0265676	FBgn0028889	FBgn0265422	FBgn0033876	FBgn0265676	FBgn0265676	FBgn0053547	FBgn0003423			FBgn0052062	FBgn0039209		FBgn0040752
FBgn0022960	FBgn0032094	FBgn0265996	FBgn0267805	FBgn0050484	FBgn0032094	FBgn0032094	FBgn0085342	FBgn0003435			FBgn0052064	FBgn0033936		FBgn0005558
FBgn0036967	FBgn0032095	FBgn0028888	FBgn0037498	FBgn0050485	FBgn0032095	FBgn0032095	FBgn0033970	FBgn0035001			FBgn0015904	FBgn0039232		FBgn0051414
FBgn0032109	FBgn0051609	FBgn0265085	FBgn0000504	FBgn0013733	FBgn0051609	FBgn0051609	FBgn0040235	FBgn0035004			FBgn0032471	FBgn0053516		FBgn0034097
FBgn0004168	FBgn0265675	FBgn0028516	FBgn0001138	FBgn0002643	FBgn0265675	FBgn0265675	FBgn0033969	FBgn0265104			FBgn0040089	FBgn0053512		FBgn0001128
FBgn0033185	FBgn0032096	FBgn0086691	FBgn0267111	FBgn0040752	FBgn0032096	FBgn0032096	FBgn0032632	FBgn0051973			FBgn0027074	FBgn0039226		FBgn0038404
FBgn0261041	FBgn0265828	FBgn0263765	FBgn0010433	FBgn0005613	FBgn0265828	FBgn0265828	FBgn0086686	FBgn0262081			FBgn0020445	FBgn0003295		FBgn0040734
FBgn0032783	FBgn0265827	FBgn0028853	FBgn0265377	FBgn0033912	FBgn0265827	FBgn0265827	FBgn0051102	FBgn0035023			FBgn0032415	FBgn0051784		FBgn0038402
FBgn0031542	FBgn0265826	FBgn0011239	FBgn0037562	FBgn0263397	FBgn0265826	FBgn0265826	FBgn0032821	FBgn0002121			FBgn0021764	FBgn0037475		FBgn0015777
FBgn0034897	FBgn0052982	FBgn0264264	FBgn0037563	FBgn0085408	FBgn0052982	FBgn0052982	FBgn0041789	FBgn0003450			FBgn0032444	FBgn0250757		FBgn0034046
FBgn0034390	FBgn0041092	FBgn0028852	FBgn0003129	FBgn0085471	FBgn0041092	FBgn0041092	FBgn0038123	FBgn0004784			FBgn0052017	FBgn0028523		FBgn0026411
FBgn0038079	FBgn0040097	FBgn0041103	FBgn0040529	FBgn0085472	FBgn0040097	FBgn0040097	FBgn0035091	FBgn0051949			FBgn0033775	FBgn0028516		FBgn0015766
FBgn0262743	FBgn0267252	FBgn0287768	FBgn0265081	FBgn0085473	FBgn0267252	FBgn0267252	FBgn0051116	FBgn0051948			FBgn0259108	FBgn0050463		FBgn0001149
FBgn0029002	FBgn0262033	FBgn0032563	FBgn0051410	FBgn0050067	FBgn0262033	FBgn0262033	FBgn0261617	FBgn0036302			FBgn0039071	FBgn0037463		FBgn0038420
FBgn0025741	FBgn0267012	FBgn0266153	FBgn0037782	FBgn0050072	FBgn0267012	FBgn0267012	FBgn0035087	FBgn0250910			FBgn0259111	FBgn0051760		FBgn0038421
FBgn0030479	FBgn0267013	FBgn0266914	FBgn0037783	FBgn0050073	FBgn0267013	FBgn0267013	FBgn0261612	FBgn0051956			FBgn0004394	FBgn0037498		FBgn0047351
FBgn0037504	FBgn0032109	FBgn0266163	FBgn0266732	FBgn0033936	FBgn0032109	FBgn0032109	FBgn0261611	FBgn0051954			FBgn0021738	FBgn0036165		FBgn0034007
FBgn0030100	FBgn0032110	FBgn0001983	FBgn0053629	FBgn0013725	FBgn0032110	FBgn0032110	FBgn0031517	FBgn0037623			FBgn0003068	FBgn0028541		FBgn0037995
FBgn0039742	FBgn0266037	FBgn0028892	FBgn0053630	FBgn0266815	FBgn0266037	FBgn0266037	FBgn0032840	FBgn0028704			FBgn0259176	FBgn0004577		FBgn0037994
FBgn0083963	FBgn0263082	FBgn0266155	FBgn0053631	FBgn0284250	FBgn0263082	FBgn0263082	FBgn0026160	FBgn0038986			FBgn0259170	FBgn0028546		FBgn0083946
FBgn0032847	FBgn0032111	FBgn0266156	FBgn0053784	FBgn0265655	FBgn0032111	FBgn0032111	FBgn0038147	FBgn0265140			FBgn0003079	FBgn0000157		FBgn0037988
FBgn0032022	FBgn0263323	FBgn0266893	FBgn0041105	FBgn0265974	FBgn0263323	FBgn0263323	FBgn0265180	FBgn0051901			FBgn0261461	FBgn0004516		FBgn0037989
FBgn0085400	FBgn0085210	FBgn0020371	FBgn0037786	FBgn0033949	FBgn0085210	FBgn0085210	FBgn0038143	FBgn0034566			FBgn0050277	FBgn0050419		FBgn0037986
FBgn0040467	FBgn0085395	FBgn0266831	FBgn0015396	FBgn0033951	FBgn0085395	FBgn0085395	FBgn0038140	FBgn0034560			FBgn0053301	FBgn0050418		FBgn0037985
FBgn0029789	FBgn0012036	FBgn0266158	FBgn0020379	FBgn0033952	FBgn0012036	FBgn0012036	FBgn0032836	FBgn0262018			FBgn0032402	FBgn0004512		FBgn0083950
FBgn0032683	FBgn0032115	FBgn0264261	FBgn0278600	FBgn0033955	FBgn0032115	FBgn0032115	FBgn0031501	FBgn0038918			FBgn0028387	FBgn0050429		FBgn0026400
FBgn0028704	FBgn0032116	FBgn0028880	FBgn0037817	FBgn0015602	FBgn0032116	FBgn0032116	FBgn0038139	FBgn0038919			FBgn0028370	FBgn0050428		FBgn0001114
FBgn0003687	FBgn0032120	FBgn0028370	FBgn0266244	FBgn0001319	FBgn0032120	FBgn0032120	FBgn0265191	FBgn0038917			FBgn0020414	FBgn0259937		FBgn0034012
FBgn0023518	FBgn0032124	FBgn0028947	FBgn0267136	FBgn0033968	FBgn0032124	FBgn0032124	FBgn0039465	FBgn0034588			FBgn0020415	FBgn0038755		FBgn0034013
FBgn0038974	FBgn0032129	FBgn0028945	FBgn0001235	FBgn0033969	FBgn0032129	FBgn0032129	FBgn0039464	FBgn0034582			FBgn0004595	FBgn0259935		FBgn0034010
FBgn0041711	FBgn0287599	FBgn0028518	FBgn0263547	FBgn0266868	FBgn0287599	FBgn0287599	FBgn0265194	FBgn0025633			FBgn0028569	FBgn0028509		FBgn0020280
FBgn0035965	FBgn0051709	FBgn0028863	FBgn0264788	FBgn0033970	FBgn0051709	FBgn0051709	FBgn0023076	FBgn0038938			FBgn0053531	FBgn0264490		FBgn0037956
FBgn0004959	FBgn0014179	FBgn0051826	FBgn0004841	FBgn0016684	FBgn0014179	FBgn0014179	FBgn0261649	FBgn0262009			FBgn0028550	FBgn0264491		FBgn0013995
FBgn0037848	FBgn0263612	FBgn0264260	FBgn0037836	FBgn0013773	FBgn0263612	FBgn0263612	FBgn0036380	FBgn0265991			FBgn0032601	FBgn0051735		FBgn0003716
FBgn0032601	FBgn0032131	FBgn0028901	FBgn0037837	FBgn0015714	FBgn0032131	FBgn0032131	FBgn0262975	FBgn0266418			FBgn0032600	FBgn0038775		FBgn0265623
FBgn0023001	FBgn0032132	FBgn0264263	FBgn0037857	FBgn0029082	FBgn0032132	FBgn0032132	FBgn0035050	FBgn0002938			FBgn0020621	FBgn0259917		FBgn0003721
FBgn0029672	FBgn0019809	FBgn0028902	FBgn0083950	FBgn0259878	FBgn0019809	FBgn0019809	FBgn0004795	FBgn0266411			FBgn0053516	FBgn0000114		FBgn0037976
FBgn0033677	FBgn0051882	FBgn0051824	FBgn0040256	FBgn0265194	FBgn0051882	FBgn0051882	FBgn0035049	FBgn0034518			FBgn0053517	FBgn0000119		FBgn0015714
FBgn0000241	FBgn0032136	FBgn0041183	FBgn0037862	FBgn0034007	FBgn0032136	FBgn0032136	FBgn0035041	FBgn0030158			FBgn0053512	FBgn0013433		FBgn0020299
FBgn0034261	FBgn0264999	FBgn0051735	FBgn0040253	FBgn0013750	FBgn0264999	FBgn0264999	FBgn0003475	FBgn0263395			FBgn0259994	FBgn0034356		FBgn0264357
FBgn0011672	FBgn0028704	FBgn0051823	FBgn0040255	FBgn0034010	FBgn0028704	FBgn0028704	FBgn0023097	FBgn0066101			FBgn0039226	FBgn0051709		FBgn0037915
FBgn0260789	FBgn0032140	FBgn0051821	FBgn0037870	FBgn0265509	FBgn0032140	FBgn0032140	FBgn0014143	FBgn0034540			FBgn0003295	FBgn0260964		FBgn0037913
FBgn0003250	FBgn0015035	FBgn0028645	FBgn0037891	FBgn0034012	FBgn0015035	FBgn0015035	FBgn0261627	FBgn0000308			FBgn0028526	FBgn0260933		FBgn0037912
FBgn0261859	FBgn0265001	FBgn0032577	FBgn0262972	FBgn0034013	FBgn0265001	FBgn0265001	FBgn0039431	FBgn0030174			FBgn0262738	FBgn0004509		FBgn0034885
FBgn0032285	FBgn0032144	FBgn0028514	FBgn0051386	FBgn0263980	FBgn0032144	FBgn0032144	FBgn0261625	FBgn0051092			FBgn0037475	FBgn0259952		FBgn0034882
FBgn0003334	FBgn0065108	FBgn0028856	FBgn0284418	FBgn0266378	FBgn0065108	FBgn0065108	FBgn0023083	FBgn0261560			FBgn0028523	FBgn0031294		FBgn0037908
FBgn0015591	FBgn0065109	FBgn0264347	FBgn0266415	FBgn0034021	FBgn0065109	FBgn0065109	FBgn0085197	FBgn0032785			FBgn0051798	FBgn0264442		FBgn0034870
FBgn0033742	FBgn0032151	FBgn0263331	FBgn0004595	FBgn0050469	FBgn0032151	FBgn0032151	FBgn0085196	FBgn0259244			FBgn0028516	FBgn0034335		FBgn0032210
FBgn0034172	FBgn0264266	FBgn0028644	FBgn0267672	FBgn0050468	FBgn0264266	FBgn0264266	FBgn0039421	FBgn0031449			FBgn0029849	FBgn0026718		FBgn0264339
FBgn0041096	FBgn0265912	FBgn0264373	FBgn0026063	FBgn0034033	FBgn0265912	FBgn0265912	FBgn0003429	FBgn0031444			FBgn0037463	FBgn0035619		FBgn0037939
FBgn0043854	FBgn0259712	FBgn0085196	FBgn0026064	FBgn0260429	FBgn0259712	FBgn0259712	FBgn0036345	FBgn0032775			FBgn0051760	FBgn0032587		FBgn0037935
FBgn0051635	FBgn0259713	FBgn0264374	FBgn0267673	FBgn0023441	FBgn0259713	FBgn0259713	FBgn0000392	FBgn0031443			FBgn0051769	FBgn0024963		FBgn0053147
FBgn0037556	FBgn0267611	FBgn0045827	FBgn0267674	FBgn0266636	FBgn0267611	FBgn0267611	FBgn0266450	FBgn0032774			FBgn0037498	FBgn0035608		FBgn0013973
FBgn0001206	FBgn0262428	FBgn0264364	FBgn0051374	FBgn0034035	FBgn0262428	FBgn0262428	FBgn0003423	FBgn0032773			FBgn0028541	FBgn0011666		FBgn0265663
FBgn0039589	FBgn0000180	FBgn0051820	FBgn0046225	FBgn0266708	FBgn0000180	FBgn0000180	FBgn0003435	FBgn0051072			FBgn0004577	FBgn0011676		FBgn0050090
FBgn0004394	FBgn0051875	FBgn0266138	FBgn0037906	FBgn0050090	FBgn0051875	FBgn0051875	FBgn0035001	FBgn0042129			FBgn0004575	FBgn0011674		FBgn0041150
FBgn0051547	FBgn0051755	FBgn0000182	FBgn0037908	FBgn0265510	FBgn0051755	FBgn0051755	FBgn0035004	FBgn0259227			FBgn0028546	FBgn0263980		FBgn0053136
FBgn0036278	FBgn0032175	FBgn0266459	FBgn0037934	FBgn0050088	FBgn0032175	FBgn0032175	FBgn0265104	FBgn0259228			FBgn0051773	FBgn0031208		FBgn0032208
FBgn0036291	FBgn0027600	FBgn0013433	FBgn0037935	FBgn0050087	FBgn0027600	FBgn0027600	FBgn0051973	FBgn0031473			FBgn0051779	FBgn0033865		FBgn0053100
FBgn0036754	FBgn0053301	FBgn0028520	FBgn0037936	FBgn0053460	FBgn0053301	FBgn0053301	FBgn0262081	FBgn0261549			FBgn0051778	FBgn0033863		FBgn0043792
FBgn0263706	FBgn0266168	FBgn0028884	FBgn0042110	FBgn0053461	FBgn0266168	FBgn0266168	FBgn0016754	FBgn0029154			FBgn0062412	FBgn0260003		FBgn0262570
FBgn0040688	FBgn0287720	FBgn0085197	FBgn0037937	FBgn0053462	FBgn0287720	FBgn0287720	FBgn0035023	FBgn0261545			FBgn0029864	FBgn0262636		FBgn0262582
FBgn0050390	FBgn0032178	FBgn0266165	FBgn0037939	FBgn0050089	FBgn0032178	FBgn0032178	FBgn0002121	FBgn0040397			FBgn0029814	FBgn0024944		FBgn0004168
FBgn0025837	FBgn0265002	FBgn0001991	FBgn0025821	FBgn0265991	FBgn0265002	FBgn0265002	FBgn0003450	FBgn0262870			FBgn0000157	FBgn0263974		FBgn0262559
FBgn0053057	FBgn0083945	FBgn0265949	FBgn0037940	FBgn0034046	FBgn0083945	FBgn0083945	FBgn0004784	FBgn0038098			FBgn0004516	FBgn0045852		FBgn0283499
FBgn0033760	FBgn0032187	FBgn0028893	FBgn0037941	FBgn0053465	FBgn0032187	FBgn0032187	FBgn0051949	FBgn0051051			FBgn0050419	FBgn0064119		FBgn0262569
FBgn0036423	FBgn0028675	FBgn0264392	FBgn0037955	FBgn0003130	FBgn0028675	FBgn0028675	FBgn0051948	FBgn0261555			FBgn0050418	FBgn0032505		FBgn0262568
FBgn0051812	FBgn0032208	FBgn0028841	FBgn0037956	FBgn0034045	FBgn0032208	FBgn0032208	FBgn0038967	FBgn0040370			FBgn0004512	FBgn0052111		FBgn0262562
FBgn0028516	FBgn0032209	FBgn0028523	FBgn0003312	FBgn0264089	FBgn0032209	FBgn0032209	FBgn0036302	FBgn0031410			FBgn0050429	FBgn0028481		FBgn0015011
FBgn0032506	FBgn0032210	FBgn0086037	FBgn0037963	FBgn0287602	FBgn0032210	FBgn0032210	FBgn0250910	FBgn0031414			FBgn0050428	FBgn0033853		FBgn0042630
FBgn0032290	FBgn0266303	FBgn0020416	FBgn0037964	FBgn0053463	FBgn0266303	FBgn0266303	FBgn0024329	FBgn0085201			FBgn0259937	FBgn0028494		FBgn0015008
FBgn0031895	FBgn0032211	FBgn0020414	FBgn0260745	FBgn0034070	FBgn0032211	FBgn0032211	FBgn0051956	FBgn0039376			FBgn0029839	FBgn0028496		FBgn0067903
FBgn0037364	FBgn0032218	FBgn0005677	FBgn0037976	FBgn0034083	FBgn0032218	FBgn0032218	FBgn0051954	FBgn0020762			FBgn0028509	FBgn0031859		FBgn0260746
FBgn0037151	FBgn0032219	FBgn0032585	FBgn0260746	FBgn0034085	FBgn0032219	FBgn0032219	FBgn0037623	FBgn0026059			FBgn0003209	FBgn0031855		FBgn0260745
FBgn0035901	FBgn0032225	FBgn0266329	FBgn0037978	FBgn0034095	FBgn0032225	FBgn0032225	FBgn0024315	FBgn0051036			FBgn0051719	FBgn0017556		FBgn0037284
FBgn0030556	FBgn0085396	FBgn0032587	FBgn0037981	FBgn0034096	FBgn0085396	FBgn0085396	FBgn0028704	FBgn0026056			FBgn0264491	FBgn0051475		FBgn0031939
FBgn0040091	FBgn0032228	FBgn0263555	FBgn0051358	FBgn0034097	FBgn0032228	FBgn0032228	FBgn0038986	FBgn0038033			FBgn0264493	FBgn0004242		FBgn0013279
FBgn0029686	FBgn0032229	FBgn0259735	FBgn0260230	FBgn0034098	FBgn0032229	FBgn0032229	FBgn0038984	FBgn0038032			FBgn0264494	FBgn0267487		FBgn0260793
FBgn0032286	FBgn0032252	FBgn0286734	FBgn0260231	FBgn0050324	FBgn0032252	FBgn0032252	FBgn0265140	FBgn0032769			FBgn0029831	FBgn0031861		FBgn0005658
FBgn0035260	FBgn0051719	FBgn0267347	FBgn0037985	FBgn0050099	FBgn0051719	FBgn0051719	FBgn0286071	FBgn0039398			FBgn0051735	FBgn0259876		FBgn0001296
FBgn0003964	FBgn0086347	FBgn0261278	FBgn0037986	FBgn0263981	FBgn0086347	FBgn0086347	FBgn0051901	FBgn0038063			FBgn0000114	FBgn0031866		FBgn0005660
FBgn0024983	FBgn0265829	FBgn0051807	FBgn0037988	FBgn0028424	FBgn0265829	FBgn0265829	FBgn0034566	FBgn0040356			FBgn0013433	FBgn0259878		FBgn0003002
FBgn0001229	FBgn0051721	FBgn0053552	FBgn0037989	FBgn0262560	FBgn0051721	FBgn0051721	FBgn0034560	FBgn0051016			FBgn0051709	FBgn0260866		FBgn0051533
FBgn0083949	FBgn0032269	FBgn0051810	FBgn0051361	FBgn0034120	FBgn0032269	FBgn0032269	FBgn0262018	FBgn0032753			FBgn0260933	FBgn0038494		FBgn0026597
FBgn0034053	FBgn0032271	FBgn0051809	FBgn0037993	FBgn0266855	FBgn0032271	FBgn0032271	FBgn0038918	FBgn0031423			FBgn0259952	FBgn0034082		FBgn0052865
FBgn0039159	FBgn0267254	FBgn0051781	FBgn0261714	FBgn0266856	FBgn0267254	FBgn0267254	FBgn0038919	FBgn0029770			FBgn0031299	FBgn0039760		FBgn0005677
FBgn0038874	FBgn0032283	FBgn0052832	FBgn0037994	FBgn0262816	FBgn0032283	FBgn0032283	FBgn0038917	FBgn0050371			FBgn0031294	FBgn0039799		FBgn0038525
FBgn0038139	FBgn0032284	FBgn0032618	FBgn0263404	FBgn0034126	FBgn0032284	FBgn0032284	FBgn0034588	FBgn0050389			FBgn0264442	FBgn0039792		FBgn0052832
FBgn0037379	FBgn0023496	FBgn0085342	FBgn0037995	FBgn0034127	FBgn0023496	FBgn0023496	FBgn0034582	FBgn0029769			FBgn0243512	FBgn0039790		FBgn0038519
FBgn0035153	FBgn0024740	FBgn0262355	FBgn0051356	FBgn0053459	FBgn0024740	FBgn0024740	FBgn0025633	FBgn0086347			FBgn0261393	FBgn0040752		FBgn0052843
FBgn0035113	FBgn0265580	FBgn0265543	FBgn0037996	FBgn0285943	FBgn0265580	FBgn0265580	FBgn0038938	FBgn0037386			FBgn0010382	FBgn0005558		FBgn0038511
FBgn0026582	FBgn0032297	FBgn0266823	FBgn0038000	FBgn0011260	FBgn0032297	FBgn0032297	FBgn0262009	FBgn0037387			FBgn0026718	FBgn0051414		FBgn0034184
FBgn0085370	FBgn0283551	FBgn0053179	FBgn0038001	FBgn0034136	FBgn0283551	FBgn0283551	FBgn0265991	FBgn0250844			FBgn0032587	FBgn0034097		FBgn0038542
FBgn0040823	FBgn0051869	FBgn0266896	FBgn0038002	FBgn0034137	FBgn0051869	FBgn0051869	FBgn0284257	FBgn0029761			FBgn0010313	FBgn0029501		FBgn0031902
FBgn0261545	FBgn0265793	FBgn0266897	FBgn0263454	FBgn0034140	FBgn0265793	FBgn0265793	FBgn0266418	FBgn0250849			FBgn0031258	FBgn0038404		FBgn0038532
FBgn0034229	FBgn0051870	FBgn0032624	FBgn0038003	FBgn0024319	FBgn0051870	FBgn0051870	FBgn0002938	FBgn0029768			FBgn0264475	FBgn0038402		FBgn0038533
FBgn0050414	FBgn0011676	FBgn0267018	FBgn0011270	FBgn0024315	FBgn0011676	FBgn0011676	FBgn0266411	FBgn0003165			FBgn0031245	FBgn0015777		FBgn0034127
FBgn0032116	FBgn0032303	FBgn0264367	FBgn0038005	FBgn0050463	FBgn0032303	FBgn0032303	FBgn0034518	FBgn0020503			FBgn0011656	FBgn0034046		FBgn0035455
FBgn0031682	FBgn0032304	FBgn0051784	FBgn0038006	FBgn0013763	FBgn0032304	FBgn0032304	FBgn0030158	FBgn0051693			FBgn0011676	FBgn0026411		FBgn0001217
FBgn0025185	FBgn0262599	FBgn0083942	FBgn0038007	FBgn0034159	FBgn0262599	FBgn0262599	FBgn0263395	FBgn0086361			FBgn0031263	FBgn0039723		FBgn0259736
FBgn0034330	FBgn0027453	FBgn0265607	FBgn0264828	FBgn0265658	FBgn0027453	FBgn0027453	FBgn0263397	FBgn0086365			FBgn0263993	FBgn0038421		FBgn0002543
FBgn0265276	FBgn0032311	FBgn0045487	FBgn0038008	FBgn0265529	FBgn0032311	FBgn0032311	FBgn0066101	FBgn0051690			FBgn0031208	FBgn0047351		FBgn0001235
FBgn0037546	FBgn0267009	FBgn0045486	FBgn0267922	FBgn0265530	FBgn0267009	FBgn0267009	FBgn0034540	FBgn0003175			FBgn0263995	FBgn0039747		FBgn0034136
FBgn0035833	FBgn0267010	FBgn0045485	FBgn0264829	FBgn0034160	FBgn0267010	FBgn0267010	FBgn0051099	FBgn0051665			FBgn0262636	FBgn0002413		FBgn0262476
FBgn0030773	FBgn0265683	FBgn0046888	FBgn0003651	FBgn0263336	FBgn0265683	FBgn0265683	FBgn0000308	FBgn0028407			FBgn0010300	FBgn0034007		FBgn0023441
FBgn0035199	FBgn0032312	FBgn0032629	FBgn0264830	FBgn0085488	FBgn0032312	FBgn0032312	FBgn0034538	FBgn0051660			FBgn0045852	FBgn0037995		FBgn0082582
FBgn0034567	FBgn0032313	FBgn0265546	FBgn0267677	FBgn0085489	FBgn0032313	FBgn0032313	FBgn0030174	FBgn0004431			FBgn0052111	FBgn0037994		FBgn0020379
FBgn0040734	FBgn0261871	FBgn0265545	FBgn0264831	FBgn0263659	FBgn0261871	FBgn0261871	FBgn0051097	FBgn0003118			FBgn0028481	FBgn0083946		FBgn0033636
FBgn0034540	FBgn0032318	FBgn0267293	FBgn0038009	FBgn0262432	FBgn0032318	FBgn0032318	FBgn0051092	FBgn0259216			FBgn0028482	FBgn0037988		FBgn0000721
FBgn0063368	FBgn0265685	FBgn0032631	FBgn0259975	FBgn0026754	FBgn0265685	FBgn0265685	FBgn0261560	FBgn0259210			FBgn0003187	FBgn0037989		FBgn0033649
FBgn0040207	FBgn0265686	FBgn0032632	FBgn0267678	FBgn0265659	FBgn0265686	FBgn0265686	FBgn0032785	FBgn0051678			FBgn0033853	FBgn0037986		FBgn0063493
FBgn0000996	FBgn0032330	FBgn0085199	FBgn0038011	FBgn0265660	FBgn0032330	FBgn0032330	FBgn0259244	FBgn0259213			FBgn0028490	FBgn0015721		FBgn0034920
FBgn0038533	FBgn0032331	FBgn0265270	FBgn0051432	FBgn0004784	FBgn0032331	FBgn0032331	FBgn0031449	FBgn0036010			FBgn0028491	FBgn0083950		FBgn0063496
FBgn0001990	FBgn0032336	FBgn0051804	FBgn0038012	FBgn0003091	FBgn0032336	FBgn0032336	FBgn0031444	FBgn0262869			FBgn0031850	FBgn0243486		FBgn0031888
FBgn0030794	FBgn0032337	FBgn0032648	FBgn0267144	FBgn0264329	FBgn0032337	FBgn0032337	FBgn0032775	FBgn0259219			FBgn0031855	FBgn0267449		FBgn0008651
FBgn0034710	FBgn0010197	FBgn0032649	FBgn0267143	FBgn0265526	FBgn0010197	FBgn0010197	FBgn0031443	FBgn0005771			FBgn0017556	FBgn0034012		FBgn0020307
FBgn0260764	FBgn0287724	FBgn0267579	FBgn0266246	FBgn0011867	FBgn0287724	FBgn0287724	FBgn0032774	FBgn0063649			FBgn0004242	FBgn0034013		FBgn0051481
FBgn0031118	FBgn0014076	FBgn0261089	FBgn0038013	FBgn0265527	FBgn0014076	FBgn0014076	FBgn0032773	FBgn0005775			FBgn0005585	FBgn0034010		FBgn0261113
FBgn0036576	FBgn0032354	FBgn0265585	FBgn0038014	FBgn0004580	FBgn0032354	FBgn0032354	FBgn0051072	FBgn0046294			FBgn0267487	FBgn0261285
FBgn0040372	FBgn0264441	FBgn0265586	FBgn0001149	FBgn0034184	FBgn0264441	FBgn0264441	FBgn0042129	FBgn0025394			FBgn0031861	FBgn0020280
FBgn0000567	FBgn0264442	FBgn0032654	FBgn0010042	FBgn0026721	FBgn0264442	FBgn0264442	FBgn0259227	FBgn0261509			FBgn0031866	FBgn0037956
FBgn0052537	FBgn0086035	FBgn0262356	FBgn0010043	FBgn0086350	FBgn0086035	FBgn0086035	FBgn0259228	FBgn0036043			FBgn0031865	FBgn0013995
FBgn0028426	FBgn0020270	FBgn0015609	FBgn0010044	FBgn0287631	FBgn0020270	FBgn0020270	FBgn0031473	FBgn0028425			FBgn0038494	FBgn0083981
FBgn0039008	FBgn0283678	FBgn0262018	FBgn0038028	FBgn0034194	FBgn0283678	FBgn0283678	FBgn0052371	FBgn0052982			FBgn0052758	FBgn0265623
FBgn0038390	FBgn0263328	FBgn0263338	FBgn0085431	FBgn0000079	FBgn0263328	FBgn0263328	FBgn0261549	FBgn0037365			FBgn0039776	FBgn0037976
FBgn0032266	FBgn0263874	FBgn0262017	FBgn0053098	FBgn0266810	FBgn0263874	FBgn0263874	FBgn0029154	FBgn0028412			FBgn0039774	FBgn0261269
FBgn0035155	FBgn0265795	FBgn0262960	FBgn0038032	FBgn0034195	FBgn0265795	FBgn0265795	FBgn0261545	FBgn0003137			FBgn0031801	FBgn0264308
FBgn0029863	FBgn0265796	FBgn0265549	FBgn0038033	FBgn0000078	FBgn0265796	FBgn0265796	FBgn0040397	FBgn0000037			FBgn0039760	FBgn0035300
FBgn0085384	FBgn0032360	FBgn0023096	FBgn0013277	FBgn0034196	FBgn0032360	FBgn0032360	FBgn0262871	FBgn0038641			FBgn0039799	FBgn0261278
FBgn0000404	FBgn0000287	FBgn0032658	FBgn0051354	FBgn0034197	FBgn0000287	FBgn0000287	FBgn0262870	FBgn0040972			FBgn0039792	FBgn0020299
FBgn0033815	FBgn0263764	FBgn0051742	FBgn0267866	FBgn0266811	FBgn0263764	FBgn0263764	FBgn0038098	FBgn0039965			FBgn0039790	FBgn0264357
FBgn0000524	FBgn0261648	FBgn0051740	FBgn0013278	FBgn0083936	FBgn0261648	FBgn0261648	FBgn0051051	FBgn0000044			FBgn0005558	FBgn0034882
FBgn0262103	FBgn0287465	FBgn0032660	FBgn0250910	FBgn0034198	FBgn0287465	FBgn0287465	FBgn0261555	FBgn0263289			FBgn0029504	FBgn0020248
FBgn0035414	FBgn0003313	FBgn0243486	FBgn0267680	FBgn0034199	FBgn0003313	FBgn0003313	FBgn0261550	FBgn0012036			FBgn0001128	FBgn0037908
FBgn0013279	FBgn0263087	FBgn0000120	FBgn0038063	FBgn0034200	FBgn0263087	FBgn0263087	FBgn0040370	FBgn0052944			FBgn0038402	FBgn0034870
FBgn0285912	FBgn0287204	FBgn0261804	FBgn0038084	FBgn0262563	FBgn0287204	FBgn0287204	FBgn0031410	FBgn0051619			FBgn0015777	FBgn0032210
FBgn0040600	FBgn0032362	FBgn0263090	FBgn0051345	FBgn0262567	FBgn0032362	FBgn0032362	FBgn0031414	FBgn0000061			FBgn0034046	FBgn0264339
FBgn0032422	FBgn0032364	FBgn0032677	FBgn0267937	FBgn0265536	FBgn0032364	FBgn0032364	FBgn0085201	FBgn0034290			FBgn0022069	FBgn0037939
FBgn0037408	FBgn0032365	FBgn0032684	FBgn0038088	FBgn0050235	FBgn0032365	FBgn0032365	FBgn0039376	FBgn0039938			FBgn0026411	FBgn0037935
FBgn0037164	FBgn0262683	FBgn0085370	FBgn0267938	FBgn0065047	FBgn0262683	FBgn0262683	FBgn0020762	FBgn0039936			FBgn0052720	FBgn0053147
FBgn0260862	FBgn0028490	FBgn0032694	FBgn0265166	FBgn0050457	FBgn0028490	FBgn0028490	FBgn0026059	FBgn0265042			FBgn0001149	FBgn0013972
FBgn0029894	FBgn0051706	FBgn0032693	FBgn0038089	FBgn0034204	FBgn0051706	FBgn0051706	FBgn0051036	FBgn0039925			FBgn0014464	FBgn0013973
FBgn0086370	FBgn0085191	FBgn0086200	FBgn0038090	FBgn0265537	FBgn0085191	FBgn0085191	FBgn0026056	FBgn0036899			FBgn0039756	FBgn0020269
FBgn0051100	FBgn0261707	FBgn0263079	FBgn0038092	FBgn0265538	FBgn0261707	FBgn0261707	FBgn0038033	FBgn0026616			FBgn0040718	FBgn0265663
FBgn0034447	FBgn0015400	FBgn0263078	FBgn0265167	FBgn0265539	FBgn0015400	FBgn0015400	FBgn0038032	FBgn0038629			FBgn0039747	FBgn0001991
FBgn0036544	FBgn0265672	FBgn0032707	FBgn0040493	FBgn0266862	FBgn0265672	FBgn0265672	FBgn0032769	FBgn0000028			FBgn0264386	FBgn0050098
FBgn0000592	FBgn0265673	FBgn0265994	FBgn0038098	FBgn0034205	FBgn0265673	FBgn0265673	FBgn0039398	FBgn0013323			FBgn0083946	FBgn0041150
FBgn0004456	FBgn0265670	FBgn0261806	FBgn0003450	FBgn0262882	FBgn0265670	FBgn0265670	FBgn0039395	FBgn0038610			FBgn0083949	FBgn0034835
FBgn0050463	FBgn0265674	FBgn0032709	FBgn0038114	FBgn0265487	FBgn0265674	FBgn0265674	FBgn0038063	FBgn0000024			FBgn0037988	FBgn0034863
FBgn0022800	FBgn0032372	FBgn0045852	FBgn0266615	FBgn0267955	FBgn0032372	FBgn0032372	FBgn0040356	FBgn0010238			FBgn0037989	FBgn0283451
FBgn0000246	FBgn0264992	FBgn0264348	FBgn0001217	FBgn0034206	FBgn0264992	FBgn0264992	FBgn0051016	FBgn0034200			FBgn0037986	FBgn0283442
FBgn0032660	FBgn0032374	FBgn0266209	FBgn0051157	FBgn0046294	FBgn0032374	FBgn0032374	FBgn0032753	FBgn0263220			FBgn0083950	FBgn0041103
FBgn0032514	FBgn0032375	FBgn0264362	FBgn0260962	FBgn0262568	FBgn0032375	FBgn0032375	FBgn0031423	FBgn0010247			FBgn0032297	FBgn0004168
FBgn0030034	FBgn0032376	FBgn0264365	FBgn0004666	FBgn0267659	FBgn0032376	FBgn0032376	FBgn0029770	FBgn0023549			FBgn0010041	FBgn0034826
FBgn0015380	FBgn0020309	FBgn0040993	FBgn0038118	FBgn0028956	FBgn0020309	FBgn0020309	FBgn0050371	FBgn0003963			FBgn0243486	FBgn0034827
FBgn0260648	FBgn0264815	FBgn0259201	FBgn0085337	FBgn0034221	FBgn0264815	FBgn0264815	FBgn0050389	FBgn0039916			FBgn0267449	FBgn0034829
FBgn0086448	FBgn0000588	FBgn0027074	FBgn0267683	FBgn0263233	FBgn0000588	FBgn0000588	FBgn0029769	FBgn0011589			FBgn0034012	FBgn0034825
FBgn0033654	FBgn0266363	FBgn0032713	FBgn0260793	FBgn0262570	FBgn0266363	FBgn0266363	FBgn0027109	FBgn0011581			FBgn0034010	FBgn0004171
FBgn0038765	FBgn0266366	FBgn0027070	FBgn0266578	FBgn0050104	FBgn0266366	FBgn0266366	FBgn0086347	FBgn0002643			FBgn0020280	FBgn0031785
FBgn0040251	FBgn0265349	FBgn0032715	FBgn0038122	FBgn0034253	FBgn0265349	FBgn0265349	FBgn0037386	FBgn0002645			FBgn0032269	FBgn0262568
FBgn0031855	FBgn0259963	FBgn0003896	FBgn0038123	FBgn0050106	FBgn0259963	FBgn0259963	FBgn0037387	FBgn0001316			FBgn0037956	FBgn0262562
FBgn0035902	FBgn0264565	FBgn0265950	FBgn0000024	FBgn0028494	FBgn0264565	FBgn0264565	FBgn0250844	FBgn0039908			FBgn0083981	FBgn0015011
FBgn0030963	FBgn0259964	FBgn0265952	FBgn0266455	FBgn0284231	FBgn0259964	FBgn0259964	FBgn0029761	FBgn0039900			FBgn0003716	FBgn0042630
FBgn0003062	FBgn0264564	FBgn0265951	FBgn0038139	FBgn0034274	FBgn0264564	FBgn0264564	FBgn0250849	FBgn0011592			FBgn0265623	FBgn0015008
FBgn0284442	FBgn0051704	FBgn0032723	FBgn0038140	FBgn0034275	FBgn0051704	FBgn0051704	FBgn0029768	FBgn0264598			FBgn0261261	FBgn0004369
FBgn0262733	FBgn0032381	FBgn0032734	FBgn0038142	FBgn0022740	FBgn0032381	FBgn0032381	FBgn0033818	FBgn0032465			FBgn0261260	FBgn0031999
FBgn0040653	FBgn0032382	FBgn0287596	FBgn0023495	FBgn0028741	FBgn0032382	FBgn0032382	FBgn0086358	FBgn0032464			FBgn0037976	FBgn0029676
FBgn0035871	FBgn0261805	FBgn0046302	FBgn0038147	FBgn0250851	FBgn0261805	FBgn0261805	FBgn0003165	FBgn0031130			FBgn0053181	FBgn0067903
FBgn0039020	FBgn0026391	FBgn0051792	FBgn0040553	FBgn0259211	FBgn0026391	FBgn0026391	FBgn0020503	FBgn0039094			FBgn0264308	FBgn0260746
FBgn0037492	FBgn0026390	FBgn0028569	FBgn0038148	FBgn0041585	FBgn0026390	FBgn0026390	FBgn0051693	FBgn0033788			FBgn0032271	FBgn0260745
FBgn0035780	FBgn0005664	FBgn0266830	FBgn0038149	FBgn0050323	FBgn0005664	FBgn0005664	FBgn0086361	FBgn0032456			FBgn0035300	FBgn0037284
FBgn0261703	FBgn0263019	FBgn0032740	FBgn0267239	FBgn0034282	FBgn0263019	FBgn0263019	FBgn0086365	FBgn0031129			FBgn0053196	FBgn0037238
FBgn0030055	FBgn0263107	FBgn0263838	FBgn0038156	FBgn0265590	FBgn0263107	FBgn0263107	FBgn0051690	FBgn0031128			FBgn0041184	FBgn0013279
FBgn0033289	FBgn0032387	FBgn0032753	FBgn0040554	FBgn0011589	FBgn0032387	FBgn0032387	FBgn0003175	FBgn0052081			FBgn0000635	FBgn0260793
FBgn0260742	FBgn0014019	FBgn0053315	FBgn0286034	FBgn0050325	FBgn0014019	FBgn0014019	FBgn0051665	FBgn0033782			FBgn0037913	FBgn0005658
FBgn0036875	FBgn0265799	FBgn0032754	FBgn0262323	FBgn0050110	FBgn0265799	FBgn0265799	FBgn0028407	FBgn0023507			FBgn0037912	FBgn0050222
FBgn0000055	FBgn0032395	FBgn0002023	FBgn0287587	FBgn0034284	FBgn0032395	FBgn0032395	FBgn0051660	FBgn0039088			FBgn0034885	FBgn0001297
FBgn0004395	FBgn0032402	FBgn0032755	FBgn0051337	FBgn0265591	FBgn0032402	FBgn0032402	FBgn0086370	FBgn0045761			FBgn0020248	FBgn0052855
FBgn0051365	FBgn0028425	FBgn0263982	FBgn0038158	FBgn0003140	FBgn0028425	FBgn0028425	FBgn0038683	FBgn0023535			FBgn0022893	FBgn0260775
FBgn0086365	FBgn0032405	FBgn0266210	FBgn0038159	FBgn0034286	FBgn0032405	FBgn0032405	FBgn0038680	FBgn0264574			FBgn0032219	FBgn0005660
FBgn0039644	FBgn0265802	FBgn0000075	FBgn0038161	FBgn0034288	FBgn0265802	FBgn0265802	FBgn0004431	FBgn0263257			FBgn0037908	FBgn0003002
FBgn0067629	FBgn0003145	FBgn0015380	FBgn0267240	FBgn0034289	FBgn0003145	FBgn0003145	FBgn0038681	FBgn0052062			FBgn0001978	FBgn0051533
FBgn0011674	FBgn0265803	FBgn0267928	FBgn0267154	FBgn0034290	FBgn0265803	FBgn0265803	FBgn0003118	FBgn0052064			FBgn0032218	FBgn0026597
FBgn0000464	FBgn0265804	FBgn0265078	FBgn0038163	FBgn0034291	FBgn0265804	FBgn0265804	FBgn0259216	FBgn0015904			FBgn0032210	FBgn0052865
FBgn0000038	FBgn0032407	FBgn0051797	FBgn0040076	FBgn0034296	FBgn0032407	FBgn0032407	FBgn0259210	FBgn0032471			FBgn0264339	FBgn0005677
FBgn0010051	FBgn0263234	FBgn0265079	FBgn0040077	FBgn0266853	FBgn0263234	FBgn0263234	FBgn0051678	FBgn0040089			FBgn0037939	FBgn0003016
FBgn0050203	FBgn0263235	FBgn0024245	FBgn0054044	FBgn0085415	FBgn0263235	FBgn0263235	FBgn0259213	FBgn0027074			FBgn0037935	FBgn0051501
FBgn0062442	FBgn0032415	FBgn0032785	FBgn0038181	FBgn0266380	FBgn0032415	FBgn0032415	FBgn0036010	FBgn0020445			FBgn0013972	FBgn0038525
FBgn0038917	FBgn0032416	FBgn0000964	FBgn0263650	FBgn0034301	FBgn0032416	FBgn0032416	FBgn0262869	FBgn0039054			FBgn0013973	FBgn0052832
FBgn0030884	FBgn0051760	FBgn0267286	FBgn0263651	FBgn0285917	FBgn0051760	FBgn0051760	FBgn0259219	FBgn0033744			FBgn0265663	FBgn0038519
FBgn0030104	FBgn0051861	FBgn0267287	FBgn0038186	FBgn0034321	FBgn0051861	FBgn0051861	FBgn0005771	FBgn0033740			FBgn0001994	FBgn0052843
FBgn0038629	FBgn0000114	FBgn0264391	FBgn0267959	FBgn0034322	FBgn0000114	FBgn0000114	FBgn0063649	FBgn0032415			FBgn0001991	FBgn0038542
FBgn0259222	FBgn0266820	FBgn0032787	FBgn0008646	FBgn0034326	FBgn0266820	FBgn0266820	FBgn0005775	FBgn0021764			FBgn0263873	FBgn0265598
FBgn0028879	FBgn0262475	FBgn0032788	FBgn0000576	FBgn0034329	FBgn0262475	FBgn0262475	FBgn0046294	FBgn0033777			FBgn0041150	FBgn0031902
FBgn0032856	FBgn0041195	FBgn0032789	FBgn0038189	FBgn0034330	FBgn0041195	FBgn0041195	FBgn0025394	FBgn0032444			FBgn0033502	FBgn0005636
FBgn0032381	FBgn0043841	FBgn0032790	FBgn0047199	FBgn0034331	FBgn0043841	FBgn0043841	FBgn0261509	FBgn0052017			FBgn0033504	FBgn0038532
FBgn0261090	FBgn0032433	FBgn0000464	FBgn0038190	FBgn0025583	FBgn0032433	FBgn0032433	FBgn0036043	FBgn0033775			FBgn0032208	FBgn0038533
FBgn0030243	FBgn0259176	FBgn0267964	FBgn0016672	FBgn0040736	FBgn0259176	FBgn0259176	FBgn0028424	FBgn0259108			FBgn0034861	FBgn0040812
FBgn0033628	FBgn0265808	FBgn0266211	FBgn0038191	FBgn0040735	FBgn0265808	FBgn0265808	FBgn0028425	FBgn0053340			FBgn0262515	FBgn0040814
FBgn0000615	FBgn0265807	FBgn0032820	FBgn0011971	FBgn0040734	FBgn0265807	FBgn0265807	FBgn0052982	FBgn0039075			FBgn0283451	FBgn0003862
FBgn0031571	FBgn0265806	FBgn0000529	FBgn0038197	FBgn0040733	FBgn0265806	FBgn0265806	FBgn0037365	FBgn0039071			FBgn0283442	FBgn0003861
FBgn0030809	FBgn0085424	FBgn0032821	FBgn0038198	FBgn0063497	FBgn0085424	FBgn0085424	FBgn0028412	FBgn0039070			FBgn0041103	FBgn0001217
FBgn0052105	FBgn0032439	FBgn0032839	FBgn0038199	FBgn0263770	FBgn0032439	FBgn0032439	FBgn0003137	FBgn0259111			FBgn0041111	FBgn0040823
FBgn0025809	FBgn0004394	FBgn0032840	FBgn0038200	FBgn0263771	FBgn0004394	FBgn0004394	FBgn0000037	FBgn0004394			FBgn0031785	FBgn0259736
FBgn0030562	FBgn0032442	FBgn0266315	FBgn0038201	FBgn0063496	FBgn0032442	FBgn0032442	FBgn0034282	FBgn0021738			FBgn0262562	FBgn0259735
FBgn0035371	FBgn0032444	FBgn0266214	FBgn0265168	FBgn0063494	FBgn0032444	FBgn0032444	FBgn0038641	FBgn0003068			FBgn0015011	FBgn0002543
FBgn0029955	FBgn0032456	FBgn0051677	FBgn0038203	FBgn0063493	FBgn0032456	FBgn0032456	FBgn0040972	FBgn0259176			FBgn0042630	FBgn0001235
FBgn0000542	FBgn0267925	FBgn0014859	FBgn0038204	FBgn0063492	FBgn0267925	FBgn0267925	FBgn0039965	FBgn0033705			FBgn0260753	FBgn0034136
FBgn0031564	FBgn0015399	FBgn0011202	FBgn0038208	FBgn0284257	FBgn0015399	FBgn0015399	FBgn0038631	FBgn0259170			FBgn0015008	FBgn0034132
FBgn0033221	FBgn0266305	FBgn0000251	FBgn0260226	FBgn0028496	FBgn0266305	FBgn0266305	FBgn0000044	FBgn0003079			FBgn0004369	FBgn0003890
FBgn0032079	FBgn0266306	FBgn0032901	FBgn0038209	FBgn0034354	FBgn0266306	FBgn0266306	FBgn0263289	FBgn0261461			FBgn0031999	FBgn0027843
FBgn0030260	FBgn0040508	FBgn0263996	FBgn0265146	FBgn0262476	FBgn0040508	FBgn0040508	FBgn0012036	FBgn0050277			FBgn0015035	FBgn0010113
FBgn0040929	FBgn0040509	FBgn0023091	FBgn0051533	FBgn0034356	FBgn0040509	FBgn0040509	FBgn0052944	FBgn0053301			FBgn0031998	FBgn0032372
FBgn0037521	FBgn0040506	FBgn0051612	FBgn0011582	FBgn0003067	FBgn0040506	FBgn0040506	FBgn0051619	FBgn0259145			FBgn0015037	FBgn0262473
FBgn0040212	FBgn0032464	FBgn0032964	FBgn0027083	FBgn0266488	FBgn0032464	FBgn0032464	FBgn0000061	FBgn0032402			FBgn0031990	FBgn0262476
FBgn0037777	FBgn0267003	FBgn0265255	FBgn0003480	FBgn0085419	FBgn0267003	FBgn0267003	FBgn0034290	FBgn0039038			FBgn0028341	FBgn0262475
FBgn0031457	FBgn0032470	FBgn0266021	FBgn0024321	FBgn0283428	FBgn0032470	FBgn0032470	FBgn0034291	FBgn0028387			FBgn0029676	FBgn0023441
FBgn0036240	FBgn0262352	FBgn0003866	FBgn0051320	FBgn0050115	FBgn0262352	FBgn0262352	FBgn0039938	FBgn0050289			FBgn0037292	FBgn0033679
FBgn0014861	FBgn0032471	FBgn0286927	FBgn0038225	FBgn0034371	FBgn0032471	FBgn0032471	FBgn0039936	FBgn0003091			FBgn0029679	FBgn0034998
FBgn0039160	FBgn0040972	FBgn0266222	FBgn0285955	FBgn0053136	FBgn0040972	FBgn0040972	FBgn0265042	FBgn0039028			FBgn0042627	FBgn0082582
FBgn0002899	FBgn0028410	FBgn0266223	FBgn0038237	FBgn0023214	FBgn0028410	FBgn0028410	FBgn0039925	FBgn0028370			FBgn0067903	FBgn0032360
FBgn0030654	FBgn0032473	FBgn0266224	FBgn0085302	FBgn0034380	FBgn0032473	FBgn0032473	FBgn0036899	FBgn0039026			FBgn0260746	FBgn0020379
FBgn0034684	FBgn0032489	FBgn0266225	FBgn0267685	FBgn0062961	FBgn0032489	FBgn0032489	FBgn0026616	FBgn0020414			FBgn0037284	FBgn0023407
FBgn0002609	FBgn0032491	FBgn0266902	FBgn0267686	FBgn0053147	FBgn0032491	FBgn0032491	FBgn0038629	FBgn0020415			FBgn0037238	FBgn0024732
FBgn0051151	FBgn0264894	FBgn0264262	FBgn0038239	FBgn0050121	FBgn0264894	FBgn0264894	FBgn0000028	FBgn0033911			FBgn0013279	FBgn0033636
FBgn0050338	FBgn0051848	FBgn0032965	FBgn0038240	FBgn0259682	FBgn0051848	FBgn0051848	FBgn0013323	FBgn0004595			FBgn0266098	FBgn0033649
FBgn0039478	FBgn0264308	FBgn0032966	FBgn0038248	FBgn0010651	FBgn0264308	FBgn0264308	FBgn0038610	FBgn0260996			FBgn0260793	FBgn0032313
FBgn0037409	FBgn0022069	FBgn0032967	FBgn0038247	FBgn0265661	FBgn0022069	FBgn0022069	FBgn0000024	FBgn0028569			FBgn0005658	FBgn0032314
FBgn0031632	FBgn0032521	FBgn0032968	FBgn0086686	FBgn0034394	FBgn0032521	FBgn0032521	FBgn0010238	FBgn0053531			FBgn0039883	FBgn0053203
FBgn0262574	FBgn0032522	FBgn0032969	FBgn0038250	FBgn0262479	FBgn0032522	FBgn0032522	FBgn0034200	FBgn0039209			FBgn0001297	FBgn0034920
FBgn0085382	FBgn0032523	FBgn0051693	FBgn0265140	FBgn0262480	FBgn0032523	FBgn0032523	FBgn0263220	FBgn0028550			FBgn0029603	FBgn0063499
FBgn0033190	FBgn0263354	FBgn0028979	FBgn0266756	FBgn0262481	FBgn0263354	FBgn0263354	FBgn0010247	FBgn0033936			FBgn0260775	FBgn0034911
FBgn0039250	FBgn0284224	FBgn0266874	FBgn0267918	FBgn0004240	FBgn0284224	FBgn0284224	FBgn0023549	FBgn0032601			FBgn0005660	FBgn0008651
FBgn0032876	FBgn0023407	FBgn0084001	FBgn0038280	FBgn0034407	FBgn0023407	FBgn0023407	FBgn0027932	FBgn0032600			FBgn0003002	FBgn0020307
FBgn0041713	FBgn0053640	FBgn0051601	FBgn0266249	FBgn0262569	FBgn0053640	FBgn0053640	FBgn0003963	FBgn0039232			FBgn0051533	FBgn0051481
FBgn0036773	FBgn0053641	FBgn0267921	FBgn0261859	FBgn0034408	FBgn0053641	FBgn0053641	FBgn0039916	FBgn0020621			FBgn0026597
FBgn0263120	FBgn0053642	FBgn0260996	FBgn0038295	FBgn0265356	FBgn0053642	FBgn0053642	FBgn0011589	FBgn0053516			FBgn0031942
FBgn0033679	FBgn0053643	FBgn0267428	FBgn0038294	FBgn0263473	FBgn0053643	FBgn0053643	FBgn0011581	FBgn0053517			FBgn0052865
FBgn0260429	FBgn0053644	FBgn0267978	FBgn0264776	FBgn0263116	FBgn0053644	FBgn0053644	FBgn0002643	FBgn0053512			FBgn0005677
FBgn0039941	FBgn0053645	FBgn0267744	FBgn0264775	FBgn0263083	FBgn0053645	FBgn0053645	FBgn0002645	FBgn0259994			FBgn0003016
FBgn0032414	FBgn0259984	FBgn0086655	FBgn0263041	FBgn0034416	FBgn0259984	FBgn0259984	FBgn0001316	FBgn0039226			FBgn0051501
FBgn0035695	FBgn0028546	FBgn0033167	FBgn0053207	FBgn0004168	FBgn0028546	FBgn0028546	FBgn0039908	FBgn0003295			FBgn0038525
FBgn0035382	FBgn0265939	FBgn0003460	FBgn0264431	FBgn0050125	FBgn0265939	FBgn0265939	FBgn0039900	FBgn0028526			FBgn0052832
FBgn0037876	FBgn0051814	FBgn0265097	FBgn0051446	FBgn0010434	FBgn0051814	FBgn0051814	FBgn0011592	FBgn0051784			FBgn0038519
FBgn0037802	FBgn0028848	FBgn0265098	FBgn0038353	FBgn0004003	FBgn0028848	FBgn0028848	FBgn0264598	FBgn0262738			FBgn0026563
FBgn0034075	FBgn0266140	FBgn0265099	FBgn0267195	FBgn0053454	FBgn0266140	FBgn0266140	FBgn0033799	FBgn0037475			FBgn0265598
FBgn0003041	FBgn0028541	FBgn0266805	FBgn0038354	FBgn0053453	FBgn0028541	FBgn0028541	FBgn0032465	FBgn0250757			FBgn0031902
FBgn0039323	FBgn0028509	FBgn0263970	FBgn0085303	FBgn0265614	FBgn0028509	FBgn0028509	FBgn0032464	FBgn0028523			FBgn0005636
FBgn0032006	FBgn0053307	FBgn0025360	FBgn0038355	FBgn0034423	FBgn0053307	FBgn0053307	FBgn0031130	FBgn0051798			FBgn0038532
FBgn0031875	FBgn0028532	FBgn0265639	FBgn0038359	FBgn0003254	FBgn0028532	FBgn0028532	FBgn0039098	FBgn0028516			FBgn0038533
FBgn0036040	FBgn0261514	FBgn0265632	FBgn0265048	FBgn0034425	FBgn0261514	FBgn0261514	FBgn0039094	FBgn0029849			FBgn0023479
FBgn0035379	FBgn0027929	FBgn0033277	FBgn0038373	FBgn0034428	FBgn0027929	FBgn0027929	FBgn0033788	FBgn0050463			FBgn0001217
FBgn0011589	FBgn0028543	FBgn0050369	FBgn0051183	FBgn0034429	FBgn0028543	FBgn0028543	FBgn0032456	FBgn0037463			FBgn0052806
FBgn0086655	FBgn0003255	FBgn0033278	FBgn0038380	FBgn0086358	FBgn0003255	FBgn0003255	FBgn0031129	FBgn0051760			FBgn0259735
FBgn0035693	FBgn0028909	FBgn0033279	FBgn0027657	FBgn0264753	FBgn0028909	FBgn0028909	FBgn0031128	FBgn0051769			FBgn0031085
FBgn0010052	FBgn0027348	FBgn0050375	FBgn0003507	FBgn0034435	FBgn0027348	FBgn0027348	FBgn0052081	FBgn0037498			FBgn0002543
FBgn0286071	FBgn0051840	FBgn0050371	FBgn0264982	FBgn0034437	FBgn0051840	FBgn0051840	FBgn0033782	FBgn0036165			FBgn0267326
FBgn0262738	FBgn0286723	FBgn0265307	FBgn0262028	FBgn0034438	FBgn0286723	FBgn0286723	FBgn0023507	FBgn0028541			FBgn0001235
FBgn0011703	FBgn0028872	FBgn0265640	FBgn0038391	FBgn0261456	FBgn0028872	FBgn0028872	FBgn0039088	FBgn0004577			FBgn0267336
FBgn0038295	FBgn0028875	FBgn0265641	FBgn0003117	FBgn0034454	FBgn0028875	FBgn0028875	FBgn0040071	FBgn0004575			FBgn0259713
FBgn0051719	FBgn0283651	FBgn0261588	FBgn0038394	FBgn0040732	FBgn0283651	FBgn0283651	FBgn0045761	FBgn0028546			FBgn0003892
FBgn0029761	FBgn0028526	FBgn0033317	FBgn0038395	FBgn0034455	FBgn0028526	FBgn0028526	FBgn0023535	FBgn0051773			FBgn0003890
FBgn0003028	FBgn0051769	FBgn0015561	FBgn0024222	FBgn0034456	FBgn0051769	FBgn0051769	FBgn0264574	FBgn0051779			FBgn0010114
FBgn0032047	FBgn0263037	FBgn0033392	FBgn0003319	FBgn0034457	FBgn0263037	FBgn0263037	FBgn0263257	FBgn0051778			FBgn0010113
FBgn0051146	FBgn0263038	FBgn0033403	FBgn0038401	FBgn0034458	FBgn0263038	FBgn0263038	FBgn0052062	FBgn0062412			FBgn0032381
FBgn0015618	FBgn0016930	FBgn0033405	FBgn0038402	FBgn0003435	FBgn0016930	FBgn0016930	FBgn0052064	FBgn0029864			FBgn0032372
FBgn0003295	FBgn0265147	FBgn0287478	FBgn0063649	FBgn0262170	FBgn0265147	FBgn0265147	FBgn0015904	FBgn0029814			FBgn0262473
FBgn0267449	FBgn0261563	FBgn0053758	FBgn0263449	FBgn0265667	FBgn0261563	FBgn0261563	FBgn0032471	FBgn0000157			FBgn0262475
FBgn0010241	FBgn0265942	FBgn0287466	FBgn0040071	FBgn0034460	FBgn0265942	FBgn0265942	FBgn0040089	FBgn0004516			FBgn0002524
FBgn0003415	FBgn0052971	FBgn0264599	FBgn0040271	FBgn0263515	FBgn0052971	FBgn0052971	FBgn0027074	FBgn0050419			FBgn0031016
FBgn0001112	FBgn0015546	FBgn0000606	FBgn0038414	FBgn0262966	FBgn0015546	FBgn0015546	FBgn0020445	FBgn0050418			FBgn0053282
FBgn0030662	FBgn0020258	FBgn0033494	FBgn0038415	FBgn0034463	FBgn0020258	FBgn0020258	FBgn0039054	FBgn0004512			FBgn0034998
FBgn0039466	FBgn0004858	FBgn0000448	FBgn0038416	FBgn0265697	FBgn0004858	FBgn0004858	FBgn0033744	FBgn0050429			FBgn0034997
FBgn0038371	FBgn0265946	FBgn0266803	FBgn0038421	FBgn0262418	FBgn0265946	FBgn0265946	FBgn0033740	FBgn0050428			FBgn0082582
FBgn0036465	FBgn0264810	FBgn0005619	FBgn0259917	FBgn0262410	FBgn0264810	FBgn0264810	FBgn0032415	FBgn0259937			FBgn0032330
FBgn0030927	FBgn0028871	FBgn0040765	FBgn0038422	FBgn0262464	FBgn0028871	FBgn0028871	FBgn0261456	FBgn0038755			FBgn0053267
FBgn0035084	FBgn0265945	FBgn0050489	FBgn0038423	FBgn0262408	FBgn0265945	FBgn0265945	FBgn0021764	FBgn0259935			FBgn0032360
FBgn0029834	FBgn0267290	FBgn0286921	FBgn0266703	FBgn0262414	FBgn0267290	FBgn0267290	FBgn0033777	FBgn0029839			FBgn0032364
FBgn0016061	FBgn0028844	FBgn0033579	FBgn0003513	FBgn0262443	FBgn0028844	FBgn0028844	FBgn0032444	FBgn0028509			FBgn0020379
FBgn0022987	FBgn0265943	FBgn0003396	FBgn0267190	FBgn0034467	FBgn0265943	FBgn0265943	FBgn0052017	FBgn0003209			FBgn0023407
FBgn0035477	FBgn0265944	FBgn0000581	FBgn0051497	FBgn0040729	FBgn0265944	FBgn0265944	FBgn0033775	FBgn0051719			FBgn0000711
FBgn0028523	FBgn0005771	FBgn0001269	FBgn0267191	FBgn0265699	FBgn0005771	FBgn0005771	FBgn0259108	FBgn0264490			FBgn0033636
FBgn0002543	FBgn0266841	FBgn0000577	FBgn0051279	FBgn0265702	FBgn0266841	FBgn0266841	FBgn0053340	FBgn0264491			FBgn0000721
FBgn0005696	FBgn0267257	FBgn0033636	FBgn0038440	FBgn0034471	FBgn0267257	FBgn0267257	FBgn0039075	FBgn0264493			FBgn0033649
FBgn0037618	FBgn0011865	FBgn0053471	FBgn0028381	FBgn0034473	FBgn0011865	FBgn0011865	FBgn0039073	FBgn0264494			FBgn0067861
FBgn0032707	FBgn0011866	FBgn0033648	FBgn0259244	FBgn0034475	FBgn0011866	FBgn0011866	FBgn0039071	FBgn0029831			FBgn0032313
FBgn0028844	FBgn0266146	FBgn0266926	FBgn0020907	FBgn0265762	FBgn0266146	FBgn0266146	FBgn0039070	FBgn0051735			FBgn0053203
FBgn0037141	FBgn0250844	FBgn0033649	FBgn0285925	FBgn0034477	FBgn0250844	FBgn0250844	FBgn0259111	FBgn0038775			FBgn0031897
FBgn0050418	FBgn0266147	FBgn0033652	FBgn0003944	FBgn0265837	FBgn0266147	FBgn0266147	FBgn0004394	FBgn0259917			FBgn0034920
FBgn0004514	FBgn0266148	FBgn0260007	FBgn0020556	FBgn0261580	FBgn0266148	FBgn0266148	FBgn0003060	FBgn0000114			FBgn0031896
FBgn0002989	FBgn0266149	FBgn0033651	FBgn0063261	FBgn0262824	FBgn0266149	FBgn0266149	FBgn0021738	FBgn0000119			FBgn0034911
FBgn0036141	FBgn0028913	FBgn0266858	FBgn0015230	FBgn0261581	FBgn0028913	FBgn0028913	FBgn0003068	FBgn0013433			FBgn0031888
FBgn0038074	FBgn0266150	FBgn0266857	FBgn0267314	FBgn0034478	FBgn0266150	FBgn0266150	FBgn0259176	FBgn0034356			FBgn0008651
FBgn0261016	FBgn0261566	FBgn0004839	FBgn0267315	FBgn0287216	FBgn0261566	FBgn0261566	FBgn0033705	FBgn0051709			FBgn0020307
FBgn0030339	FBgn0003016	FBgn0024732	FBgn0000014	FBgn0287214	FBgn0003016	FBgn0003016	FBgn0259170	FBgn0260964			FBgn0020309
FBgn0003339	FBgn0263330	FBgn0265373	FBgn0264857	FBgn0287213	FBgn0263330	FBgn0263330	FBgn0039006	FBgn0260933			FBgn0051481
FBgn0051104	FBgn0266151	FBgn0028407	FBgn0020546	FBgn0287775	FBgn0266151	FBgn0266151	FBgn0003079	FBgn0004509
FBgn0010041	FBgn0085195	FBgn0033679	FBgn0262290	FBgn0034481	FBgn0085195	FBgn0085195	FBgn0261461	FBgn0259952
FBgn0062412	FBgn0261567	FBgn0086677	FBgn0262462	FBgn0265851	FBgn0261567	FBgn0261567	FBgn0050278	FBgn0031299
FBgn0032391	FBgn0260955	FBgn0266814	FBgn0263595	FBgn0034507	FBgn0260955	FBgn0260955	FBgn0050277	FBgn0031294
FBgn0035689	FBgn0286892	FBgn0020377	FBgn0000015	FBgn0086604	FBgn0286892	FBgn0286892	FBgn0053301	FBgn0264442
FBgn0262539	FBgn0028870	FBgn0033703	FBgn0278597	FBgn0265854	FBgn0028870	FBgn0028870	FBgn0259145	FBgn0243512
FBgn0038967	FBgn0266152	FBgn0263020	FBgn0038458	FBgn0050151	FBgn0266152	FBgn0266152	FBgn0032402	FBgn0261393
FBgn0050381	FBgn0032549	FBgn0033705	FBgn0015008	FBgn0034513	FBgn0032549	FBgn0032549	FBgn0039038	FBgn0034335
FBgn0035085	FBgn0028866	FBgn0261611	FBgn0015011	FBgn0034514	FBgn0028866	FBgn0028866	FBgn0028387	FBgn0010382
FBgn0050033	FBgn0250834	FBgn0266809	FBgn0038460	FBgn0034515	FBgn0250834	FBgn0250834	FBgn0050289	FBgn0026718
FBgn0003002	FBgn0028886	FBgn0010238	FBgn0267152	FBgn0034518	FBgn0028886	FBgn0028886	FBgn0003091	FBgn0035619
FBgn0250755	FBgn0032554	FBgn0033740	FBgn0043069	FBgn0034519	FBgn0032554	FBgn0032554	FBgn0039028	FBgn0032587
FBgn0259823	FBgn0259213	FBgn0033744	FBgn0266748	FBgn0034520	FBgn0259213	FBgn0259213	FBgn0028370	FBgn0010313
FBgn0036032	FBgn0086711	FBgn0011592	FBgn0266740	FBgn0034521	FBgn0086711	FBgn0086711	FBgn0039026	FBgn0031258
FBgn0052061	FBgn0283440	FBgn0053752	FBgn0051274	FBgn0034540	FBgn0283440	FBgn0283440	FBgn0020414	FBgn0024963
FBgn0027095	FBgn0283442	FBgn0261625	FBgn0038465	FBgn0034538	FBgn0283442	FBgn0283442	FBgn0020415	FBgn0264475
FBgn0038402	FBgn0028879	FBgn0033770	FBgn0038466	FBgn0034539	FBgn0028879	FBgn0028879	FBgn0033911	FBgn0035608
FBgn0031696	FBgn0028878	FBgn0261545	FBgn0004577	FBgn0034545	FBgn0028878	FBgn0028878	FBgn0033912	FBgn0031245
FBgn0050090	FBgn0001978	FBgn0033774	FBgn0038467	FBgn0040726	FBgn0001978	FBgn0001978	FBgn0004595	FBgn0011656
FBgn0034127	FBgn0264435	FBgn0266804	FBgn0038468	FBgn0265877	FBgn0264435	FBgn0264435	FBgn0260996	FBgn0011666
FBgn0039006	FBgn0265917	FBgn0003326	FBgn0051268	FBgn0263743	FBgn0265917	FBgn0265917	FBgn0028569	FBgn0011676
FBgn0035676	FBgn0264436	FBgn0266630	FBgn0038469	FBgn0034551	FBgn0264436	FBgn0264436	FBgn0053531	FBgn0011674
FBgn0036750	FBgn0028889	FBgn0040755	FBgn0038470	FBgn0011674	FBgn0028889	FBgn0028889	FBgn0039209	FBgn0031263
FBgn0029825	FBgn0265996	FBgn0265646	FBgn0020493	FBgn0016984	FBgn0265996	FBgn0265996	FBgn0028550	FBgn0263980
FBgn0085434	FBgn0265995	FBgn0033775	FBgn0038492	FBgn0034552	FBgn0265995	FBgn0265995	FBgn0033936	FBgn0263993
FBgn0259108	FBgn0028888	FBgn0028963	FBgn0038494	FBgn0034553	FBgn0028888	FBgn0028888	FBgn0032601	FBgn0031208
FBgn0010194	FBgn0265085	FBgn0250842	FBgn0265199	FBgn0034554	FBgn0265085	FBgn0265085	FBgn0032600	FBgn0263995
FBgn0261397	FBgn0028516	FBgn0050488	FBgn0265197	FBgn0040653	FBgn0028516	FBgn0028516	FBgn0039232	FBgn0033865
FBgn0031053	FBgn0086691	FBgn0050486	FBgn0051418	FBgn0015524	FBgn0086691	FBgn0086691	FBgn0020621	FBgn0033863
FBgn0030641	FBgn0263765	FBgn0267024	FBgn0038498	FBgn0262690	FBgn0263765	FBgn0263765	FBgn0053516	FBgn0260003
FBgn0039038	FBgn0028853	FBgn0033777	FBgn0261046	FBgn0034560	FBgn0028853	FBgn0028853	FBgn0053517	FBgn0262636
FBgn0035725	FBgn0011239	FBgn0002069	FBgn0038519	FBgn0020617	FBgn0011239	FBgn0011239	FBgn0050485	FBgn0024944
FBgn0030700	FBgn0264264	FBgn0266634	FBgn0264005	FBgn0000044	FBgn0264264	FBgn0264264	FBgn0053512	FBgn0263974
FBgn0024234	FBgn0028852	FBgn0003975	FBgn0038523	FBgn0053704	FBgn0028852	FBgn0028852	FBgn0259994	FBgn0010300
FBgn0003044	FBgn0041103	FBgn0267957	FBgn0003375	FBgn0008636	FBgn0041103	FBgn0041103	FBgn0039226	FBgn0045852
FBgn0042105	FBgn0287768	FBgn0285940	FBgn0040565	FBgn0034563	FBgn0287768	FBgn0287768	FBgn0003295	FBgn0064119
FBgn0033794	FBgn0032563	FBgn0285941	FBgn0038525	FBgn0034568	FBgn0032563	FBgn0032563	FBgn0028526	FBgn0032505
FBgn0032123	FBgn0266153	FBgn0265654	FBgn0004554	FBgn0034569	FBgn0266153	FBgn0266153	FBgn0051784	FBgn0052111
FBgn0038769	FBgn0266914	FBgn0010488	FBgn0038526	FBgn0010470	FBgn0266914	FBgn0266914	FBgn0262738	FBgn0028481
FBgn0028700	FBgn0266163	FBgn0033782	FBgn0011945	FBgn0286873	FBgn0266163	FBgn0266163	FBgn0037475	FBgn0028482
FBgn0261277	FBgn0001983	FBgn0004512	FBgn0011840	FBgn0034631	FBgn0001983	FBgn0001983	FBgn0250757	FBgn0003187
FBgn0033159	FBgn0028892	FBgn0265186	FBgn0038529	FBgn0003731	FBgn0028892	FBgn0028892	FBgn0028523	FBgn0033853
FBgn0027598	FBgn0266155	FBgn0265185	FBgn0053534	FBgn0265938	FBgn0266155	FBgn0266155	FBgn0051798	FBgn0028490
FBgn0035309	FBgn0266156	FBgn0033787	FBgn0011993	FBgn0050278	FBgn0266156	FBgn0266156	FBgn0028516	FBgn0028491
FBgn0039712	FBgn0266893	FBgn0005624	FBgn0011994	FBgn0050277	FBgn0266893	FBgn0266893	FBgn0029849	FBgn0028494
FBgn0028855	FBgn0020371	FBgn0265427	FBgn0038530	FBgn0034715	FBgn0020371	FBgn0020371	FBgn0050463	FBgn0028496
FBgn0033155	FBgn0266831	FBgn0053798	FBgn0262794	FBgn0034716	FBgn0266831	FBgn0266831	FBgn0037463	FBgn0031859
FBgn0032669	FBgn0002524	FBgn0265623	FBgn0051569	FBgn0265976	FBgn0002524	FBgn0002524	FBgn0051760	FBgn0031850
FBgn0038404	FBgn0266158	FBgn0033788	FBgn0051573	FBgn0020307	FBgn0266158	FBgn0266158	FBgn0051769	FBgn0031855
FBgn0051849	FBgn0264261	FBgn0033789	FBgn0051568	FBgn0004896	FBgn0264261	FBgn0264261	FBgn0037498	FBgn0017556
FBgn0243514	FBgn0028370	FBgn0033791	FBgn0051578	FBgn0034788	FBgn0028370	FBgn0028370	FBgn0036165	FBgn0051475
FBgn0038732	FBgn0028518	FBgn0265429	FBgn0051579	FBgn0003900	FBgn0028518	FBgn0028518	FBgn0028541	FBgn0004242
FBgn0035398	FBgn0028863	FBgn0033792	FBgn0051580	FBgn0261705	FBgn0028863	FBgn0028863	FBgn0004577	FBgn0005585
FBgn0264002	FBgn0010382	FBgn0259876	FBgn0266750	FBgn0034859	FBgn0010382	FBgn0010382	FBgn0004575	FBgn0267487
FBgn0031646	FBgn0264260	FBgn0259219	FBgn0038532	FBgn0034860	FBgn0264260	FBgn0264260	FBgn0028546	FBgn0031861
FBgn0003396	FBgn0264263	FBgn0052843	FBgn0266405	FBgn0050411	FBgn0264263	FBgn0264263	FBgn0051773	FBgn0259876
FBgn0033058	FBgn0041183	FBgn0265104	FBgn0051576	FBgn0026384	FBgn0041183	FBgn0041183	FBgn0051779	FBgn0031866
FBgn0032457	FBgn0051735	FBgn0262391	FBgn0038533	FBgn0264339	FBgn0051735	FBgn0051735	FBgn0051778	FBgn0031865
FBgn0035677	FBgn0051823	FBgn0033828	FBgn0261987	FBgn0034865	FBgn0051823	FBgn0051823	FBgn0062412	FBgn0259878
FBgn0087040	FBgn0051821	FBgn0266851	FBgn0038539	FBgn0034866	FBgn0051821	FBgn0051821	FBgn0029864	FBgn0260866
FBgn0028418	FBgn0028645	FBgn0033830	FBgn0038541	FBgn0034869	FBgn0028645	FBgn0028645	FBgn0029814	FBgn0038494
FBgn0003751	FBgn0032577	FBgn0263774	FBgn0038542	FBgn0034870	FBgn0032577	FBgn0032577	FBgn0000157	FBgn0052758
FBgn0035047	FBgn0028856	FBgn0033834	FBgn0262562	FBgn0034871	FBgn0028856	FBgn0028856	FBgn0004516	FBgn0039776
FBgn0003358	FBgn0264347	FBgn0000119	FBgn0261649	FBgn0000241	FBgn0264347	FBgn0264347	FBgn0050419	FBgn0039774
FBgn0051347	FBgn0263331	FBgn0260964	FBgn0053547	FBgn0041233	FBgn0263331	FBgn0263331	FBgn0050418	FBgn0034082
FBgn0038354	FBgn0028644	FBgn0033850	FBgn0263995	FBgn0041234	FBgn0028644	FBgn0028644	FBgn0004512	FBgn0031801
FBgn0261068	FBgn0085196	FBgn0033851	FBgn0010389	FBgn0015903	FBgn0085196	FBgn0085196	FBgn0050429	FBgn0039760
FBgn0260386	FBgn0264374	FBgn0011896	FBgn0003499	FBgn0067903	FBgn0264374	FBgn0264374	FBgn0050428	FBgn0039799
FBgn0000097	FBgn0045827	FBgn0033853	FBgn0266564	FBgn0260455	FBgn0045827	FBgn0045827	FBgn0259937	FBgn0039792
FBgn0052643	FBgn0264364	FBgn0033861	FBgn0266565	FBgn0262845	FBgn0264364	FBgn0264364	FBgn0038755	FBgn0039790
FBgn0037322	FBgn0013433	FBgn0000633	FBgn0038568	FBgn0034882	FBgn0013433	FBgn0013433	FBgn0259935	FBgn0040752
FBgn0263076	FBgn0028520	FBgn0033862	FBgn0011701	FBgn0034883	FBgn0028520	FBgn0028520	FBgn0029839	FBgn0005558
FBgn0000577	FBgn0001991	FBgn0033863	FBgn0038588	FBgn0034884	FBgn0001991	FBgn0001991	FBgn0028509	FBgn0051414
FBgn0036346	FBgn0265949	FBgn0033864	FBgn0261019	FBgn0034885	FBgn0265949	FBgn0265949	FBgn0003209	FBgn0034097
FBgn0030241	FBgn0028893	FBgn0266391	FBgn0266195	FBgn0004795	FBgn0028893	FBgn0028893	FBgn0051719	FBgn0029501
FBgn0085203	FBgn0264392	FBgn0266392	FBgn0038592	FBgn0266646	FBgn0264392	FBgn0264392	FBgn0264490	FBgn0029504
FBgn0038439	FBgn0001994	FBgn0033865	FBgn0038593	FBgn0025334	FBgn0001994	FBgn0001994	FBgn0264491	FBgn0001128
FBgn0035585	FBgn0028841	FBgn0033867	FBgn0038606	FBgn0034920	FBgn0028841	FBgn0028841	FBgn0264493	FBgn0038404
FBgn0262568	FBgn0028523	FBgn0033869	FBgn0038609	FBgn0004101	FBgn0028523	FBgn0028523	FBgn0264494	FBgn0038402
FBgn0085282	FBgn0086037	FBgn0002643	FBgn0004618	FBgn0266046	FBgn0086037	FBgn0086037	FBgn0029831	FBgn0015777
FBgn0051481	FBgn0020416	FBgn0040752	FBgn0040569	FBgn0053537	FBgn0020416	FBgn0020416	FBgn0051735	FBgn0034046
FBgn0005658	FBgn0020415	FBgn0033911	FBgn0266251	FBgn0035041	FBgn0020415	FBgn0020415	FBgn0038775	FBgn0022069
FBgn0015904	FBgn0020414	FBgn0005613	FBgn0038610	FBgn0086030	FBgn0020414	FBgn0020414	FBgn0259917	FBgn0026411
FBgn0263048	FBgn0005677	FBgn0261269	FBgn0038611	FBgn0264328	FBgn0005677	FBgn0005677	FBgn0000114	FBgn0052720
FBgn0032244	FBgn0032585	FBgn0085408	FBgn0004652	FBgn0015040	FBgn0032585	FBgn0032585	FBgn0000119	FBgn0039723
FBgn0028675	FBgn0266329	FBgn0085471	FBgn0038626	FBgn0023181	FBgn0266329	FBgn0266329	FBgn0013433	FBgn0001149
FBgn0036396	FBgn0032587	FBgn0085472	FBgn0262823	FBgn0035068	FBgn0032587	FBgn0032587	FBgn0002789	FBgn0014464
FBgn0042630	FBgn0263555	FBgn0085473	FBgn0262846	FBgn0035069	FBgn0263555	FBgn0263555	FBgn0034356	FBgn0039756
FBgn0034911	FBgn0259735	FBgn0050067	FBgn0023083	FBgn0262098	FBgn0259735	FBgn0259735	FBgn0051709	FBgn0038421
FBgn0003996	FBgn0032588	FBgn0050072	FBgn0038627	FBgn0000157	FBgn0032588	FBgn0032588	FBgn0260964	FBgn0040718
FBgn0017556	FBgn0286734	FBgn0050073	FBgn0263974	FBgn0035070	FBgn0286734	FBgn0286734	FBgn0002781	FBgn0047351
FBgn0051157	FBgn0086907	FBgn0050074	FBgn0038629	FBgn0266087	FBgn0086907	FBgn0086907	FBgn0260933	FBgn0039747
FBgn0036421	FBgn0032600	FBgn0085214	FBgn0038632	FBgn0043792	FBgn0032600	FBgn0032600	FBgn0004509	FBgn0264386
FBgn0031861	FBgn0032601	FBgn0033931	FBgn0038642	FBgn0035092	FBgn0032601	FBgn0032601	FBgn0259952	FBgn0002413
FBgn0000658	FBgn0032602	FBgn0033933	FBgn0085311	FBgn0001147	FBgn0032602	FBgn0032602	FBgn0034371	FBgn0034007
FBgn0085431	FBgn0264695	FBgn0033936	FBgn0267658	FBgn0004919	FBgn0264695	FBgn0264695	FBgn0026755	FBgn0037995
FBgn0259167	FBgn0000406	FBgn0266815	FBgn0270928	FBgn0266129	FBgn0000406	FBgn0000406	FBgn0034329	FBgn0037994
FBgn0029713	FBgn0032603	FBgn0284250	FBgn0000303	FBgn0050430	FBgn0032603	FBgn0032603	FBgn0031299	FBgn0083946
FBgn0040717	FBgn0032609	FBgn0265655	FBgn0038645	FBgn0262566	FBgn0032609	FBgn0032609	FBgn0031294	FBgn0083949
FBgn0010341	FBgn0086673	FBgn0265974	FBgn0038646	FBgn0054038	FBgn0086673	FBgn0086673	FBgn0264442	FBgn0037988
FBgn0036520	FBgn0032613	FBgn0033952	FBgn0038652	FBgn0259968	FBgn0032613	FBgn0032613	FBgn0026721	FBgn0037989
FBgn0028850	FBgn0266491	FBgn0033953	FBgn0038653	FBgn0011694	FBgn0266491	FBgn0266491	FBgn0243512	FBgn0037986
FBgn0032235	FBgn0266492	FBgn0033954	FBgn0038656	FBgn0004181	FBgn0266492	FBgn0266492	FBgn0010379	FBgn0015721
FBgn0022699	FBgn0051810	FBgn0033955	FBgn0085313	FBgn0035094	FBgn0051810	FBgn0051810	FBgn0261393	FBgn0083950
FBgn0250868	FBgn0051809	FBgn0020269	FBgn0261262	FBgn0001325	FBgn0051809	FBgn0051809	FBgn0034335	FBgn0032297
FBgn0001217	FBgn0032615	FBgn0050479	FBgn0263983	FBgn0050429	FBgn0032615	FBgn0032615	FBgn0034330	FBgn0010041
FBgn0259216	FBgn0051781	FBgn0050480	FBgn0026239	FBgn0053680	FBgn0051781	FBgn0051781	FBgn0010382	FBgn0243486
FBgn0040843	FBgn0052832	FBgn0015602	FBgn0051475	FBgn0050428	FBgn0052832	FBgn0052832	FBgn0026718	FBgn0267449
FBgn0050361	FBgn0032618	FBgn0001319	FBgn0038705	FBgn0040688	FBgn0032618	FBgn0032618	FBgn0022359	FBgn0034012
FBgn0038909	FBgn0085342	FBgn0033968	FBgn0051221	FBgn0035137	FBgn0085342	FBgn0085342	FBgn0035619	FBgn0034013
FBgn0052855	FBgn0261671	FBgn0033969	FBgn0260003	FBgn0035138	FBgn0261671	FBgn0261671	FBgn0032587	FBgn0034010
FBgn0031367	FBgn0265542	FBgn0266868	FBgn0038721	FBgn0262139	FBgn0265542	FBgn0265542	FBgn0010313	FBgn0261285
FBgn0028379	FBgn0260758	FBgn0033970	FBgn0003011	FBgn0266927	FBgn0260758	FBgn0260758	FBgn0031258	FBgn0020280
FBgn0050105	FBgn0262355	FBgn0016684	FBgn0051216	FBgn0264700	FBgn0262355	FBgn0262355	FBgn0024963	FBgn0032269
FBgn0085481	FBgn0265543	FBgn0029082	FBgn0085315	FBgn0035139	FBgn0265543	FBgn0265543	FBgn0264475	FBgn0037956
FBgn0051324	FBgn0266823	FBgn0263613	FBgn0024963	FBgn0001316	FBgn0266823	FBgn0266823	FBgn0035608	FBgn0013995
FBgn0036329	FBgn0053179	FBgn0053467	FBgn0051459	FBgn0065092	FBgn0053179	FBgn0053179	FBgn0031245	FBgn0083981
FBgn0036962	FBgn0267018	FBgn0265650	FBgn0038750	FBgn0261636	FBgn0267018	FBgn0267018	FBgn0011656	FBgn0003716
FBgn0033115	FBgn0264367	FBgn0013467	FBgn0038755	FBgn0263042	FBgn0264367	FBgn0264367	FBgn0002719	FBgn0265623
FBgn0030813	FBgn0083942	FBgn0262478	FBgn0040571	FBgn0004870	FBgn0083942	FBgn0083942	FBgn0011666	FBgn0261261
FBgn0035845	FBgn0265607	FBgn0259878	FBgn0064119	FBgn0025525	FBgn0265607	FBgn0265607	FBgn0035622	FBgn0261260
FBgn0040347	FBgn0085198	FBgn0265508	FBgn0260466	FBgn0035186	FBgn0085198	FBgn0085198	FBgn0011676	FBgn0037976
FBgn0031517	FBgn0032629	FBgn0265194	FBgn0045471	FBgn0035187	FBgn0032629	FBgn0032629	FBgn0011674	FBgn0053181
FBgn0004892	FBgn0265546	FBgn0265176	FBgn0038774	FBgn0264272	FBgn0265546	FBgn0265546	FBgn0031260	FBgn0261269
FBgn0036648	FBgn0265545	FBgn0034007	FBgn0083975	FBgn0063667	FBgn0265545	FBgn0265545	FBgn0035620	FBgn0264308
FBgn0035279	FBgn0267293	FBgn0013750	FBgn0267710	FBgn0035189	FBgn0267293	FBgn0267293	FBgn0031263	FBgn0032271
FBgn0034477	FBgn0265270	FBgn0034010	FBgn0262582	FBgn0004425	FBgn0265270	FBgn0265270	FBgn0033875	FBgn0035300
FBgn0085480	FBgn0051804	FBgn0034011	FBgn0038789	FBgn0004426	FBgn0051804	FBgn0051804	FBgn0263980	FBgn0053196
FBgn0014011	FBgn0020503	FBgn0265509	FBgn0266381	FBgn0004427	FBgn0020503	FBgn0020503	FBgn0263993	FBgn0261278
FBgn0037690	FBgn0011274	FBgn0034012	FBgn0038790	FBgn0004428	FBgn0011274	FBgn0011274	FBgn0031208	FBgn0020299
FBgn0032615	FBgn0265582	FBgn0034013	FBgn0262869	FBgn0004429	FBgn0265582	FBgn0265582	FBgn0263995	FBgn0264357
FBgn0030763	FBgn0260632	FBgn0263980	FBgn0038799	FBgn0035199	FBgn0260632	FBgn0260632	FBgn0033865	FBgn0041184
FBgn0030508	FBgn0000183	FBgn0266378	FBgn0038818	FBgn0267487	FBgn0000183	FBgn0000183	FBgn0033863	FBgn0000635
FBgn0050096	FBgn0032640	FBgn0050472	FBgn0038819	FBgn0029514	FBgn0032640	FBgn0032640	FBgn0260003	FBgn0037913
FBgn0262581	FBgn0003187	FBgn0050469	FBgn0024944	FBgn0003295	FBgn0003187	FBgn0003187	FBgn0262636	FBgn0037912
FBgn0028963	FBgn0032648	FBgn0050468	FBgn0259215	FBgn0035216	FBgn0032648	FBgn0032648	FBgn0024944	FBgn0034885
FBgn0032895	FBgn0032649	FBgn0260429	FBgn0038840	FBgn0035217	FBgn0032649	FBgn0032649	FBgn0263974	FBgn0034882
FBgn0035921	FBgn0265584	FBgn0023441	FBgn0044810	FBgn0035218	FBgn0265584	FBgn0265584	FBgn0010300	FBgn0020248
FBgn0003410	FBgn0032651	FBgn0265510	FBgn0051191	FBgn0266116	FBgn0032651	FBgn0032651	FBgn0053470	FBgn0022893
FBgn0011746	FBgn0265583	FBgn0050087	FBgn0038842	FBgn0262624	FBgn0265583	FBgn0265583	FBgn0045852	FBgn0032219
FBgn0026136	FBgn0261089	FBgn0053460	FBgn0013995	FBgn0035290	FBgn0261089	FBgn0261089	FBgn0064119	FBgn0037908
FBgn0037518	FBgn0265585	FBgn0053462	FBgn0038846	FBgn0261723	FBgn0265585	FBgn0265585	FBgn0032505	FBgn0001978
FBgn0027073	FBgn0265586	FBgn0050080	FBgn0026056	FBgn0052312	FBgn0265586	FBgn0265586	FBgn0052111	FBgn0032218
FBgn0038826	FBgn0032654	FBgn0261538	FBgn0003257	FBgn0267476	FBgn0032654	FBgn0032654	FBgn0028481	FBgn0034870
FBgn0033365	FBgn0262356	FBgn0286939	FBgn0038851	FBgn0035293	FBgn0262356	FBgn0262356	FBgn0028482	FBgn0032210
FBgn0033756	FBgn0267263	FBgn0050089	FBgn0038852	FBgn0262030	FBgn0267263	FBgn0267263	FBgn0003187	FBgn0264339
FBgn0039310	FBgn0015609	FBgn0265991	FBgn0038853	FBgn0265728	FBgn0015609	FBgn0015609	FBgn0028487	FBgn0037939
FBgn0036906	FBgn0262018	FBgn0034046	FBgn0265067	FBgn0266696	FBgn0262018	FBgn0262018	FBgn0033853	FBgn0037935
FBgn0261046	FBgn0263339	FBgn0053465	FBgn0038873	FBgn0014388	FBgn0263339	FBgn0263339	FBgn0039155	FBgn0053147
FBgn0260480	FBgn0266871	FBgn0003130	FBgn0038874	FBgn0040694	FBgn0266871	FBgn0266871	FBgn0028490	FBgn0013972
FBgn0039829	FBgn0266872	FBgn0034045	FBgn0004110	FBgn0263239	FBgn0266872	FBgn0266872	FBgn0028491	FBgn0013973
FBgn0037697	FBgn0262960	FBgn0264089	FBgn0004862	FBgn0035455	FBgn0262960	FBgn0262960	FBgn0028494	FBgn0020269
FBgn0026563	FBgn0051742	FBgn0287602	FBgn0038886	FBgn0004875	FBgn0051742	FBgn0051742	FBgn0028496	FBgn0265663
FBgn0034658	FBgn0265992	FBgn0053463	FBgn0267713	FBgn0013751	FBgn0265992	FBgn0265992	FBgn0031859	FBgn0001994
FBgn0040343	FBgn0051740	FBgn0265511	FBgn0038887	FBgn0264518	FBgn0051740	FBgn0051740	FBgn0031850	FBgn0001991
FBgn0051709	FBgn0032660	FBgn0034083	FBgn0038888	FBgn0266971	FBgn0032660	FBgn0032660	FBgn0031855	FBgn0050098
FBgn0261871	FBgn0243486	FBgn0034082	FBgn0051438	FBgn0026592	FBgn0243486	FBgn0243486	FBgn0017556	FBgn0263873
FBgn0036094	FBgn0000120	FBgn0034095	FBgn0008651	FBgn0083987	FBgn0000120	FBgn0000120	FBgn0038484	FBgn0041150
FBgn0035273	FBgn0032664	FBgn0034096	FBgn0264898	FBgn0016013	FBgn0032664	FBgn0032664	FBgn0051475	FBgn0033502
FBgn0011555	FBgn0041184	FBgn0034097	FBgn0011278	FBgn0004516	FBgn0041184	FBgn0041184	FBgn0004240	FBgn0033504
FBgn0028903	FBgn0261804	FBgn0034098	FBgn0264824	FBgn0035495	FBgn0261804	FBgn0261804	FBgn0004242	FBgn0034835
FBgn0039354	FBgn0263332	FBgn0261612	FBgn0004863	FBgn0259986	FBgn0263332	FBgn0263332	FBgn0005585	FBgn0032208
FBgn0031728	FBgn0266206	FBgn0050098	FBgn0038890	FBgn0011653	FBgn0266206	FBgn0266206	FBgn0267487	FBgn0034863
FBgn0003174	FBgn0051787	FBgn0263335	FBgn0263130	FBgn0035529	FBgn0051787	FBgn0051787	FBgn0031861	FBgn0034861
FBgn0037995	FBgn0263049	FBgn0266861	FBgn0264825	FBgn0066365	FBgn0263049	FBgn0263049	FBgn0259876	FBgn0262515
FBgn0039041	FBgn0085370	FBgn0266855	FBgn0002941	FBgn0011986	FBgn0085370	FBgn0085370	FBgn0031866	FBgn0283451
FBgn0036708	FBgn0032688	FBgn0266856	FBgn0038892	FBgn0287586	FBgn0032688	FBgn0032688	FBgn0031865	FBgn0283442
FBgn0035497	FBgn0003270	FBgn0262816	FBgn0283499	FBgn0016031	FBgn0003270	FBgn0003270	FBgn0051459	FBgn0041103
FBgn0053510	FBgn0032691	FBgn0264273	FBgn0259237	FBgn0085420	FBgn0032691	FBgn0032691	FBgn0038499	FBgn0041111
FBgn0036713	FBgn0032692	FBgn0029153	FBgn0013759	FBgn0035607	FBgn0032692	FBgn0032692	FBgn0259878	FBgn0004168
FBgn0050403	FBgn0032694	FBgn0029154	FBgn0045470	FBgn0035608	FBgn0032694	FBgn0032694	FBgn0260866	FBgn0034826
FBgn0035852	FBgn0032693	FBgn0034126	FBgn0267204	FBgn0085371	FBgn0032693	FBgn0032693	FBgn0038494	FBgn0034827
FBgn0037038	FBgn0086200	FBgn0053459	FBgn0038917	FBgn0015766	FBgn0086200	FBgn0086200	FBgn0052758	FBgn0034829
FBgn0039498	FBgn0263079	FBgn0034132	FBgn0038918	FBgn0003486	FBgn0263079	FBgn0263079	FBgn0031816	FBgn0034825
FBgn0036899	FBgn0263078	FBgn0285943	FBgn0038919	FBgn0035619	FBgn0263078	FBgn0263078	FBgn0039776	FBgn0004171
FBgn0032415	FBgn0032707	FBgn0011260	FBgn0264490	FBgn0035620	FBgn0032707	FBgn0032707	FBgn0038445	FBgn0031785
FBgn0085209	FBgn0265994	FBgn0034136	FBgn0264491	FBgn0035621	FBgn0265994	FBgn0265994	FBgn0039774	FBgn0262568
FBgn0035534	FBgn0261806	FBgn0034137	FBgn0038929	FBgn0035622	FBgn0261806	FBgn0261806	FBgn0034082	FBgn0262562
FBgn0037517	FBgn0032709	FBgn0050463	FBgn0038931	FBgn0035641	FBgn0032709	FBgn0032709	FBgn0031801	FBgn0015011
FBgn0028892	FBgn0045852	FBgn0262564	FBgn0051423	FBgn0035642	FBgn0045852	FBgn0045852	FBgn0031805	FBgn0042630
FBgn0038140	FBgn0264348	FBgn0265657	FBgn0259736	FBgn0035643	FBgn0264348	FBgn0264348	FBgn0039760	FBgn0260753
FBgn0030673	FBgn0266209	FBgn0259967	FBgn0051163	FBgn0035644	FBgn0266209	FBgn0266209	FBgn0034070	FBgn0015008
FBgn0032637	FBgn0264362	FBgn0034151	FBgn0263117	FBgn0052413	FBgn0264362	FBgn0264362	FBgn0263929	FBgn0004369
FBgn0046332	FBgn0264365	FBgn0034152	FBgn0038945	FBgn0035647	FBgn0264365	FBgn0264365	FBgn0039799	FBgn0031999
FBgn0063499	FBgn0040993	FBgn0034153	FBgn0038980	FBgn0061492	FBgn0040993	FBgn0040993	FBgn0039792	FBgn0015035
FBgn0014464	FBgn0259201	FBgn0015584	FBgn0266418	FBgn0005658	FBgn0259201	FBgn0259201	FBgn0039790	FBgn0031998
FBgn0028544	FBgn0027074	FBgn0265658	FBgn0039026	FBgn0267663	FBgn0027074	FBgn0027074	FBgn0040752	FBgn0015037
FBgn0039332	FBgn0032713	FBgn0265529	FBgn0039027	FBgn0002440	FBgn0032713	FBgn0032713	FBgn0005558	FBgn0031990
FBgn0031872	FBgn0027070	FBgn0265530	FBgn0039028	FBgn0261801	FBgn0027070	FBgn0027070	FBgn0051414	FBgn0028341
FBgn0267977	FBgn0032715	FBgn0034160	FBgn0265450	FBgn0267323	FBgn0032715	FBgn0032715	FBgn0034097	FBgn0029676
FBgn0034996	FBgn0053120	FBgn0263336	FBgn0039029	FBgn0086680	FBgn0053120	FBgn0053120	FBgn0029501	FBgn0037292
FBgn0024189	FBgn0032719	FBgn0085489	FBgn0017590	FBgn0041194	FBgn0032719	FBgn0032719	FBgn0029504	FBgn0029679
FBgn0040388	FBgn0003896	FBgn0263659	FBgn0039030	FBgn0266962	FBgn0003896	FBgn0003896	FBgn0001128	FBgn0042627
FBgn0052026	FBgn0265950	FBgn0262432	FBgn0263664	FBgn0035718	FBgn0265950	FBgn0265950	FBgn0038404	FBgn0067903
FBgn0038706	FBgn0265952	FBgn0026754	FBgn0051281	FBgn0266964	FBgn0265952	FBgn0265952	FBgn0040734	FBgn0260746
FBgn0038018	FBgn0032723	FBgn0025833	FBgn0039031	FBgn0266963	FBgn0032723	FBgn0032723	FBgn0038402	FBgn0260745
FBgn0030077	FBgn0032726	FBgn0004784	FBgn0263390	FBgn0266961	FBgn0032726	FBgn0032726	FBgn0015777	FBgn0037284
FBgn0051814	FBgn0032734	FBgn0003091	FBgn0039033	FBgn0035719	FBgn0032734	FBgn0032734	FBgn0034046	FBgn0037238
FBgn0032677	FBgn0287596	FBgn0264329	FBgn0039034	FBgn0267662	FBgn0287596	FBgn0287596	FBgn0022069	FBgn0013279
FBgn0052119	FBgn0046302	FBgn0034168	FBgn0039038	FBgn0250849	FBgn0046302	FBgn0046302	FBgn0026411	FBgn0266098
FBgn0039028	FBgn0051792	FBgn0085219	FBgn0039039	FBgn0263387	FBgn0051792	FBgn0051792	FBgn0052720	FBgn0260793
FBgn0031540	FBgn0028569	FBgn0011867	FBgn0004644	FBgn0045759	FBgn0028569	FBgn0028569	FBgn0039723	FBgn0005658
FBgn0085386	FBgn0266830	FBgn0265527	FBgn0039059	FBgn0259935	FBgn0266830	FBgn0266830	FBgn0015766	FBgn0050222
FBgn0051327	FBgn0032740	FBgn0004580	FBgn0265042	FBgn0053278	FBgn0032740	FBgn0032740	FBgn0001149	FBgn0039883
FBgn0038445	FBgn0263838	FBgn0034194	FBgn0284226	FBgn0035786	FBgn0263838	FBgn0263838	FBgn0014464	FBgn0001297
FBgn0027074	FBgn0032753	FBgn0000079	FBgn0262975	FBgn0261536	FBgn0032753	FBgn0032753	FBgn0039756	FBgn0029603
FBgn0040963	FBgn0053315	FBgn0266810	FBgn0011596	FBgn0261537	FBgn0053315	FBgn0053315	FBgn0038420	FBgn0052855
FBgn0032769	FBgn0032754	FBgn0034195	FBgn0004882	FBgn0035787	FBgn0032754	FBgn0032754	FBgn0038421	FBgn0260775
FBgn0030384	FBgn0002023	FBgn0000078	FBgn0039069	FBgn0035788	FBgn0002023	FBgn0002023	FBgn0040718	FBgn0005660
FBgn0031080	FBgn0032755	FBgn0034196	FBgn0039070	FBgn0035789	FBgn0032755	FBgn0032755	FBgn0047351	FBgn0003002
FBgn0033368	FBgn0263982	FBgn0034197	FBgn0039071	FBgn0035790	FBgn0263982	FBgn0263982	FBgn0039747	FBgn0051533
FBgn0020379	FBgn0266210	FBgn0266811	FBgn0003118	FBgn0015033	FBgn0266210	FBgn0266210	FBgn0264386	FBgn0026597
FBgn0053306	FBgn0000075	FBgn0083936	FBgn0267759	FBgn0035791	FBgn0000075	FBgn0000075	FBgn0002413	FBgn0031942
FBgn0052686	FBgn0010300	FBgn0034199	FBgn0039073	FBgn0035792	FBgn0010300	FBgn0010300	FBgn0034007	FBgn0052865
FBgn0039491	FBgn0267726	FBgn0034200	FBgn0039075	FBgn0023076	FBgn0267726	FBgn0267726	FBgn0037995	FBgn0005677
FBgn0025821	FBgn0010097	FBgn0262563	FBgn0039077	FBgn0052371	FBgn0010097	FBgn0010097	FBgn0037994	FBgn0003016
FBgn0032668	FBgn0015380	FBgn0034201	FBgn0259193	FBgn0016694	FBgn0015380	FBgn0015380	FBgn0083946	FBgn0051501
FBgn0036437	FBgn0265078	FBgn0050457	FBgn0039078	FBgn0041156	FBgn0265078	FBgn0265078	FBgn0083949	FBgn0038525
FBgn0052656	FBgn0265079	FBgn0034204	FBgn0051225	FBgn0035903	FBgn0265079	FBgn0265079	FBgn0037988	FBgn0052832
FBgn0051025	FBgn0032768	FBgn0265537	FBgn0039079	FBgn0035904	FBgn0032768	FBgn0032768	FBgn0037989	FBgn0038519
FBgn0030296	FBgn0032769	FBgn0265538	FBgn0265383	FBgn0035909	FBgn0032769	FBgn0032769	FBgn0037986	FBgn0052843
FBgn0024897	FBgn0267264	FBgn0265539	FBgn0039088	FBgn0035917	FBgn0267264	FBgn0267264	FBgn0015721	FBgn0026563
FBgn0028997	FBgn0024245	FBgn0266862	FBgn0039089	FBgn0052029	FBgn0024245	FBgn0024245	FBgn0037985	FBgn0038542
FBgn0037579	FBgn0032772	FBgn0034205	FBgn0039091	FBgn0035921	FBgn0032772	FBgn0032772	FBgn0083950	FBgn0265598
FBgn0036075	FBgn0032773	FBgn0262882	FBgn0051143	FBgn0035922	FBgn0032773	FBgn0032773	FBgn0032297	FBgn0031902
FBgn0040907	FBgn0032774	FBgn0265487	FBgn0039094	FBgn0000121	FBgn0032774	FBgn0032774	FBgn0010041	FBgn0005636
FBgn0033554	FBgn0032775	FBgn0267955	FBgn0051145	FBgn0035953	FBgn0032775	FBgn0032775	FBgn0243486	FBgn0038532
FBgn0051029	FBgn0051798	FBgn0034206	FBgn0043005	FBgn0035954	FBgn0051798	FBgn0051798	FBgn0267449	FBgn0038533
FBgn0037683	FBgn0041789	FBgn0046294	FBgn0047351	FBgn0035955	FBgn0041789	FBgn0041789	FBgn0026400	FBgn0040812
FBgn0032869	FBgn0016675	FBgn0262568	FBgn0051148	FBgn0035956	FBgn0016675	FBgn0016675	FBgn0001114	FBgn0040814
FBgn0036969	FBgn0053532	FBgn0267659	FBgn0051413	FBgn0287462	FBgn0053532	FBgn0053532	FBgn0034012	FBgn0003862
FBgn0020633	FBgn0053533	FBgn0263709	FBgn0051414	FBgn0028789	FBgn0053533	FBgn0053533	FBgn0034013	FBgn0023479
FBgn0053287	FBgn0032785	FBgn0265444	FBgn0002922	FBgn0261555	FBgn0032785	FBgn0032785	FBgn0034010	FBgn0003861
FBgn0039235	FBgn0000964	FBgn0050232	FBgn0085384	FBgn0013469	FBgn0000964	FBgn0000964	FBgn0261285	FBgn0001217
FBgn0038630	FBgn0267286	FBgn0050104	FBgn0262974	FBgn0086077	FBgn0267286	FBgn0267286	FBgn0020280	FBgn0052806
FBgn0032625	FBgn0267287	FBgn0050106	FBgn0004187	FBgn0267961	FBgn0267287	FBgn0267287	FBgn0032269	FBgn0040823
FBgn0000251	FBgn0264391	FBgn0028494	FBgn0004186	FBgn0267218	FBgn0264391	FBgn0264391	FBgn0037956	FBgn0259736
FBgn0261612	FBgn0032787	FBgn0284231	FBgn0004185	FBgn0036274	FBgn0032787	FBgn0032787	FBgn0013995	FBgn0259735
FBgn0038718	FBgn0032788	FBgn0259211	FBgn0025574	FBgn0265743	FBgn0032788	FBgn0032788	FBgn0083981	FBgn0031085
FBgn0028856	FBgn0032789	FBgn0011589	FBgn0020647	FBgn0265744	FBgn0032789	FBgn0032789	FBgn0003716	FBgn0002543
FBgn0032219	FBgn0032790	FBgn0050325	FBgn0086365	FBgn0265455	FBgn0032790	FBgn0032790	FBgn0265623	FBgn0267326
FBgn0030921	FBgn0041180	FBgn0050110	FBgn0039184	FBgn0036285	FBgn0041180	FBgn0041180	FBgn0003721	FBgn0001235
FBgn0085376	FBgn0000464	FBgn0265591	FBgn0262457	FBgn0000625	FBgn0000464	FBgn0000464	FBgn0261261	FBgn0267336
FBgn0031732	FBgn0266313	FBgn0003140	FBgn0011581	FBgn0052102	FBgn0266313	FBgn0266313	FBgn0261260	FBgn0034136
FBgn0039083	FBgn0267964	FBgn0034286	FBgn0053340	FBgn0015904	FBgn0267964	FBgn0267964	FBgn0037976	FBgn0034132
FBgn0043043	FBgn0032820	FBgn0034288	FBgn0039192	FBgn0015919	FBgn0032820	FBgn0032820	FBgn0053181	FBgn0259713
FBgn0038000	FBgn0000529	FBgn0034289	FBgn0039193	FBgn0052111	FBgn0000529	FBgn0000529	FBgn0015714	FBgn0003892
FBgn0036345	FBgn0032821	FBgn0034290	FBgn0261993	FBgn0263379	FBgn0032821	FBgn0032821	FBgn0261269	FBgn0003890
FBgn0036956	FBgn0263873	FBgn0266853	FBgn0261994	FBgn0265746	FBgn0263873	FBgn0263873	FBgn0264308	FBgn0027843
FBgn0030418	FBgn0003931	FBgn0085415	FBgn0266758	FBgn0265745	FBgn0003931	FBgn0003931	FBgn0032271	FBgn0010114
FBgn0031443	FBgn0043022	FBgn0266380	FBgn0263490	FBgn0014343	FBgn0043022	FBgn0043022	FBgn0035300	FBgn0010113
FBgn0029170	FBgn0043021	FBgn0063499	FBgn0267764	FBgn0002573	FBgn0043021	FBgn0043021	FBgn0053196	FBgn0032381
FBgn0038136	FBgn0266693	FBgn0034335	FBgn0003429	FBgn0000639	FBgn0266693	FBgn0266693	FBgn0261278	FBgn0032372
FBgn0034121	FBgn0032836	FBgn0028496	FBgn0004885	FBgn0036411	FBgn0032836	FBgn0032836	FBgn0020299	FBgn0262473
FBgn0003892	FBgn0042129	FBgn0262476	FBgn0015591	FBgn0042630	FBgn0042129	FBgn0042129	FBgn0264357	FBgn0262476
FBgn0038051	FBgn0264443	FBgn0034356	FBgn0259233	FBgn0267547	FBgn0264443	FBgn0264443	FBgn0041184	FBgn0262475
FBgn0051538	FBgn0263611	FBgn0085419	FBgn0039223	FBgn0000411	FBgn0263611	FBgn0263611	FBgn0000635	FBgn0002524
FBgn0039421	FBgn0266213	FBgn0050115	FBgn0039225	FBgn0040318	FBgn0266213	FBgn0266213	FBgn0037915	FBgn0023441
FBgn0039070	FBgn0032839	FBgn0265625	FBgn0039224	FBgn0036899	FBgn0032839	FBgn0032839	FBgn0037913	FBgn0033679
FBgn0034105	FBgn0032840	FBgn0053147	FBgn0039226	FBgn0036900	FBgn0032840	FBgn0032840	FBgn0037912	FBgn0031016
FBgn0085454	FBgn0014127	FBgn0053998	FBgn0039232	FBgn0027364	FBgn0014127	FBgn0014127	FBgn0034885	FBgn0053282
FBgn0054001	FBgn0032850	FBgn0050121	FBgn0039237	FBgn0263844	FBgn0032850	FBgn0032850	FBgn0034882	FBgn0034998
FBgn0036785	FBgn0032851	FBgn0034389	FBgn0039257	FBgn0014143	FBgn0032851	FBgn0032851	FBgn0020248	FBgn0034997
FBgn0003889	FBgn0003475	FBgn0287616	FBgn0039264	FBgn0037171	FBgn0003475	FBgn0003475	FBgn0022893	FBgn0082582
FBgn0031116	FBgn0032857	FBgn0034405	FBgn0039265	FBgn0266930	FBgn0032857	FBgn0032857	FBgn0032219	FBgn0032330
FBgn0020280	FBgn0263355	FBgn0034408	FBgn0039274	FBgn0037235	FBgn0263355	FBgn0263355	FBgn0037908	FBgn0053267
FBgn0033963	FBgn0266315	FBgn0265356	FBgn0004897	FBgn0037283	FBgn0266315	FBgn0266315	FBgn0001978	FBgn0032360
FBgn0052371	FBgn0262878	FBgn0263473	FBgn0004898	FBgn0037284	FBgn0262878	FBgn0262878	FBgn0032218	FBgn0032364
FBgn0034144	FBgn0267271	FBgn0263116	FBgn0266534	FBgn0003002	FBgn0267271	FBgn0267271	FBgn0034870	FBgn0020379
FBgn0038607	FBgn0266886	FBgn0263083	FBgn0054027	FBgn0020280	FBgn0266886	FBgn0266886	FBgn0032210	FBgn0023407
FBgn0012034	FBgn0263533	FBgn0034413	FBgn0039282	FBgn0002522	FBgn0263533	FBgn0263533	FBgn0264339	FBgn0024732
FBgn0034827	FBgn0266214	FBgn0034416	FBgn0267767	FBgn0004778	FBgn0266214	FBgn0266214	FBgn0037939	FBgn0000711
FBgn0033706	FBgn0051677	FBgn0004168	FBgn0039283	FBgn0004779	FBgn0051677	FBgn0051677	FBgn0037935	FBgn0033636
FBgn0033868	FBgn0263583	FBgn0050125	FBgn0287605	FBgn0051481	FBgn0263583	FBgn0263583	FBgn0053147	FBgn0000721
FBgn0028670	FBgn0032867	FBgn0263395	FBgn0083946	FBgn0085326	FBgn0032867	FBgn0032867	FBgn0013972	FBgn0033649
FBgn0263111	FBgn0262445	FBgn0010434	FBgn0039286	FBgn0000166	FBgn0262445	FBgn0262445	FBgn0013973	FBgn0067861
FBgn0250849	FBgn0262425	FBgn0004003	FBgn0051106	FBgn0267153	FBgn0262425	FBgn0262425	FBgn0020269	FBgn0032313
FBgn0037985	FBgn0262688	FBgn0053454	FBgn0039308	FBgn0000071	FBgn0262688	FBgn0262688	FBgn0265663	FBgn0032314
FBgn0032632	FBgn0051680	FBgn0053453	FBgn0039309	FBgn0266235	FBgn0051680	FBgn0051680	FBgn0001994	FBgn0053203
FBgn0037064	FBgn0261058	FBgn0265614	FBgn0045761	FBgn0261638	FBgn0261058	FBgn0261058	FBgn0001991	FBgn0031897
FBgn0031451	FBgn0051678	FBgn0034423	FBgn0004509	FBgn0262174	FBgn0051678	FBgn0051678	FBgn0050098	FBgn0034920
FBgn0036652	FBgn0014859	FBgn0003254	FBgn0051439	FBgn0263383	FBgn0014859	FBgn0014859	FBgn0050090	FBgn0031896
FBgn0035218	FBgn0265076	FBgn0034425	FBgn0039343	FBgn0000439	FBgn0265076	FBgn0265076	FBgn0263873	FBgn0063499
FBgn0051055	FBgn0265077	FBgn0264753	FBgn0011666	FBgn0261503	FBgn0265077	FBgn0265077	FBgn0041150	FBgn0034911
FBgn0038377	FBgn0011202	FBgn0034435	FBgn0051092	FBgn0267575	FBgn0011202	FBgn0011202	FBgn0033502	FBgn0031888
FBgn0038208	FBgn0000251	FBgn0034456	FBgn0039425	FBgn0003339	FBgn0000251	FBgn0000251	FBgn0033504	FBgn0008651
FBgn0259795	FBgn0032888	FBgn0034457	FBgn0250908	FBgn0267561	FBgn0032888	FBgn0032888	FBgn0034835	FBgn0020307
FBgn0046793	FBgn0051676	FBgn0034458	FBgn0243586	FBgn0267562	FBgn0051676	FBgn0051676	FBgn0053136	FBgn0020309
FBgn0039471	FBgn0032895	FBgn0003435	FBgn0002838	FBgn0267563	FBgn0032895	FBgn0032895	FBgn0032208	FBgn0051481
FBgn0037626	FBgn0032896	FBgn0262170	FBgn0039461	FBgn0267564	FBgn0032896	FBgn0032896	FBgn0053100
FBgn0037506	FBgn0032898	FBgn0034459	FBgn0003267	FBgn0266236	FBgn0032898	FBgn0032898	FBgn0034863
FBgn0050446	FBgn0032901	FBgn0034460	FBgn0004359	FBgn0267119	FBgn0032901	FBgn0032901	FBgn0034861
FBgn0033952	FBgn0263996	FBgn0263515	FBgn0039510	FBgn0266237	FBgn0263996	FBgn0263996	FBgn0262515
FBgn0031920	FBgn0250867	FBgn0262966	FBgn0039511	FBgn0287588	FBgn0250867	FBgn0250867	FBgn0283451
FBgn0032360	FBgn0010395	FBgn0034461	FBgn0260487	FBgn0260642	FBgn0010395	FBgn0010395	FBgn0043792
FBgn0031784	FBgn0011829	FBgn0034462	FBgn0016061	FBgn0267559	FBgn0011829	FBgn0011829	FBgn0283442
FBgn0038450	FBgn0051624	FBgn0265144	FBgn0039518	FBgn0266238	FBgn0051624	FBgn0051624	FBgn0262570
FBgn0032055	FBgn0051988	FBgn0265698	FBgn0039519	FBgn0019828	FBgn0051988	FBgn0051988	FBgn0041103
FBgn0051788	FBgn0023091	FBgn0034467	FBgn0039520	FBgn0037463	FBgn0023091	FBgn0023091	FBgn0262582
FBgn0011206	FBgn0041245	FBgn0265699	FBgn0085382	FBgn0037464	FBgn0041245	FBgn0041245	FBgn0041111
FBgn0262002	FBgn0032945	FBgn0265702	FBgn0039551	FBgn0037465	FBgn0032945	FBgn0032945	FBgn0004168
FBgn0263911	FBgn0032946	FBgn0034471	FBgn0003890	FBgn0051248	FBgn0032946	FBgn0032946	FBgn0034826
FBgn0031139	FBgn0032955	FBgn0050215	FBgn0039568	FBgn0051491	FBgn0032955	FBgn0032955	FBgn0034827
FBgn0035709	FBgn0262631	FBgn0266766	FBgn0085391	FBgn0051493	FBgn0262631	FBgn0262631	FBgn0034829
FBgn0052479	FBgn0022893	FBgn0043532	FBgn0039585	FBgn0037475	FBgn0022893	FBgn0022893	FBgn0034825
FBgn0031723	FBgn0266328	FBgn0265653	FBgn0003137	FBgn0267337	FBgn0266328	FBgn0266328	FBgn0004171
FBgn0050181	FBgn0051619	FBgn0034477	FBgn0000659	FBgn0265422	FBgn0051619	FBgn0051619	FBgn0262559
FBgn0011244	FBgn0051612	FBgn0261580	FBgn0262741	FBgn0267805	FBgn0051612	FBgn0051612	FBgn0283499
FBgn0035161	FBgn0032964	FBgn0262824	FBgn0263388	FBgn0037498	FBgn0032964	FBgn0032964	FBgn0031785
FBgn0029993	FBgn0265255	FBgn0261581	FBgn0026400	FBgn0265425	FBgn0265255	FBgn0265255	FBgn0262569
FBgn0031878	FBgn0266021	FBgn0050447	FBgn0039592	FBgn0000504	FBgn0266021	FBgn0266021	FBgn0262568
FBgn0038436	FBgn0003866	FBgn0034479	FBgn0039617	FBgn0011961	FBgn0003866	FBgn0003866	FBgn0262562
FBgn0038102	FBgn0286927	FBgn0265841	FBgn0039669	FBgn0011960	FBgn0286927	FBgn0286927	FBgn0015011
FBgn0031444	FBgn0266222	FBgn0265843	FBgn0263588	FBgn0011959	FBgn0266222	FBgn0266222	FBgn0042630
FBgn0035823	FBgn0266223	FBgn0034483	FBgn0000492	FBgn0001138	FBgn0266223	FBgn0266223	FBgn0260753
FBgn0050357	FBgn0266224	FBgn0011869	FBgn0039670	FBgn0262994	FBgn0266224	FBgn0266224	FBgn0015008
FBgn0051075	FBgn0266225	FBgn0034489	FBgn0039671	FBgn0267111	FBgn0266225	FBgn0266225	FBgn0004369
FBgn0259713	FBgn0266902	FBgn0034490	FBgn0051041	FBgn0010433	FBgn0266902	FBgn0266902	FBgn0031999
FBgn0005660	FBgn0264262	FBgn0034505	FBgn0039683	FBgn0265377	FBgn0264262	FBgn0264262	FBgn0015035
FBgn0051533	FBgn0032965	FBgn0042198	FBgn0026597	FBgn0037562	FBgn0032965	FBgn0032965	FBgn0031998
FBgn0038373	FBgn0032966	FBgn0034507	FBgn0267780	FBgn0003129	FBgn0032966	FBgn0032966	FBgn0015037
FBgn0270925	FBgn0032967	FBgn0086604	FBgn0051021	FBgn0040529	FBgn0032967	FBgn0032967	FBgn0031990
FBgn0028412	FBgn0032968	FBgn0265854	FBgn0051017	FBgn0037782	FBgn0032968	FBgn0032968	FBgn0028341
FBgn0051679	FBgn0266873	FBgn0050151	FBgn0051016	FBgn0037783	FBgn0266873	FBgn0266873	FBgn0029676
FBgn0033467	FBgn0266038	FBgn0034514	FBgn0267131	FBgn0266732	FBgn0266038	FBgn0266038	FBgn0037292
FBgn0037325	FBgn0266039	FBgn0034515	FBgn0266259	FBgn0053630	FBgn0266039	FBgn0266039	FBgn0029679
FBgn0053340	FBgn0032969	FBgn0265863	FBgn0264985	FBgn0053631	FBgn0032969	FBgn0032969	FBgn0042627
FBgn0051231	FBgn0053987	FBgn0034518	FBgn0039792	FBgn0053783	FBgn0053987	FBgn0053987	FBgn0067903
FBgn0051804	FBgn0028979	FBgn0034519	FBgn0267956	FBgn0053784	FBgn0028979	FBgn0028979	FBgn0260746
FBgn0035455	FBgn0266874	FBgn0034520	FBgn0051013	FBgn0041105	FBgn0266874	FBgn0266874	FBgn0260745
FBgn0040356	FBgn0084001	FBgn0034521	FBgn0051015	FBgn0037786	FBgn0084001	FBgn0084001	FBgn0037284
FBgn0029501	FBgn0051601	FBgn0034540	FBgn0085461	FBgn0015396	FBgn0051601	FBgn0051601	FBgn0031939
FBgn0043530	FBgn0267428	FBgn0034539	FBgn0085462	FBgn0020379	FBgn0267428	FBgn0267428	FBgn0037238
FBgn0052806	FBgn0267978	FBgn0034545	FBgn0266701	FBgn0278600	FBgn0267978	FBgn0267978	FBgn0013279
FBgn0035265	FBgn0267744	FBgn0040726	FBgn0283501	FBgn0037817	FBgn0267744	FBgn0267744	FBgn0266098
FBgn0022986	FBgn0086655	FBgn0265876	FBgn0051010	FBgn0266244	FBgn0086655	FBgn0086655	FBgn0260793
FBgn0261287	FBgn0263934	FBgn0263849	FBgn0039797	FBgn0267136	FBgn0263934	FBgn0263934	FBgn0005658
FBgn0085248	FBgn0266818	FBgn0263850	FBgn0039799	FBgn0001235	FBgn0266818	FBgn0266818	FBgn0050222
FBgn0030798	FBgn0003460	FBgn0265877	FBgn0039800	FBgn0263547	FBgn0003460	FBgn0003460	FBgn0039883
FBgn0051198	FBgn0265097	FBgn0263743	FBgn0039801	FBgn0264788	FBgn0265097	FBgn0265097	FBgn0001296
FBgn0036723	FBgn0265098	FBgn0034551	FBgn0262883	FBgn0265161	FBgn0265098	FBgn0265098	FBgn0001297
FBgn0085426	FBgn0265099	FBgn0011674	FBgn0004606	FBgn0020385	FBgn0265099	FBgn0265099	FBgn0029603
FBgn0262057	FBgn0266805	FBgn0016984	FBgn0266699	FBgn0037822	FBgn0266805	FBgn0266805	FBgn0052855
FBgn0038565	FBgn0263970	FBgn0034552	FBgn0015032	FBgn0287589	FBgn0263970	FBgn0263970	FBgn0260775
FBgn0038123	FBgn0025360	FBgn0034553	FBgn0053483	FBgn0004841	FBgn0025360	FBgn0025360	FBgn0005660
FBgn0037455	FBgn0013726	FBgn0034554	FBgn0267940	FBgn0266446	FBgn0013726	FBgn0013726	FBgn0003002
FBgn0032805	FBgn0265639	FBgn0050295	FBgn0020912	FBgn0266451	FBgn0265639	FBgn0265639	FBgn0051533
FBgn0031849	FBgn0050369	FBgn0034558	FBgn0264833	FBgn0266448	FBgn0050369	FBgn0050369	FBgn0026597
FBgn0040368	FBgn0033278	FBgn0015524	FBgn0263412	FBgn0037836	FBgn0033278	FBgn0033278	FBgn0031942
FBgn0033818	FBgn0033279	FBgn0034560	FBgn0013973	FBgn0037837	FBgn0033279	FBgn0033279	FBgn0052865
FBgn0040505	FBgn0033280	FBgn0020617	FBgn0011224	FBgn0022359	FBgn0033280	FBgn0033280	FBgn0005677
FBgn0038163	FBgn0050375	FBgn0000044	FBgn0085432	FBgn0266705	FBgn0050375	FBgn0050375	FBgn0003016
FBgn0033248	FBgn0050371	FBgn0053704	FBgn0262636	FBgn0037850	FBgn0050371	FBgn0050371	FBgn0051501
FBgn0034440	FBgn0265307	FBgn0008636	FBgn0266618	FBgn0037857	FBgn0265307	FBgn0265307	FBgn0038525
FBgn0029750	FBgn0265640	FBgn0034563	FBgn0264819	FBgn0083950	FBgn0265640	FBgn0265640	FBgn0052832
FBgn0039792	FBgn0265641	FBgn0083951	FBgn0263385	FBgn0267671	FBgn0265641	FBgn0265641	FBgn0038519
FBgn0051798	FBgn0265642	FBgn0034565	FBgn0264794	FBgn0263403	FBgn0265642	FBgn0265642	FBgn0052843
FBgn0037040	FBgn0265643	FBgn0034566	FBgn0039908	FBgn0267139	FBgn0265643	FBgn0265643	FBgn0038511
FBgn0039373	FBgn0261588	FBgn0034568	FBgn0004607	FBgn0037860	FBgn0261588	FBgn0261588	FBgn0026563
FBgn0035915	FBgn0033317	FBgn0034569	FBgn0005558	FBgn0040256	FBgn0033317	FBgn0033317	FBgn0034184
FBgn0026160	FBgn0003892	FBgn0022700	FBgn0005666	FBgn0040253	FBgn0003892	FBgn0003892	FBgn0038542
FBgn0250821	FBgn0033368	FBgn0034582	FBgn0039938	FBgn0040255	FBgn0033368	FBgn0033368	FBgn0265598
FBgn0036031	FBgn0015561	FBgn0265914	FBgn0039937	FBgn0037870	FBgn0015561	FBgn0015561	FBgn0031902
FBgn0083946	FBgn0033392	FBgn0085425	FBgn0053797	FBgn0261808	FBgn0033392	FBgn0033392	FBgn0005636
FBgn0051244	FBgn0262515	FBgn0015721	FBgn0266616	FBgn0037891	FBgn0262515	FBgn0262515	FBgn0038532
FBgn0028838	FBgn0010114	FBgn0034588	FBgn0039936	FBgn0262972	FBgn0010114	FBgn0010114	FBgn0038533
FBgn0040519	FBgn0033395	FBgn0050389	FBgn0264822	FBgn0051386	FBgn0033395	FBgn0033395	FBgn0034127
FBgn0038248	FBgn0015037	FBgn0265191	FBgn0039932	FBgn0284418	FBgn0015037	FBgn0015037	FBgn0035455
FBgn0250841	FBgn0020621	FBgn0265180	FBgn0083990	FBgn0266415	FBgn0020621	FBgn0020621	FBgn0040812
FBgn0259922	FBgn0033403	FBgn0034606	FBgn0019650	FBgn0004595	FBgn0033403	FBgn0033403	FBgn0040814
FBgn0034472	FBgn0033405	FBgn0085426	FBgn0005561	FBgn0267672	FBgn0033405	FBgn0033405	FBgn0003862
FBgn0034132	FBgn0267578	FBgn0000395	FBgn0052816	FBgn0026063	FBgn0267578	FBgn0267578	FBgn0023479
FBgn0053286	FBgn0262220	FBgn0010415	FBgn0004034	FBgn0026064	FBgn0262220	FBgn0262220	FBgn0003861
FBgn0047351	FBgn0016078	FBgn0026369	FBgn0265966	FBgn0267673	FBgn0016078	FBgn0016078	FBgn0001217
FBgn0037988	FBgn0041087	FBgn0010470	FBgn0000108	FBgn0267674	FBgn0041087	FBgn0041087	FBgn0052806
FBgn0038915	FBgn0287478	FBgn0286873	FBgn0261930	FBgn0037892	FBgn0287478	FBgn0287478	FBgn0040823
FBgn0037115	FBgn0053758	FBgn0034631	FBgn0025633	FBgn0051374	FBgn0053758	FBgn0053758	FBgn0259736
FBgn0030207	FBgn0053757	FBgn0050288	FBgn0025390	FBgn0046225	FBgn0053757	FBgn0053757	FBgn0259735
FBgn0030001	FBgn0033438	FBgn0050289	FBgn0025391	FBgn0037906	FBgn0033438	FBgn0033438	FBgn0031085
FBgn0034416	FBgn0005614	FBgn0003731	FBgn0004861	FBgn0037908	FBgn0005614	FBgn0005614	FBgn0002543
FBgn0085486	FBgn0027589	FBgn0265938	FBgn0023507	FBgn0037912	FBgn0027589	FBgn0027589	FBgn0267326
FBgn0038978	FBgn0011656	FBgn0034636	FBgn0004654	FBgn0037913	FBgn0011656	FBgn0011656	FBgn0001235
FBgn0004171	FBgn0264599	FBgn0050222	FBgn0284408	FBgn0263316	FBgn0264599	FBgn0264599	FBgn0267336
FBgn0052718	FBgn0000606	FBgn0053225	FBgn0003371	FBgn0037915	FBgn0000606	FBgn0000606	FBgn0034136
FBgn0061197	FBgn0033484	FBgn0050263	FBgn0011276	FBgn0262081	FBgn0033484	FBgn0033484	FBgn0034132
FBgn0034998	FBgn0033494	FBgn0265963	FBgn0025838	FBgn0037934	FBgn0033494	FBgn0033494	FBgn0259713
FBgn0033705	FBgn0000448	FBgn0034658	FBgn0265663	FBgn0037935	FBgn0000448	FBgn0000448	FBgn0003892
FBgn0051803	FBgn0266803	FBgn0264716	FBgn0052791	FBgn0037936	FBgn0266803	FBgn0266803	FBgn0003890
FBgn0032464	FBgn0005619	FBgn0050395	FBgn0021738	FBgn0042110	FBgn0005619	FBgn0005619	FBgn0027843
FBgn0031785	FBgn0033502	FBgn0046297	FBgn0053221	FBgn0037937	FBgn0033502	FBgn0033502	FBgn0010114
FBgn0035957	FBgn0033504	FBgn0034663	FBgn0264954	FBgn0037939	FBgn0033504	FBgn0033504	FBgn0010113
FBgn0028848	FBgn0040765	FBgn0034664	FBgn0029690	FBgn0267675	FBgn0040765	FBgn0040765	FBgn0032381
FBgn0050365	FBgn0000581	FBgn0034666	FBgn0267037	FBgn0025821	FBgn0000581	FBgn0000581	FBgn0032372
FBgn0262351	FBgn0001269	FBgn0085397	FBgn0262990	FBgn0037940	FBgn0001269	FBgn0001269	FBgn0262473
FBgn0031070	FBgn0000577	FBgn0263999	FBgn0286029	FBgn0037941	FBgn0000577	FBgn0000577	FBgn0262476
FBgn0039925	FBgn0033636	FBgn0034671	FBgn0263772	FBgn0037942	FBgn0033636	FBgn0033636	FBgn0262475
FBgn0039501	FBgn0033649	FBgn0085398	FBgn0052773	FBgn0051116	FBgn0033649	FBgn0033649	FBgn0002524
FBgn0038334	FBgn0265646	FBgn0085399	FBgn0000179	FBgn0037956	FBgn0265646	FBgn0265646	FBgn0023441
FBgn0031240	FBgn0033775	FBgn0005778	FBgn0029716	FBgn0003312	FBgn0033775	FBgn0033775	FBgn0033679
FBgn0054034	FBgn0028963	FBgn0085234	FBgn0003053	FBgn0037963	FBgn0028963	FBgn0028963	FBgn0031016
FBgn0000274	FBgn0002069	FBgn0000008	FBgn0025388	FBgn0037964	FBgn0002069	FBgn0002069	FBgn0053282
FBgn0003060	FBgn0266634	FBgn0034700	FBgn0025739	FBgn0260745	FBgn0266634	FBgn0266634	FBgn0034998
FBgn0034840	FBgn0003975	FBgn0029084	FBgn0025612	FBgn0037976	FBgn0003975	FBgn0003975	FBgn0034997
FBgn0033880	FBgn0267957	FBgn0050277	FBgn0011277	FBgn0260746	FBgn0267957	FBgn0267957	FBgn0082582
FBgn0028560	FBgn0004512	FBgn0034715	FBgn0263512	FBgn0037978	FBgn0004512	FBgn0004512	FBgn0032330
FBgn0038463	FBgn0265186	FBgn0034716	FBgn0263511	FBgn0037981	FBgn0265186	FBgn0265186	FBgn0053267
FBgn0037500	FBgn0265185	FBgn0265976	FBgn0029831	FBgn0051358	FBgn0265185	FBgn0265185	FBgn0032360
FBgn0037147	FBgn0033787	FBgn0020307	FBgn0027546	FBgn0260230	FBgn0033787	FBgn0033787	FBgn0032364
FBgn0031574	FBgn0005624	FBgn0263341	FBgn0265692	FBgn0260231	FBgn0005624	FBgn0005624	FBgn0020379
FBgn0036014	FBgn0265427	FBgn0034717	FBgn0267088	FBgn0037985	FBgn0265427	FBgn0265427	FBgn0023407
FBgn0004108	FBgn0053798	FBgn0034720	FBgn0267965	FBgn0037986	FBgn0053798	FBgn0053798	FBgn0024732
FBgn0034824	FBgn0265623	FBgn0034729	FBgn0029939	FBgn0037987	FBgn0265623	FBgn0265623	FBgn0000711
FBgn0261349	FBgn0033791	FBgn0034730	FBgn0047092	FBgn0037988	FBgn0033791	FBgn0033791	FBgn0033636
FBgn0037915	FBgn0011896	FBgn0034731	FBgn0265457	FBgn0037989	FBgn0011896	FBgn0011896	FBgn0000721
FBgn0051482	FBgn0033853	FBgn0266432	FBgn0029941	FBgn0051361	FBgn0033853	FBgn0033853	FBgn0033649
FBgn0035034	FBgn0005613	FBgn0034733	FBgn0261849	FBgn0037992	FBgn0005613	FBgn0005613	FBgn0067861
FBgn0034844	FBgn0284250	FBgn0003175	FBgn0267089	FBgn0037993	FBgn0284250	FBgn0284250	FBgn0032313
FBgn0051226	FBgn0265655	FBgn0260866	FBgn0052719	FBgn0261714	FBgn0265655	FBgn0265655	FBgn0032314
FBgn0042627	FBgn0001319	FBgn0053143	FBgn0029951	FBgn0037994	FBgn0001319	FBgn0001319	FBgn0063493
FBgn0011270	FBgn0033969	FBgn0034740	FBgn0004198	FBgn0263404	FBgn0033969	FBgn0033969	FBgn0053203
FBgn0040508	FBgn0016684	FBgn0020257	FBgn0004102	FBgn0037995	FBgn0016684	FBgn0016684	FBgn0031897
FBgn0035724	FBgn0013750	FBgn0034769	FBgn0265700	FBgn0037996	FBgn0013750	FBgn0013750	FBgn0034920
FBgn0030376	FBgn0034010	FBgn0034770	FBgn0265701	FBgn0038000	FBgn0034010	FBgn0034010	FBgn0031896
FBgn0034863	FBgn0034011	FBgn0263992	FBgn0026411	FBgn0038001	FBgn0034011	FBgn0034011	FBgn0063499
FBgn0029995	FBgn0265509	FBgn0050275	FBgn0002576	FBgn0038002	FBgn0265509	FBgn0265509	FBgn0063496
FBgn0051735	FBgn0034012	FBgn0259145	FBgn0265727	FBgn0263454	FBgn0034012	FBgn0034012	FBgn0034911
FBgn0039010	FBgn0034046	FBgn0034776	FBgn0261522	FBgn0038003	FBgn0034046	FBgn0034046	FBgn0031888
FBgn0031786	FBgn0003130	FBgn0050271	FBgn0000233	FBgn0011270	FBgn0003130	FBgn0003130	FBgn0008651
FBgn0035665	FBgn0034289	FBgn0010078	FBgn0263509	FBgn0038005	FBgn0034289	FBgn0034289	FBgn0020307
FBgn0034459	FBgn0003254	FBgn0001263	FBgn0020378	FBgn0038006	FBgn0003254	FBgn0003254	FBgn0020309
FBgn0051921	FBgn0034425	FBgn0004896	FBgn0030407	FBgn0038007	FBgn0034425	FBgn0034425	FBgn0051481
FBgn0032503	FBgn0015524	FBgn0034788	FBgn0267181	FBgn0264828	FBgn0015524	FBgn0015524	FBgn0261113
FBgn0036321	FBgn0262690	FBgn0034797	FBgn0030408	FBgn0267142	FBgn0262690	FBgn0262690
FBgn0029890	FBgn0034560	FBgn0034804	FBgn0265761	FBgn0038008	FBgn0034560	FBgn0034560
FBgn0000578	FBgn0020617	FBgn0261584	FBgn0030409	FBgn0267922	FBgn0020617	FBgn0020617
FBgn0085223	FBgn0008636	FBgn0283547	FBgn0052532	FBgn0264829	FBgn0008636	FBgn0008636
FBgn0050413	FBgn0034606	FBgn0052835	FBgn0262181	FBgn0003651	FBgn0034606	FBgn0034606
FBgn0039752	FBgn0010415	FBgn0266007	FBgn0283639	FBgn0264830	FBgn0010415	FBgn0010415
FBgn0031501	FBgn0010470	FBgn0052834	FBgn0262201	FBgn0267677	FBgn0010470	FBgn0010470
FBgn0037461	FBgn0286873	FBgn0003900		FBgn0264831	FBgn0286873	FBgn0286873
FBgn0261508	FBgn0034631	FBgn0034808		FBgn0038009	FBgn0034631	FBgn0034631
FBgn0051639	FBgn0003731	FBgn0261705		FBgn0259975	FBgn0003731	FBgn0003731
FBgn0011743	FBgn0265938	FBgn0265187		FBgn0267678	FBgn0265938	FBgn0265938
FBgn0003124	FBgn0050277	FBgn0265188		FBgn0038011	FBgn0050277	FBgn0050277
FBgn0020399	FBgn0034715	FBgn0045483		FBgn0051432	FBgn0034715	FBgn0034715
FBgn0030421	FBgn0034716	FBgn0034820		FBgn0038012	FBgn0034716	FBgn0034716
FBgn0034490	FBgn0265976	FBgn0034821		FBgn0267144	FBgn0265976	FBgn0265976
FBgn0037860	FBgn0020307	FBgn0266008		FBgn0267143	FBgn0020307	FBgn0020307
FBgn0030697	FBgn0034717	FBgn0265649		FBgn0266246	FBgn0034717	FBgn0034717
FBgn0036778	FBgn0003175	FBgn0034825		FBgn0266261	FBgn0003175	FBgn0003175
FBgn0052064	FBgn0004896	FBgn0050192		FBgn0038013	FBgn0004896	FBgn0004896
FBgn0032111	FBgn0034788	FBgn0034826		FBgn0038017	FBgn0034788	FBgn0034788
FBgn0051773	FBgn0034797	FBgn0034827		FBgn0038018	FBgn0034797	FBgn0034797
FBgn0035619	FBgn0261584	FBgn0034829		FBgn0042206	FBgn0261584	FBgn0261584
FBgn0036259	FBgn0283547	FBgn0085400		FBgn0038020	FBgn0283547	FBgn0283547
FBgn0034882	FBgn0052835	FBgn0034833		FBgn0001149	FBgn0052835	FBgn0052835
FBgn0035124	FBgn0266007	FBgn0034835		FBgn0010044	FBgn0266007	FBgn0266007
FBgn0045770	FBgn0003900	FBgn0040063		FBgn0038028	FBgn0003900	FBgn0003900
FBgn0051730	FBgn0034808	FBgn0034839		FBgn0038029	FBgn0034808	FBgn0034808
FBgn0051343	FBgn0261705	FBgn0034841		FBgn0085431	FBgn0261705	FBgn0261705
FBgn0039376	FBgn0265187	FBgn0266010		FBgn0053098	FBgn0265187	FBgn0265187
FBgn0037388	FBgn0265188	FBgn0263084		FBgn0038032	FBgn0265188	FBgn0265188
FBgn0086681	FBgn0034820	FBgn0046253		FBgn0038033	FBgn0034820	FBgn0034820
FBgn0051949	FBgn0034821	FBgn0034846		FBgn0013277	FBgn0034821	FBgn0034821
FBgn0259918	FBgn0085400	FBgn0085239		FBgn0052865	FBgn0085400	FBgn0085400
FBgn0032471	FBgn0034861	FBgn0034859		FBgn0051354	FBgn0034861	FBgn0034861
FBgn0033056	FBgn0264339	FBgn0034860		FBgn0267866	FBgn0264339	FBgn0264339
FBgn0032086	FBgn0034865	FBgn0050411		FBgn0013278	FBgn0034865	FBgn0034865
FBgn0031724	FBgn0034866	FBgn0026384		FBgn0267867	FBgn0034866	FBgn0034866
FBgn0032525	FBgn0000241	FBgn0264339		FBgn0013279	FBgn0000241	FBgn0000241
FBgn0050350	FBgn0015903	FBgn0034863		FBgn0250910	FBgn0015903	FBgn0015903
FBgn0051948	FBgn0260761	FBgn0034865		FBgn0267680	FBgn0260761	FBgn0260761
FBgn0051924	FBgn0260762	FBgn0034866		FBgn0038063	FBgn0260762	FBgn0260762
FBgn0039104	FBgn0067903	FBgn0034869		FBgn0262383	FBgn0067903	FBgn0067903
FBgn0034816	FBgn0260455	FBgn0034870		FBgn0038069	FBgn0260455	FBgn0260455
FBgn0034657	FBgn0034883	FBgn0264338		FBgn0038070	FBgn0034883	FBgn0034883
FBgn0031690	FBgn0034885	FBgn0034871		FBgn0038072	FBgn0034885	FBgn0034885
FBgn0028942	FBgn0004795	FBgn0000241		FBgn0001296	FBgn0004795	FBgn0004795
FBgn0051204	FBgn0266646	FBgn0015903		FBgn0002719	FBgn0266646	FBgn0266646
FBgn0036159	FBgn0034911	FBgn0067903		FBgn0038082	FBgn0034911	FBgn0034911
FBgn0036443	FBgn0034910	FBgn0260455		FBgn0038083	FBgn0034910	FBgn0034910
FBgn0037460	FBgn0025334	FBgn0262845		FBgn0267958	FBgn0025334	FBgn0025334
FBgn0053284	FBgn0034920	FBgn0034882		FBgn0038084	FBgn0034920	FBgn0034920
FBgn0030764	FBgn0034972	FBgn0034883		FBgn0265164	FBgn0034972	FBgn0034972
FBgn0031859	FBgn0034973	FBgn0034884		FBgn0265163	FBgn0034973	FBgn0034973
FBgn0036110	FBgn0287831	FBgn0004795		FBgn0051345	FBgn0287831	FBgn0287831
FBgn0031545	FBgn0260770	FBgn0266646		FBgn0267937	FBgn0260770	FBgn0260770
FBgn0035005	FBgn0260775	FBgn0034911		FBgn0038088	FBgn0260775	FBgn0260775
FBgn0086915	FBgn0034985	FBgn0034910		FBgn0267938	FBgn0034985	FBgn0034985
FBgn0002865	FBgn0259937	FBgn0025334		FBgn0265166	FBgn0259937	FBgn0259937
FBgn0031130	FBgn0034990	FBgn0034920		FBgn0038089	FBgn0034990	FBgn0034990
FBgn0039343	FBgn0050419	FBgn0261794		FBgn0053929	FBgn0050419	FBgn0050419
FBgn0041102	FBgn0050418	FBgn0287831		FBgn0038090	FBgn0050418	FBgn0050418
FBgn0035776	FBgn0034997	FBgn0260770		FBgn0038092	FBgn0034997	FBgn0034997
FBgn0032131	FBgn0034998	FBgn0260775		FBgn0265167	FBgn0034998	FBgn0034998
FBgn0031831	FBgn0005636	FBgn0034985		FBgn0040493	FBgn0005636	FBgn0005636
FBgn0002842	FBgn0034999	FBgn0259937		FBgn0038098	FBgn0034999	FBgn0034999
FBgn0032372	FBgn0263546	FBgn0034990		FBgn0003308	FBgn0263546	FBgn0263546
FBgn0259164	FBgn0003888	FBgn0050419		FBgn0038113	FBgn0003888	FBgn0003888
FBgn0262547	FBgn0266045	FBgn0050418		FBgn0003450	FBgn0266045	FBgn0266045
FBgn0051858	FBgn0004101	FBgn0034994		FBgn0038114	FBgn0004101	FBgn0004101
FBgn0039398	FBgn0266046	FBgn0086029		FBgn0266615	FBgn0266046	FBgn0266046
FBgn0052351	FBgn0053537	FBgn0034998		FBgn0001217	FBgn0053537	FBgn0053537
FBgn0032187	FBgn0035000	FBgn0005636		FBgn0051157	FBgn0035000	FBgn0035000
FBgn0051874	FBgn0000037	FBgn0034999		FBgn0260962	FBgn0000037	FBgn0000037
FBgn0032664	FBgn0266048	FBgn0004101		FBgn0004666	FBgn0266048	FBgn0266048
FBgn0039088	FBgn0035001	FBgn0266046		FBgn0038118	FBgn0035001	FBgn0035001
FBgn0033888	FBgn0010414	FBgn0053537		FBgn0085337	FBgn0010414	FBgn0010414
FBgn0051954	FBgn0259210	FBgn0035000		FBgn0267683	FBgn0259210	FBgn0259210
FBgn0031323	FBgn0035010	FBgn0000037		FBgn0260793	FBgn0035010	FBgn0035010
FBgn0030191	FBgn0015300	FBgn0259210		FBgn0266578	FBgn0015300	FBgn0015300
FBgn0032299	FBgn0017556	FBgn0259729		FBgn0038122	FBgn0017556	FBgn0017556
FBgn0029661	FBgn0035014	FBgn0035004		FBgn0038123	FBgn0035014	FBgn0035014
FBgn0039190	FBgn0035021	FBgn0035006		FBgn0000024	FBgn0035021	FBgn0035021
FBgn0033893	FBgn0035023	FBgn0035010		FBgn0038130	FBgn0035023	FBgn0035023
FBgn0040371	FBgn0035040	FBgn0035009		FBgn0266455	FBgn0035040	FBgn0035040
FBgn0036895	FBgn0035039	FBgn0035011		FBgn0038139	FBgn0035039	FBgn0035039
FBgn0035855	FBgn0035041	FBgn0035012		FBgn0038140	FBgn0035041	FBgn0035041
FBgn0036441	FBgn0264328	FBgn0029501		FBgn0038142	FBgn0264328	FBgn0264328
FBgn0031208	FBgn0015040	FBgn0015300		FBgn0023495	FBgn0015040	FBgn0015040
FBgn0035730	FBgn0035042	FBgn0017556		FBgn0038147	FBgn0035042	FBgn0035042
FBgn0029877	FBgn0035049	FBgn0035041		FBgn0040553	FBgn0035049	FBgn0035049
FBgn0051294	FBgn0035050	FBgn0264328		FBgn0038148	FBgn0035050	FBgn0035050
FBgn0052081	FBgn0053988	FBgn0015040		FBgn0038149	FBgn0053988	FBgn0053988
FBgn0034835	FBgn0266086	FBgn0035042		FBgn0038153	FBgn0266086	FBgn0266086
FBgn0033856	FBgn0023181	FBgn0035043		FBgn0267239	FBgn0023181	FBgn0023181
FBgn0038892	FBgn0035068	FBgn0035050		FBgn0038156	FBgn0035068	FBgn0035068
FBgn0039071	FBgn0035069	FBgn0053988		FBgn0040554	FBgn0035069	FBgn0035069
FBgn0031941	FBgn0262098	FBgn0035068		FBgn0286034	FBgn0262098	FBgn0262098
FBgn0031129	FBgn0000157	FBgn0035069		FBgn0262323	FBgn0000157	FBgn0000157
FBgn0035996	FBgn0035070	FBgn0262098		FBgn0267574	FBgn0035070	FBgn0035070
FBgn0034467	FBgn0266087	FBgn0000157		FBgn0267149	FBgn0266087	FBgn0266087
FBgn0050177	FBgn0035076	FBgn0035070		FBgn0287587	FBgn0035076	FBgn0035076
FBgn0046294	FBgn0085434	FBgn0266087		FBgn0284419	FBgn0085434	FBgn0085434
FBgn0052437	FBgn0035087	FBgn0004055		FBgn0051337	FBgn0035087	FBgn0035087
FBgn0035598	FBgn0035091	FBgn0035092		FBgn0264430	FBgn0035091	FBgn0035091
FBgn0052832	FBgn0004055	FBgn0001147		FBgn0038158	FBgn0004055	FBgn0004055
FBgn0031332	FBgn0035092	FBgn0004919		FBgn0038160	FBgn0035092	FBgn0035092
FBgn0053128	FBgn0001147	FBgn0266129		FBgn0003060	FBgn0001147	FBgn0001147
FBgn0036729	FBgn0001148	FBgn0050430		FBgn0038161	FBgn0001148	FBgn0001148
FBgn0039873	FBgn0004919	FBgn0262566		FBgn0267240	FBgn0004919	FBgn0004919
FBgn0037398	FBgn0050198	FBgn0054038		FBgn0267154	FBgn0050198	FBgn0050198
FBgn0031620	FBgn0266129	FBgn0259968		FBgn0038163	FBgn0266129	FBgn0266129
FBgn0037616	FBgn0050430	FBgn0011694		FBgn0028487	FBgn0050430	FBgn0050430
FBgn0038124	FBgn0262566	FBgn0004181		FBgn0002937	FBgn0262566	FBgn0262566
FBgn0028531	FBgn0054038	FBgn0035094		FBgn0038172	FBgn0054038	FBgn0054038
FBgn0037986	FBgn0259968	FBgn0001325		FBgn0038173	FBgn0259968	FBgn0259968
FBgn0004106	FBgn0011694	FBgn0050429		FBgn0040076	FBgn0011694	FBgn0011694
FBgn0028868	FBgn0004181	FBgn0053680		FBgn0040077	FBgn0004181	FBgn0004181
FBgn0053113	FBgn0035094	FBgn0050428		FBgn0054044	FBgn0035094	FBgn0035094
FBgn0036784	FBgn0001325	FBgn0052475		FBgn0085412	FBgn0001325	FBgn0001325
FBgn0033063	FBgn0050429	FBgn0266950		FBgn0267383	FBgn0050429	FBgn0050429
FBgn0050103	FBgn0053680	FBgn0035137		FBgn0038180	FBgn0053680	FBgn0053680
FBgn0033283	FBgn0050428	FBgn0035138		FBgn0038181	FBgn0050428	FBgn0050428
FBgn0032281	FBgn0262679	FBgn0262139		FBgn0259730	FBgn0262679	FBgn0262679
FBgn0038697	FBgn0265704	FBgn0266927		FBgn0259731	FBgn0265704	FBgn0265704
FBgn0036931	FBgn0262680	FBgn0035139		FBgn0259732	FBgn0262680	FBgn0262680
FBgn0017448	FBgn0264720	FBgn0001316		FBgn0259733	FBgn0264720	FBgn0264720
FBgn0037101	FBgn0040688	FBgn0065092		FBgn0263650	FBgn0040688	FBgn0040688
FBgn0085479	FBgn0263988	FBgn0261636		FBgn0263651	FBgn0263988	FBgn0263988
FBgn0036442	FBgn0035101	FBgn0035160		FBgn0002862	FBgn0035101	FBgn0035101
FBgn0028880	FBgn0262681	FBgn0004870		FBgn0267959	FBgn0262681	FBgn0262681
FBgn0028533	FBgn0264707	FBgn0025525		FBgn0008646	FBgn0264707	FBgn0264707
FBgn0032364	FBgn0035137	FBgn0035186		FBgn0000576	FBgn0035137	FBgn0035137
FBgn0260481	FBgn0035138	FBgn0035187		FBgn0038189	FBgn0035138	FBgn0035138
FBgn0038266	FBgn0262139	FBgn0004431		FBgn0047199	FBgn0262139	FBgn0262139
FBgn0036704	FBgn0266927	FBgn0040281		FBgn0038190	FBgn0266927	FBgn0266927
FBgn0028901	FBgn0035139	FBgn0264272		FBgn0016672	FBgn0035139	FBgn0035139
FBgn0028986	FBgn0001316	FBgn0052333		FBgn0038191	FBgn0001316	FBgn0001316
FBgn0038200	FBgn0065092	FBgn0267487		FBgn0264493	FBgn0065092	FBgn0065092
FBgn0250845	FBgn0085296	FBgn0003295		FBgn0038194	FBgn0085296	FBgn0085296
FBgn0050362	FBgn0265706	FBgn0020248		FBgn0038197	FBgn0265706	FBgn0265706
FBgn0037462	FBgn0261636	FBgn0261723		FBgn0038198	FBgn0261636	FBgn0261636
FBgn0032505	FBgn0263042	FBgn0052312		FBgn0038199	FBgn0263042	FBgn0263042
FBgn0031085	FBgn0286827	FBgn0267476		FBgn0038200	FBgn0286827	FBgn0286827
FBgn0032878	FBgn0035160	FBgn0035293		FBgn0038201	FBgn0035160	FBgn0035160
FBgn0013810	FBgn0052482	FBgn0035300		FBgn0265168	FBgn0052482	FBgn0052482
FBgn0250846	FBgn0000575	FBgn0262030		FBgn0038203	FBgn0000575	FBgn0000575
FBgn0050360	FBgn0035161	FBgn0266696		FBgn0038204	FBgn0035161	FBgn0035161
FBgn0032648	FBgn0265730	FBgn0014388		FBgn0038207	FBgn0265730	FBgn0265730
FBgn0038819	FBgn0264475	FBgn0040694		FBgn0038208	FBgn0264475	FBgn0264475
FBgn0038775	FBgn0267919	FBgn0263239		FBgn0260226	FBgn0267919	FBgn0267919
FBgn0032068	FBgn0035176	FBgn0004875		FBgn0038209	FBgn0035176	FBgn0035176
FBgn0261529	FBgn0264574	FBgn0013751		FBgn0265146	FBgn0264574	FBgn0264574
FBgn0031504	FBgn0024277	FBgn0264518		FBgn0051533	FBgn0024277	FBgn0024277
FBgn0035481	FBgn0004870	FBgn0266971		FBgn0011582	FBgn0004870	FBgn0004870
FBgn0002873	FBgn0025525	FBgn0026592		FBgn0051326	FBgn0025525	FBgn0025525
FBgn0032314	FBgn0035186	FBgn0083987		FBgn0053109	FBgn0035186	FBgn0035186
FBgn0026085	FBgn0035187	FBgn0004516		FBgn0053329	FBgn0035187	FBgn0035187
FBgn0032039	FBgn0004431	FBgn0035495		FBgn0027563	FBgn0004431	FBgn0004431
FBgn0039331	FBgn0264272	FBgn0259986		FBgn0262983	FBgn0264272	FBgn0264272
FBgn0259701	FBgn0063667	FBgn0011653		FBgn0027083	FBgn0063667	FBgn0063667
FBgn0038709	FBgn0035189	FBgn0262870		FBgn0267156	FBgn0035189	FBgn0035189
FBgn0031345	FBgn0004426	FBgn0005775		FBgn0285913	FBgn0004426	FBgn0004426
FBgn0050293	FBgn0004427	FBgn0011986		FBgn0038224	FBgn0004427	FBgn0004427
FBgn0016797	FBgn0004428	FBgn0287586		FBgn0003480	FBgn0004428	FBgn0004428
FBgn0053093	FBgn0053965	FBgn0016031		FBgn0024321	FBgn0053965	FBgn0053965
FBgn0036941	FBgn0053966	FBgn0035604		FBgn0051320	FBgn0053966	FBgn0053966
FBgn0036204	FBgn0035199	FBgn0085420		FBgn0038225	FBgn0035199	FBgn0035199
FBgn0051459	FBgn0052333	FBgn0035607		FBgn0285955	FBgn0052333	FBgn0052333
FBgn0030441	FBgn0267487	FBgn0265713		FBgn0085417	FBgn0267487	FBgn0267487
FBgn0032636	FBgn0029514	FBgn0035608		FBgn0265066	FBgn0029514	FBgn0029514
FBgn0036703	FBgn0003295	FBgn0265711		FBgn0038237	FBgn0003295	FBgn0003295
FBgn0030936	FBgn0052320	FBgn0265712		FBgn0038236	FBgn0052320	FBgn0052320
FBgn0051816	FBgn0011854	FBgn0085371		FBgn0267685	FBgn0011854	FBgn0011854
FBgn0002570	FBgn0011855	FBgn0003486		FBgn0267686	FBgn0011855	FBgn0011855
FBgn0035800	FBgn0035216	FBgn0035619		FBgn0267687	FBgn0035216	FBgn0035216
FBgn0032419	FBgn0035217	FBgn0035641		FBgn0038239	FBgn0035217	FBgn0035217
FBgn0034464	FBgn0035218	FBgn0035642		FBgn0038240	FBgn0035218	FBgn0035218
FBgn0035380	FBgn0043865	FBgn0035643		FBgn0020299	FBgn0043865	FBgn0043865
FBgn0031410	FBgn0266116	FBgn0035644		FBgn0038248	FBgn0266116	FBgn0266116
FBgn0053191	FBgn0004635	FBgn0061492		FBgn0038247	FBgn0004635	FBgn0004635
FBgn0036482	FBgn0052319	FBgn0005658		FBgn0086686	FBgn0052319	FBgn0052319
FBgn0085329	FBgn0020248	FBgn0267663		FBgn0038250	FBgn0020248	FBgn0020248
FBgn0004228	FBgn0028567	FBgn0002440		FBgn0038252	FBgn0028567	FBgn0028567
FBgn0051907	FBgn0035260	FBgn0261801		FBgn0265140	FBgn0035260	FBgn0035260
FBgn0034826	FBgn0261723	FBgn0086680		FBgn0262127	FBgn0261723	FBgn0261723
FBgn0002862	FBgn0267476	FBgn0041194		FBgn0011217	FBgn0267476	FBgn0267476
FBgn0052487	FBgn0035300	FBgn0266962		FBgn0263929	FBgn0035300	FBgn0035300
FBgn0052436	FBgn0264002	FBgn0035718		FBgn0038257	FBgn0264002	FBgn0264002
FBgn0037035	FBgn0266696	FBgn0266964		FBgn0038261	FBgn0266696	FBgn0266696
FBgn0033297	FBgn0052296	FBgn0266963		FBgn0038262	FBgn0052296	FBgn0052296
FBgn0052181	FBgn0014388	FBgn0266961		FBgn0266756	FBgn0014388	FBgn0014388
FBgn0053290	FBgn0262260	FBgn0035719		FBgn0267688	FBgn0262260	FBgn0262260
FBgn0034957	FBgn0040694	FBgn0267662		FBgn0038266	FBgn0040694	FBgn0040694
FBgn0030780	FBgn0263239	FBgn0250849		FBgn0267918	FBgn0263239	FBgn0263239
FBgn0031585	FBgn0267235	FBgn0263387		FBgn0038279	FBgn0267235	FBgn0267235
FBgn0004882	FBgn0004875	FBgn0045759		FBgn0038280	FBgn0004875	FBgn0004875
FBgn0051391	FBgn0013751	FBgn0035777		FBgn0038281	FBgn0013751	FBgn0013751
FBgn0260776	FBgn0264518	FBgn0265718		FBgn0266249	FBgn0264518	FBgn0264518
FBgn0040694	FBgn0266971	FBgn0259935		FBgn0038282	FBgn0266971	FBgn0266971
FBgn0035332	FBgn0004910	FBgn0014011		FBgn0261859	FBgn0004910	FBgn0004910
FBgn0032385	FBgn0004516	FBgn0052383		FBgn0038290	FBgn0004516	FBgn0004516
FBgn0033047	FBgn0035495	FBgn0052382		FBgn0267160	FBgn0035495	FBgn0035495
FBgn0036808	FBgn0035604	FBgn0053278		FBgn0038291	FBgn0035604	FBgn0035604
FBgn0050268	FBgn0085371	FBgn0035786		FBgn0038295	FBgn0085371	FBgn0085371
FBgn0250827	FBgn0035610	FBgn0261536		FBgn0038294	FBgn0035610	FBgn0035610
FBgn0050222	FBgn0035626	FBgn0261537		FBgn0003721	FBgn0035626	FBgn0035626
FBgn0035217	FBgn0085447	FBgn0035787		FBgn0286071	FBgn0085447	FBgn0085447
FBgn0029940	FBgn0035641	FBgn0035789		FBgn0286736	FBgn0035641	FBgn0035641
FBgn0036497	FBgn0035643	FBgn0035790		FBgn0264776	FBgn0035643	FBgn0035643
FBgn0085196	FBgn0005658	FBgn0015033		FBgn0264775	FBgn0005658	FBgn0005658
FBgn0250844	FBgn0267663	FBgn0016694		FBgn0038348	FBgn0267663	FBgn0267663
FBgn0003961	FBgn0035718	FBgn0041156		FBgn0038349	FBgn0035718	FBgn0035718
FBgn0034601	FBgn0266964	FBgn0035909		FBgn0038350	FBgn0266964	FBgn0266964
FBgn0036029	FBgn0266963	FBgn0035916		FBgn0263041	FBgn0266963	FBgn0266963
FBgn0262487	FBgn0016694	FBgn0035917		FBgn0053207	FBgn0016694	FBgn0016694
FBgn0038125	FBgn0264472	FBgn0035918		FBgn0264431	FBgn0264472	FBgn0264472
FBgn0031946	FBgn0041156	FBgn0052029		FBgn0051446	FBgn0041156	FBgn0041156
FBgn0031235	FBgn0035909	FBgn0035921		FBgn0038353	FBgn0035909	FBgn0035909
FBgn0002872	FBgn0035916	FBgn0035922		FBgn0267195	FBgn0035916	FBgn0035916
FBgn0029817	FBgn0035917	FBgn0000121		FBgn0267196	FBgn0035917	FBgn0035917
FBgn0027795	FBgn0035922	FBgn0035953		FBgn0038354	FBgn0035922	FBgn0035922
FBgn0261565	FBgn0000121	FBgn0035954		FBgn0085303	FBgn0000121	FBgn0000121
FBgn0030449	FBgn0035953	FBgn0035955		FBgn0038355	FBgn0035953	FBgn0035953
FBgn0033168	FBgn0035954	FBgn0035956		FBgn0038356	FBgn0035954	FBgn0035954
FBgn0052086	FBgn0035955	FBgn0287462		FBgn0266733	FBgn0035955	FBgn0035955
FBgn0032313	FBgn0035956	FBgn0028789		FBgn0038358	FBgn0035956	FBgn0035956
FBgn0250815	FBgn0287462	FBgn0035971		FBgn0266734	FBgn0287462	FBgn0287462
FBgn0261806	FBgn0028789	FBgn0264000		FBgn0038359	FBgn0028789	FBgn0028789
FBgn0030846	FBgn0023479	FBgn0036009		FBgn0026616	FBgn0023479	FBgn0023479
FBgn0031163	FBgn0011206	FBgn0036010		FBgn0266738	FBgn0011206	FBgn0011206
FBgn0083943	FBgn0261555	FBgn0261555		FBgn0265048	FBgn0261555	FBgn0261555
FBgn0034592	FBgn0036043	FBgn0267796		FBgn0038373	FBgn0036043	FBgn0036043
FBgn0263034	FBgn0044328	FBgn0036043		FBgn0051183	FBgn0044328	FBgn0044328
FBgn0262962	FBgn0036044	FBgn0085385		FBgn0038380	FBgn0036044	FBgn0036044
FBgn0035035	FBgn0044051	FBgn0040823		FBgn0038381	FBgn0044051	FBgn0044051
FBgn0004368	FBgn0036046	FBgn0262008		FBgn0266566	FBgn0036046	FBgn0036046
FBgn0038106	FBgn0085385	FBgn0052057		FBgn0003507	FBgn0085385	FBgn0085385
FBgn0031730	FBgn0052057	FBgn0086076		FBgn0264982	FBgn0052057	FBgn0052057
FBgn0042213	FBgn0036072	FBgn0036070		FBgn0262028	FBgn0036072	FBgn0036072
FBgn0029840	FBgn0265735	FBgn0036072		FBgn0038391	FBgn0265735	FBgn0265735
FBgn0038960	FBgn0266952	FBgn0266952		FBgn0003117	FBgn0266952	FBgn0266952
FBgn0026257	FBgn0266777	FBgn0265734		FBgn0038394	FBgn0266777	FBgn0266777
FBgn0030803	FBgn0036080	FBgn0036078		FBgn0038395	FBgn0036080	FBgn0036080
FBgn0086384	FBgn0267665	FBgn0266777		FBgn0010379	FBgn0267665	FBgn0267665
FBgn0039687	FBgn0287460	FBgn0036080		FBgn0003319	FBgn0287460	FBgn0287460
FBgn0033225	FBgn0267666	FBgn0267665		FBgn0038401	FBgn0267666	FBgn0267666
FBgn0026263	FBgn0262381	FBgn0267668		FBgn0038402	FBgn0262381	FBgn0262381
FBgn0035971	FBgn0267668	FBgn0264722		FBgn0063649	FBgn0267668	FBgn0267668
FBgn0004837	FBgn0265736	FBgn0036082		FBgn0263449	FBgn0265736	FBgn0265736
FBgn0031107	FBgn0264722	FBgn0052062		FBgn0038404	FBgn0264722	FBgn0264722
FBgn0037229	FBgn0036082	FBgn0052064		FBgn0086370	FBgn0036082	FBgn0036082
FBgn0020392	FBgn0011802	FBgn0267309		FBgn0040071	FBgn0011802	FBgn0011802
FBgn0051097	FBgn0052062	FBgn0013469		FBgn0040271	FBgn0052062	FBgn0052062
FBgn0038491	FBgn0052064	FBgn0086077		FBgn0038414	FBgn0052064	FBgn0052064
FBgn0022069	FBgn0265447	FBgn0029172		FBgn0038415	FBgn0265447	FBgn0265447
FBgn0052087	FBgn0266782	FBgn0052079		FBgn0038416	FBgn0266782	FBgn0266782
FBgn0262891	FBgn0026160	FBgn0052081		FBgn0038420	FBgn0026160	FBgn0026160
FBgn0039381	FBgn0266783	FBgn0036165		FBgn0038421	FBgn0266783	FBgn0266783
FBgn0028541	FBgn0267309	FBgn0027843		FBgn0259917	FBgn0267309	FBgn0267309
FBgn0004647	FBgn0013469	FBgn0267961		FBgn0038422	FBgn0013469	FBgn0013469
FBgn0030625	FBgn0086077	FBgn0267218		FBgn0038423	FBgn0086077	FBgn0086077
FBgn0029895	FBgn0052079	FBgn0036274		FBgn0266703	FBgn0052079	FBgn0052079
FBgn0031213	FBgn0052081	FBgn0265743		FBgn0003513	FBgn0052081	FBgn0052081
FBgn0023094	FBgn0265928	FBgn0265744		FBgn0267190	FBgn0265928	FBgn0265928
FBgn0039799	FBgn0265927	FBgn0265455		FBgn0051497	FBgn0265927	FBgn0265927
FBgn0262167	FBgn0053267	FBgn0036285		FBgn0267191	FBgn0053267	FBgn0053267
FBgn0263782	FBgn0267961	FBgn0000625		FBgn0051279	FBgn0267961	FBgn0267961
FBgn0262562	FBgn0267218	FBgn0052102		FBgn0038435	FBgn0267218	FBgn0267218
FBgn0028497	FBgn0036274	FBgn0036302		FBgn0267693	FBgn0036274	FBgn0036274
FBgn0040651	FBgn0265743	FBgn0015904		FBgn0038440	FBgn0265743	FBgn0265743
FBgn0014007	FBgn0265744	FBgn0015919		FBgn0028381	FBgn0265744	FBgn0265744
FBgn0263929	FBgn0036285	FBgn0052111		FBgn0259244	FBgn0036285	FBgn0036285
FBgn0031229	FBgn0000625	FBgn0263379		FBgn0038445	FBgn0000625	FBgn0000625
FBgn0039462	FBgn0052102	FBgn0265746		FBgn0027109	FBgn0052102	FBgn0052102
FBgn0037276	FBgn0036302	FBgn0265745		FBgn0038448	FBgn0036302	FBgn0036302
FBgn0038029	FBgn0015904	FBgn0014343		FBgn0285925	FBgn0015904	FBgn0015904
FBgn0034878	FBgn0015919	FBgn0261933		FBgn0051217	FBgn0015919	FBgn0015919
FBgn0260748	FBgn0052111	FBgn0036345		FBgn0003944	FBgn0052111	FBgn0052111
FBgn0265597	FBgn0263379	FBgn0267313		FBgn0020556	FBgn0263379	FBgn0263379
FBgn0259878	FBgn0265746	FBgn0265751		FBgn0063261	FBgn0265746	FBgn0265746
FBgn0267033	FBgn0265745	FBgn0040814		FBgn0266250	FBgn0265745	FBgn0265745
FBgn0050098	FBgn0014343	FBgn0002573		FBgn0015230	FBgn0014343	FBgn0014343
FBgn0053125	FBgn0266537	FBgn0036356		FBgn0267314	FBgn0266537	FBgn0266537
FBgn0052557	FBgn0265751	FBgn0264001		FBgn0267315	FBgn0265751	FBgn0265751
FBgn0051955	FBgn0002573	FBgn0036380		FBgn0000014	FBgn0002573	FBgn0002573
FBgn0259227	FBgn0036356	FBgn0275434		FBgn0264857	FBgn0036356	FBgn0036356
FBgn0028935	FBgn0264001	FBgn0040812		FBgn0020546	FBgn0264001	FBgn0264001
FBgn0036671	FBgn0036411	FBgn0043550		FBgn0262290	FBgn0036411	FBgn0036411
FBgn0029980	FBgn0042630	FBgn0000639		FBgn0262462	FBgn0042630	FBgn0042630
FBgn0052755	FBgn0000411	FBgn0036411		FBgn0263595	FBgn0000411	FBgn0000411
FBgn0016978	FBgn0040318	FBgn0042630		FBgn0000015	FBgn0040318	FBgn0040318
FBgn0038740	FBgn0036899	FBgn0267547		FBgn0278597	FBgn0036899	FBgn0036899
FBgn0027949	FBgn0036900	FBgn0040318		FBgn0038458	FBgn0036900	FBgn0036900
FBgn0029603	FBgn0287615	FBgn0036899		FBgn0015008	FBgn0287615	FBgn0287615
FBgn0037894	FBgn0037022	FBgn0036900		FBgn0015011	FBgn0037022	FBgn0037022
FBgn0039293	FBgn0027364	FBgn0287615		FBgn0038460	FBgn0027364	FBgn0027364
FBgn0031289	FBgn0014143	FBgn0037022		FBgn0267152	FBgn0014143	FBgn0014143
FBgn0028468	FBgn0261953	FBgn0027364		FBgn0043069	FBgn0261953	FBgn0261953
FBgn0283682	FBgn0037171	FBgn0263844		FBgn0266748	FBgn0037171	FBgn0037171
FBgn0019662	FBgn0287186	FBgn0263845		FBgn0266740	FBgn0287186	FBgn0287186
FBgn0031142	FBgn0287613	FBgn0037023		FBgn0051274	FBgn0287613	FBgn0287613
FBgn0036052	FBgn0287182	FBgn0014143		FBgn0038465	FBgn0287182	FBgn0287182
FBgn0034650	FBgn0267431	FBgn0261953		FBgn0038466	FBgn0267431	FBgn0267431
FBgn0036569	FBgn0267430	FBgn0037171		FBgn0004577	FBgn0267430	FBgn0267430
FBgn0036224	FBgn0010247	FBgn0266930		FBgn0038467	FBgn0010247	FBgn0010247
FBgn0033842	FBgn0037235	FBgn0053766		FBgn0038468	FBgn0037235	FBgn0037235
FBgn0038855	FBgn0261434	FBgn0053772		FBgn0051268	FBgn0261434	FBgn0261434
FBgn0032680	FBgn0037238	FBgn0267947		FBgn0038469	FBgn0037238	FBgn0037238
FBgn0025115	FBgn0052944	FBgn0016034		FBgn0038470	FBgn0052944	FBgn0052944
FBgn0011817	FBgn0085386	FBgn0037183		FBgn0020493	FBgn0085386	FBgn0085386
FBgn0039395	FBgn0087012	FBgn0037184		FBgn0014141	FBgn0087012	FBgn0087012
FBgn0038098	FBgn0037283	FBgn0287186		FBgn0266454	FBgn0037283	FBgn0037283
FBgn0050277	FBgn0037284	FBgn0287613		FBgn0038479	FBgn0037284	FBgn0037284
FBgn0259680	FBgn0003002	FBgn0267431		FBgn0038484	FBgn0003002	FBgn0003002
FBgn0031676	FBgn0020280	FBgn0267430		FBgn0038485	FBgn0020280	FBgn0020280
FBgn0262123	FBgn0267140	FBgn0037235		FBgn0038486	FBgn0267140	FBgn0267140
FBgn0037543	FBgn0037292	FBgn0261434		FBgn0038492	FBgn0037292	FBgn0037292
FBgn0261938	FBgn0010313	FBgn0037238		FBgn0051262	FBgn0010313	FBgn0010313
FBgn0035110	FBgn0037326	FBgn0037283		FBgn0038494	FBgn0037326	FBgn0037326
FBgn0036191	FBgn0261261	FBgn0037284		FBgn0265199	FBgn0261261	FBgn0261261
FBgn0036402	FBgn0037365	FBgn0003002		FBgn0051418	FBgn0037365	FBgn0037365
FBgn0051320	FBgn0037386	FBgn0020280		FBgn0051419	FBgn0037386	FBgn0037386
FBgn0037719	FBgn0266702	FBgn0267140		FBgn0263500	FBgn0266702	FBgn0266702
FBgn0029503	FBgn0037387	FBgn0002522		FBgn0038498	FBgn0037387	FBgn0037387
FBgn0023545	FBgn0083949	FBgn0000552		FBgn0038499	FBgn0083949	FBgn0083949
FBgn0037549	FBgn0010403	FBgn0004778		FBgn0262871	FBgn0010403	FBgn0010403
FBgn0027564	FBgn0051559	FBgn0004779		FBgn0085308	FBgn0051559	FBgn0051559
FBgn0260459	FBgn0037412	FBgn0051481		FBgn0085309	FBgn0037412	FBgn0037412
FBgn0026713	FBgn0037448	FBgn0004054		FBgn0262005	FBgn0037448	FBgn0037448
FBgn0030351	FBgn0053202	FBgn0085326		FBgn0262006	FBgn0053202	FBgn0053202
FBgn0034784	FBgn0037454	FBgn0000166		FBgn0038511	FBgn0037454	FBgn0037454
FBgn0029689	FBgn0267806	FBgn0267153		FBgn0000564	FBgn0267806	FBgn0267806
FBgn0036552	FBgn0051286	FBgn0000071		FBgn0261046	FBgn0051286	FBgn0051286
FBgn0015396	FBgn0026565	FBgn0266235		FBgn0265449	FBgn0026565	FBgn0026565
FBgn0026379	FBgn0002522	FBgn0261638		FBgn0038519	FBgn0002522	FBgn0002522
FBgn0038536	FBgn0004778	FBgn0262174		FBgn0264005	FBgn0004778	FBgn0004778
FBgn0033865	FBgn0004779	FBgn0263383		FBgn0038523	FBgn0004779	FBgn0004779
FBgn0036210	FBgn0004780	FBgn0000439		FBgn0003375	FBgn0004780	FBgn0004780
FBgn0085425	FBgn0004781	FBgn0261503		FBgn0040565	FBgn0004781	FBgn0004781
FBgn0036222	FBgn0063127	FBgn0267575		FBgn0038525	FBgn0063127	FBgn0063127
FBgn0032515	FBgn0051481	FBgn0000003		FBgn0004554	FBgn0051481	FBgn0051481
FBgn0259171	FBgn0004054	FBgn0011904		FBgn0085310	FBgn0004054	FBgn0004054
FBgn0037834	FBgn0085326	FBgn0003339		FBgn0038526	FBgn0085326	FBgn0085326
FBgn0061200	FBgn0004053	FBgn0267561		FBgn0011840	FBgn0004053	FBgn0004053
FBgn0010905	FBgn0000166	FBgn0267562		FBgn0038529	FBgn0000166	FBgn0000166
FBgn0036537	FBgn0267153	FBgn0267563		FBgn0053534	FBgn0267153	FBgn0267153
FBgn0041588	FBgn0000071	FBgn0267564		FBgn0011993	FBgn0000071	FBgn0000071
FBgn0051524	FBgn0266235	FBgn0267565		FBgn0011994	FBgn0266235	FBgn0266235
FBgn0053234	FBgn0261638	FBgn0001077		FBgn0038530	FBgn0261638	FBgn0261638
FBgn0036301	FBgn0262174	FBgn0266236		FBgn0038531	FBgn0262174	FBgn0262174
FBgn0033716	FBgn0263383	FBgn0267119		FBgn0262794	FBgn0263383	FBgn0263383
FBgn0010803	FBgn0000439	FBgn0266237		FBgn0051569	FBgn0000439	FBgn0000439
FBgn0028581	FBgn0261503	FBgn0287588		FBgn0051573	FBgn0261503	FBgn0261503
FBgn0263602	FBgn0262424	FBgn0260642		FBgn0266749	FBgn0262424	FBgn0262424
FBgn0067317	FBgn0267575	FBgn0267559		FBgn0051568	FBgn0267575	FBgn0267575
FBgn0030685	FBgn0026162	FBgn0266238		FBgn0051578	FBgn0026162	FBgn0026162
FBgn0024329	FBgn0261504	FBgn0019828		FBgn0051579	FBgn0261504	FBgn0261504
FBgn0039141	FBgn0026163	FBgn0037463		FBgn0051580	FBgn0026163	FBgn0026163
FBgn0037197	FBgn0026164	FBgn0037464		FBgn0266750	FBgn0026164	FBgn0026164
FBgn0027568	FBgn0000003	FBgn0037465		FBgn0038532	FBgn0000003	FBgn0000003
FBgn0054056	FBgn0011904	FBgn0051248		FBgn0266405	FBgn0011904	FBgn0011904
FBgn0052484	FBgn0003339	FBgn0051491		FBgn0051576	FBgn0003339	FBgn0003339
FBgn0035983	FBgn0267561	FBgn0051493		FBgn0038533	FBgn0267561	FBgn0267561
FBgn0039417	FBgn0267562	FBgn0037475		FBgn0261987	FBgn0267562	FBgn0267562
FBgn0039386	FBgn0267563	FBgn0267337		FBgn0038539	FBgn0267563	FBgn0267563
FBgn0034560	FBgn0267564	FBgn0265422		FBgn0016650	FBgn0267564	FBgn0267564
FBgn0051249	FBgn0267565	FBgn0267805		FBgn0038542	FBgn0267565	FBgn0267565
FBgn0032817	FBgn0001077	FBgn0037498		FBgn0262562	FBgn0001077	FBgn0001077
FBgn0029747	FBgn0266236	FBgn0283626		FBgn0261649	FBgn0266236	FBgn0266236
FBgn0260229	FBgn0267119	FBgn0051496		FBgn0053547	FBgn0267119	FBgn0267119
FBgn0001137	FBgn0266237	FBgn0051501		FBgn0263995	FBgn0266237	FBgn0266237
FBgn0035856	FBgn0287588	FBgn0000504		FBgn0010389	FBgn0287588	FBgn0287588
FBgn0033521	FBgn0260642	FBgn0037546		FBgn0003499	FBgn0260642	FBgn0260642
FBgn0040087	FBgn0262897	FBgn0037551		FBgn0266564	FBgn0262897	FBgn0262897
FBgn0036811	FBgn0267559	FBgn0001138		FBgn0266565	FBgn0267559	FBgn0267559
FBgn0037924	FBgn0266238	FBgn0262994		FBgn0038568	FBgn0266238	FBgn0266238
FBgn0032848	FBgn0024289	FBgn0261290		FBgn0028499	FBgn0024289	FBgn0024289
FBgn0260750	FBgn0026563	FBgn0037552		FBgn0262559	FBgn0026563	FBgn0026563
FBgn0031661	FBgn0019828	FBgn0267111		FBgn0011701	FBgn0019828	FBgn0019828
FBgn0030761	FBgn0037463	FBgn0267110		FBgn0261019	FBgn0037463	FBgn0037463
FBgn0034007	FBgn0037464	FBgn0010433		FBgn0266195	FBgn0037464	FBgn0037464
FBgn0030242	FBgn0037465	FBgn0265377		FBgn0038592	FBgn0037465	FBgn0037465
FBgn0020912	FBgn0051248	FBgn0037562		FBgn0038593	FBgn0051248	FBgn0051248
FBgn0038202	FBgn0051491	FBgn0037563		FBgn0038606	FBgn0051491	FBgn0051491
FBgn0031399	FBgn0051493	FBgn0051464		FBgn0038609	FBgn0051493	FBgn0051493
FBgn0261573	FBgn0037475	FBgn0003129		FBgn0004618	FBgn0037475	FBgn0037475
FBgn0032050	FBgn0261702	FBgn0040529		FBgn0040569	FBgn0261702	FBgn0261702
FBgn0004360	FBgn0037477	FBgn0266801		FBgn0266251	FBgn0037477	FBgn0037477
FBgn0033149	FBgn0267337	FBgn0261929		FBgn0038610	FBgn0267337	FBgn0267337
FBgn0053177	FBgn0265421	FBgn0037610		FBgn0038611	FBgn0265421	FBgn0265421
FBgn0260859	FBgn0045843	FBgn0037611		FBgn0028670	FBgn0045843	FBgn0045843
FBgn0032925	FBgn0260713	FBgn0053325		FBgn0004652	FBgn0260713	FBgn0260713
FBgn0051875	FBgn0265422	FBgn0266242		FBgn0038626	FBgn0265422	FBgn0265422
FBgn0029945	FBgn0267805	FBgn0265158		FBgn0262823	FBgn0267805	FBgn0267805
FBgn0036888	FBgn0037498	FBgn0001180		FBgn0262846	FBgn0037498	FBgn0037498
FBgn0035120	FBgn0283626	FBgn0037676		FBgn0023083	FBgn0283626	FBgn0283626
FBgn0027495	FBgn0265423	FBgn0037675		FBgn0038627	FBgn0265423	FBgn0265423
FBgn0040687	FBgn0265424	FBgn0037781		FBgn0263974	FBgn0265424	FBgn0265424
FBgn0039738	FBgn0265425	FBgn0265081		FBgn0038629	FBgn0265425	FBgn0265425
FBgn0263278	FBgn0051496	FBgn0051410		FBgn0038631	FBgn0051496	FBgn0051496
FBgn0028744	FBgn0051501	FBgn0037782		FBgn0051228	FBgn0051501	FBgn0051501
FBgn0037513	FBgn0263565	FBgn0037783		FBgn0038632	FBgn0263565	FBgn0263565
FBgn0033497	FBgn0011998	FBgn0266732		FBgn0284234	FBgn0011998	FBgn0011998
FBgn0002716	FBgn0015577	FBgn0053629		FBgn0038641	FBgn0015577	FBgn0015577
FBgn0004369	FBgn0037506	FBgn0053630		FBgn0038642	FBgn0037506	FBgn0037506
FBgn0037838	FBgn0015574	FBgn0053631		FBgn0085311	FBgn0015574	FBgn0015574
FBgn0039760	FBgn0027934	FBgn0053783		FBgn0267658	FBgn0027934	FBgn0027934
FBgn0036770	FBgn0015831	FBgn0053784		FBgn0000303	FBgn0015831	FBgn0015831
FBgn0036670	FBgn0261393	FBgn0041105		FBgn0085312	FBgn0261393	FBgn0261393
FBgn0260645	FBgn0015572	FBgn0037786		FBgn0038645	FBgn0015572	FBgn0015572
FBgn0031174	FBgn0267803	FBgn0037802		FBgn0038646	FBgn0267803	FBgn0267803
FBgn0033916	FBgn0051146	FBgn0015396		FBgn0024329	FBgn0051146	FBgn0051146
FBgn0044871	FBgn0265200	FBgn0020379		FBgn0038652	FBgn0265200	FBgn0265200
FBgn0033891	FBgn0037512	FBgn0278600		FBgn0038653	FBgn0037512	FBgn0037512
FBgn0051957	FBgn0266240	FBgn0266260		FBgn0267193	FBgn0266240	FBgn0266240
FBgn0026083	FBgn0037514	FBgn0267136		FBgn0051226	FBgn0037514	FBgn0037514
FBgn0032870	FBgn0037515	FBgn0001235		FBgn0038655	FBgn0037515	FBgn0037515
FBgn0039132	FBgn0037517	FBgn0263547		FBgn0003248	FBgn0037517	FBgn0037517
FBgn0023522	FBgn0085413	FBgn0264788		FBgn0038656	FBgn0085413	FBgn0085413
FBgn0039155	FBgn0037525	FBgn0037818		FBgn0085313	FBgn0037525	FBgn0037525
FBgn0040208	FBgn0000504	FBgn0037819		FBgn0261113	FBgn0000504	FBgn0000504
FBgn0003716	FBgn0262362	FBgn0265161		FBgn0261262	FBgn0262362	FBgn0262362
FBgn0035235	FBgn0263596	FBgn0004841		FBgn0263983	FBgn0263596	FBgn0263596
FBgn0038651	FBgn0262363	FBgn0266446		FBgn0026239	FBgn0262363	FBgn0262363
FBgn0034989	FBgn0037546	FBgn0266451		FBgn0038676	FBgn0037546	FBgn0037546
FBgn0052638	FBgn0037547	FBgn0266448		FBgn0004876	FBgn0037547	FBgn0037547
FBgn0032629	FBgn0265418	FBgn0037836		FBgn0038679	FBgn0265418	FBgn0265418
FBgn0040235	FBgn0243512	FBgn0037837		FBgn0038680	FBgn0243512	FBgn0243512
FBgn0035769	FBgn0265419	FBgn0037857		FBgn0038681	FBgn0265419	FBgn0265419
FBgn0261119	FBgn0037551	FBgn0083950		FBgn0038683	FBgn0037551	FBgn0037551
FBgn0011763	FBgn0051583	FBgn0267671		FBgn0002962	FBgn0051583	FBgn0051583
FBgn0022710	FBgn0011963	FBgn0037860		FBgn0010768	FBgn0011963	FBgn0011963
FBgn0030039	FBgn0011960	FBgn0037862		FBgn0051475	FBgn0011960	FBgn0011960
FBgn0003116	FBgn0011959	FBgn0040253		FBgn0267975	FBgn0011959	FBgn0011959
FBgn0038816	FBgn0001138	FBgn0040255		FBgn0265062	FBgn0001138	FBgn0001138
FBgn0033848	FBgn0262994	FBgn0037870		FBgn0038705	FBgn0262994	FBgn0262994
FBgn0042206	FBgn0261290	FBgn0037891		FBgn0051221	FBgn0261290	FBgn0261290
FBgn0039747	FBgn0037552	FBgn0262972		FBgn0260003	FBgn0037552	FBgn0037552
FBgn0004595	FBgn0267111	FBgn0051386		FBgn0038715	FBgn0267111	FBgn0267111
FBgn0000459	FBgn0267110	FBgn0284418		FBgn0038721	FBgn0267110	FBgn0267110
FBgn0036560	FBgn0010433	FBgn0266415		FBgn0038725	FBgn0010433	FBgn0010433
FBgn0033474	FBgn0265377	FBgn0004595		FBgn0003011	FBgn0265377	FBgn0265377
FBgn0011282	FBgn0037562	FBgn0267672		FBgn0038727	FBgn0037562	FBgn0037562
FBgn0002022	FBgn0037563	FBgn0026063		FBgn0051216	FBgn0037563	FBgn0037563
FBgn0001994	FBgn0037565	FBgn0026064		FBgn0085315	FBgn0037565	FBgn0037565
FBgn0285944	FBgn0062412	FBgn0267673		FBgn0024963	FBgn0062412	FBgn0062412
FBgn0002673	FBgn0003129	FBgn0267674		FBgn0263499	FBgn0003129	FBgn0003129
FBgn0035137	FBgn0037576	FBgn0046225		FBgn0014135	FBgn0037576	FBgn0037576
FBgn0259720	FBgn0040529	FBgn0267141		FBgn0038750	FBgn0040529	FBgn0040529
FBgn0037935	FBgn0004908	FBgn0037908		FBgn0038751	FBgn0004908	FBgn0004908
FBgn0038471	FBgn0266801	FBgn0053512		FBgn0262971	FBgn0266801	FBgn0266801
FBgn0051501	FBgn0037589	FBgn0037934		FBgn0285966	FBgn0037589	FBgn0037589
FBgn0004607	FBgn0037591	FBgn0037935		FBgn0267707	FBgn0037591	FBgn0037591
FBgn0051693	FBgn0261929	FBgn0037936		FBgn0038755	FBgn0261929	FBgn0261929
FBgn0020620	FBgn0026399	FBgn0042110		FBgn0051213	FBgn0026399	FBgn0026399
FBgn0033696	FBgn0037610	FBgn0037937		FBgn0040571	FBgn0037610	FBgn0037610
FBgn0031805	FBgn0037611	FBgn0037939		FBgn0064119	FBgn0037611	FBgn0037611
FBgn0259742	FBgn0053325	FBgn0267675		FBgn0260466	FBgn0053325	FBgn0053325
FBgn0039790	FBgn0001180	FBgn0025821		FBgn0038771	FBgn0001180	FBgn0001180
FBgn0025573	FBgn0037623	FBgn0037940		FBgn0003249	FBgn0037623	FBgn0037623
FBgn0026369	FBgn0003165	FBgn0037941		FBgn0038773	FBgn0003165	FBgn0003165
FBgn0013997	FBgn0286030	FBgn0051116		FBgn0045471	FBgn0286030	FBgn0286030
FBgn0259735	FBgn0037676	FBgn0037955		FBgn0038774	FBgn0037676	FBgn0037676
FBgn0030082	FBgn0037675	FBgn0037956		FBgn0083975	FBgn0037675	FBgn0037675
FBgn0038810	FBgn0005585	FBgn0003312		FBgn0262582	FBgn0005585	FBgn0005585
FBgn0000414	FBgn0286035	FBgn0037963		FBgn0261550	FBgn0286035	FBgn0286035
FBgn0284256	FBgn0012344	FBgn0037964		FBgn0038788	FBgn0012344	FBgn0012344
FBgn0033673	FBgn0264827	FBgn0260745		FBgn0038789	FBgn0264827	FBgn0264827
FBgn0015008	FBgn0037761	FBgn0037976		FBgn0266381	FBgn0037761	FBgn0037761
FBgn0038032	FBgn0267440	FBgn0260746		FBgn0038790	FBgn0267440	FBgn0267440
FBgn0051266	FBgn0085331	FBgn0037978		FBgn0262869	FBgn0085331	FBgn0085331
FBgn0037220	FBgn0262105	FBgn0051358		FBgn0038795	FBgn0262105	FBgn0262105
FBgn0263667	FBgn0037766	FBgn0260230		FBgn0038796	FBgn0037766	FBgn0037766
FBgn0039065	FBgn0287598	FBgn0260231		FBgn0038797	FBgn0287598	FBgn0287598
FBgn0037877	FBgn0267336	FBgn0037986		FBgn0287211	FBgn0267336	FBgn0267336
FBgn0033349	FBgn0266389	FBgn0037987		FBgn0038799	FBgn0266389	FBgn0266389
FBgn0014143	FBgn0045473	FBgn0037988		FBgn0016917	FBgn0045473	FBgn0045473
FBgn0024352	FBgn0037772	FBgn0037989		FBgn0038803	FBgn0037772	FBgn0037772
FBgn0052720	FBgn0037781	FBgn0051361		FBgn0023097	FBgn0037781	FBgn0037781
FBgn0086711	FBgn0265081	FBgn0037993		FBgn0051201	FBgn0265081	FBgn0265081
FBgn0015277	FBgn0051410	FBgn0261714		FBgn0038818	FBgn0051410	FBgn0051410
FBgn0250862	FBgn0037782	FBgn0037994		FBgn0038819	FBgn0037782	FBgn0037782
FBgn0035824	FBgn0037783	FBgn0263404		FBgn0024944	FBgn0037783	FBgn0037783
FBgn0031081	FBgn0266732	FBgn0037995		FBgn0038826	FBgn0266732	FBgn0266732
FBgn0035890	FBgn0053629	FBgn0051356		FBgn0259215	FBgn0053629	FBgn0053629
FBgn0036008	FBgn0053630	FBgn0037996		FBgn0028396	FBgn0053630	FBgn0053630
FBgn0039862	FBgn0053631	FBgn0038000		FBgn0044812	FBgn0053631	FBgn0053631
FBgn0033755	FBgn0053783	FBgn0038001		FBgn0038838	FBgn0053783	FBgn0053783
FBgn0036910	FBgn0053784	FBgn0038002		FBgn0044809	FBgn0053784	FBgn0053784
FBgn0000061	FBgn0041105	FBgn0263454		FBgn0264840	FBgn0041105	FBgn0041105
FBgn0030067	FBgn0037786	FBgn0038003		FBgn0038840	FBgn0037786	FBgn0037786
FBgn0033323	FBgn0037788	FBgn0011270		FBgn0044810	FBgn0037788	FBgn0037788
FBgn0014342	FBgn0004575	FBgn0038005		FBgn0051191	FBgn0004575	FBgn0004575
FBgn0035696	FBgn0025879	FBgn0038006		FBgn0264915	FBgn0025879	FBgn0025879
FBgn0038056	FBgn0037802	FBgn0038007		FBgn0263460	FBgn0037802	FBgn0037802
FBgn0038685	FBgn0015396	FBgn0264828		FBgn0038842	FBgn0015396	FBgn0015396
FBgn0032408	FBgn0020379	FBgn0038008		FBgn0013995	FBgn0020379	FBgn0020379
FBgn0033769	FBgn0278600	FBgn0267922		FBgn0038846	FBgn0278600	FBgn0278600
FBgn0035622	FBgn0037817	FBgn0264829		FBgn0026056	FBgn0037817	FBgn0037817
FBgn0030892	FBgn0267136	FBgn0003651		FBgn0046763	FBgn0267136	FBgn0267136
FBgn0283438	FBgn0001235	FBgn0264830		FBgn0013812	FBgn0001235	FBgn0001235
FBgn0039130	FBgn0263547	FBgn0267677		FBgn0003257	FBgn0263547	FBgn0263547
FBgn0264574	FBgn0264788	FBgn0264831		FBgn0038851	FBgn0264788	FBgn0264788
FBgn0036109	FBgn0037819	FBgn0038009		FBgn0038852	FBgn0037819	FBgn0037819
FBgn0260467	FBgn0265161	FBgn0259975		FBgn0038853	FBgn0265161	FBgn0265161
FBgn0033052	FBgn0004841	FBgn0267678		FBgn0264357	FBgn0004841	FBgn0004841
FBgn0031939	FBgn0037829	FBgn0038011		FBgn0038865	FBgn0037829	FBgn0037829
FBgn0000173	FBgn0037836	FBgn0051432		FBgn0260004	FBgn0037836	FBgn0037836
FBgn0033734	FBgn0037837	FBgn0038012		FBgn0038873	FBgn0037837	FBgn0037837
FBgn0029702	FBgn0267121	FBgn0267144		FBgn0038874	FBgn0267121	FBgn0267121
FBgn0036545	FBgn0083950	FBgn0267143		FBgn0002781	FBgn0083950	FBgn0083950
FBgn0050046	FBgn0267671	FBgn0266246		FBgn0004110	FBgn0267671	FBgn0267671
FBgn0040491	FBgn0040259	FBgn0266261		FBgn0004862	FBgn0040259	FBgn0040259
FBgn0051956	FBgn0027584	FBgn0038013		FBgn0038886	FBgn0027584	FBgn0027584
FBgn0261671	FBgn0040253	FBgn0010042		FBgn0267713	FBgn0040253	FBgn0040253
FBgn0031822	FBgn0040255	FBgn0010043		FBgn0038887	FBgn0040255	FBgn0040255
FBgn0259143	FBgn0026314	FBgn0010044		FBgn0038888	FBgn0026314	FBgn0026314
FBgn0029725	FBgn0026315	FBgn0038028		FBgn0051438	FBgn0026315	FBgn0026315
FBgn0033969	FBgn0037870	FBgn0038029		FBgn0008651	FBgn0037870	FBgn0037870
FBgn0051454	FBgn0037891	FBgn0085431		FBgn0264898	FBgn0037891	FBgn0037891
FBgn0032193	FBgn0262972	FBgn0053098		FBgn0011278	FBgn0262972	FBgn0262972
FBgn0034870	FBgn0051386	FBgn0013277		FBgn0263407	FBgn0051386	FBgn0051386
FBgn0005633	FBgn0266415	FBgn0052865		FBgn0038889	FBgn0266415	FBgn0266415
FBgn0040510	FBgn0004595	FBgn0051354		FBgn0264824	FBgn0004595	FBgn0004595
FBgn0034532	FBgn0267672	FBgn0267866		FBgn0004863	FBgn0267672	FBgn0267672
FBgn0053965	FBgn0026063	FBgn0013278		FBgn0038890	FBgn0026063	FBgn0026063
FBgn0030894	FBgn0026064	FBgn0267867		FBgn0263130	FBgn0026064	FBgn0026064
FBgn0039616	FBgn0267673	FBgn0013279		FBgn0264825	FBgn0267673	FBgn0267673
FBgn0052409	FBgn0037896	FBgn0250910		FBgn0002941	FBgn0037896	FBgn0037896
FBgn0052564	FBgn0046225	FBgn0028374		FBgn0038892	FBgn0046225	FBgn0046225
FBgn0036764	FBgn0037906	FBgn0267680		FBgn0283499	FBgn0037906	FBgn0037906
FBgn0035501	FBgn0037908	FBgn0038063		FBgn0011766	FBgn0037908	FBgn0037908
FBgn0039404	FBgn0053512	FBgn0262383		FBgn0051176	FBgn0053512	FBgn0053512
FBgn0037857	FBgn0037910	FBgn0266247		FBgn0264905	FBgn0037910	FBgn0037910
FBgn0035059	FBgn0037912	FBgn0267958		FBgn0259237	FBgn0037912	FBgn0037912
FBgn0265595	FBgn0037913	FBgn0038084		FBgn0264896	FBgn0037913	FBgn0037913
FBgn0038484	FBgn0262081	FBgn0265164		FBgn0045468	FBgn0262081	FBgn0262081
FBgn0031423	FBgn0259227	FBgn0265163		FBgn0051431	FBgn0259227	FBgn0259227
FBgn0033371	FBgn0037935	FBgn0051345		FBgn0038917	FBgn0037935	FBgn0037935
FBgn0051224	FBgn0037936	FBgn0267937		FBgn0038918	FBgn0037936	FBgn0037936
FBgn0025624	FBgn0042110	FBgn0038088		FBgn0038919	FBgn0042110	FBgn0042110
FBgn0267435	FBgn0037937	FBgn0267938		FBgn0264490	FBgn0037937	FBgn0037937
FBgn0027558	FBgn0037939	FBgn0265166		FBgn0264491	FBgn0037939	FBgn0037939
FBgn0036035	FBgn0025821	FBgn0038089		FBgn0038929	FBgn0025821	FBgn0025821
FBgn0037623	FBgn0037940	FBgn0038090		FBgn0051164	FBgn0037940	FBgn0037940
FBgn0267488	FBgn0037941	FBgn0038092		FBgn0051424	FBgn0037941	FBgn0037941
FBgn0000499	FBgn0265276	FBgn0265167		FBgn0051423	FBgn0265276	FBgn0265276
FBgn0263240	FBgn0051116	FBgn0040493		FBgn0259736	FBgn0051116	FBgn0051116
FBgn0053971	FBgn0037956	FBgn0038098		FBgn0051163	FBgn0037956	FBgn0037956
FBgn0022702	FBgn0003312	FBgn0003450		FBgn0263117	FBgn0003312	FBgn0003312
FBgn0036587	FBgn0037963	FBgn0038114		FBgn0038944	FBgn0037963	FBgn0037963
FBgn0039965	FBgn0037964	FBgn0266615		FBgn0267721	FBgn0037964	FBgn0037964
FBgn0036512	FBgn0037976	FBgn0001217		FBgn0038967	FBgn0037976	FBgn0037976
FBgn0038737	FBgn0260746	FBgn0051157		FBgn0038980	FBgn0260746	FBgn0260746
FBgn0035657	FBgn0037978	FBgn0260962		FBgn0038981	FBgn0037978	FBgn0037978
FBgn0025621	FBgn0037986	FBgn0004666		FBgn0267206	FBgn0037986	FBgn0037986
FBgn0029088	FBgn0037988	FBgn0038118		FBgn0038984	FBgn0037988	FBgn0037988
FBgn0039463	FBgn0037989	FBgn0085337		FBgn0266418	FBgn0037989	FBgn0037989
FBgn0031683	FBgn0051361	FBgn0267683		FBgn0263986	FBgn0051361	FBgn0051361
FBgn0039087	FBgn0037993	FBgn0260793		FBgn0039006	FBgn0037993	FBgn0037993
FBgn0037344	FBgn0261714	FBgn0266578		FBgn0039026	FBgn0261714	FBgn0261714
FBgn0034825	FBgn0051356	FBgn0038122		FBgn0263663	FBgn0051356	FBgn0051356
FBgn0046247	FBgn0038002	FBgn0038123		FBgn0039027	FBgn0038002	FBgn0038002
FBgn0027607	FBgn0263454	FBgn0000024		FBgn0265450	FBgn0263454	FBgn0263454
FBgn0035149	FBgn0038003	FBgn0266455		FBgn0017590	FBgn0038003	FBgn0038003
FBgn0037470	FBgn0011270	FBgn0038139		FBgn0039030	FBgn0011270	FBgn0011270
FBgn0039711	FBgn0038005	FBgn0038140		FBgn0263664	FBgn0038005	FBgn0038005
FBgn0036183	FBgn0038006	FBgn0038142		FBgn0263390	FBgn0038006	FBgn0038006
FBgn0051901	FBgn0038007	FBgn0023495		FBgn0039033	FBgn0038007	FBgn0038007
FBgn0262656	FBgn0264828	FBgn0038143		FBgn0039034	FBgn0264828	FBgn0264828
FBgn0036271	FBgn0038008	FBgn0264987		FBgn0085404	FBgn0038008	FBgn0038008
FBgn0031711	FBgn0267922	FBgn0038147		FBgn0039038	FBgn0267922	FBgn0267922
FBgn0053054	FBgn0264829	FBgn0040553		FBgn0039039	FBgn0264829	FBgn0264829
FBgn0025674	FBgn0003651	FBgn0038148		FBgn0004644	FBgn0003651	FBgn0003651
FBgn0260238	FBgn0264830	FBgn0038149		FBgn0039059	FBgn0264830	FBgn0264830
FBgn0031045	FBgn0267677	FBgn0267239		FBgn0265042	FBgn0267677	FBgn0267677
FBgn0036847	FBgn0264831	FBgn0038156		FBgn0284226	FBgn0264831	FBgn0264831
FBgn0028415	FBgn0038009	FBgn0040554		FBgn0262975	FBgn0038009	FBgn0038009
FBgn0259978	FBgn0259975	FBgn0286034		FBgn0011596	FBgn0259975	FBgn0259975
FBgn0015278	FBgn0267678	FBgn0267149		FBgn0039064	FBgn0267678	FBgn0267678
FBgn0031392	FBgn0038011	FBgn0038157		FBgn0004882	FBgn0038011	FBgn0038011
FBgn0260793	FBgn0051432	FBgn0287587		FBgn0039069	FBgn0051432	FBgn0051432
FBgn0036612	FBgn0038012	FBgn0051337		FBgn0039070	FBgn0038012	FBgn0038012
FBgn0002643	FBgn0267143	FBgn0264430		FBgn0039071	FBgn0267143	FBgn0267143
FBgn0029963	FBgn0266246	FBgn0038158		FBgn0003118	FBgn0266246	FBgn0266246
FBgn0003187	FBgn0266261	FBgn0038159		FBgn0267759	FBgn0266261	FBgn0266261
FBgn0036135	FBgn0038013	FBgn0038161		FBgn0039073	FBgn0038013	FBgn0038013
FBgn0052945	FBgn0038014	FBgn0267240		FBgn0039075	FBgn0038014	FBgn0038014
FBgn0053087	FBgn0001149	FBgn0267154		FBgn0051515	FBgn0001149	FBgn0001149
FBgn0038511	FBgn0267679	FBgn0038163		FBgn0263217	FBgn0267679	FBgn0267679
FBgn0031479	FBgn0010038	FBgn0085412		FBgn0039079	FBgn0010038	FBgn0010038
FBgn0015359	FBgn0010039	FBgn0038181		FBgn0265383	FBgn0010039	FBgn0010039
FBgn0024179	FBgn0010040	FBgn0038186		FBgn0039088	FBgn0010040	FBgn0010040
FBgn0267326	FBgn0010041	FBgn0267959		FBgn0039089	FBgn0010041	FBgn0010041
FBgn0053489	FBgn0010042	FBgn0008646		FBgn0039091	FBgn0010042	FBgn0010042
FBgn0031374	FBgn0010043	FBgn0000576		FBgn0039093	FBgn0010043	FBgn0010043
FBgn0032208	FBgn0010044	FBgn0038189		FBgn0051143	FBgn0010044	FBgn0010044
FBgn0037502	FBgn0038028	FBgn0047199		FBgn0039094	FBgn0038028	FBgn0038028
FBgn0035947	FBgn0038029	FBgn0038190		FBgn0051145	FBgn0038029	FBgn0038029
FBgn0040344	FBgn0085431	FBgn0016672		FBgn0039098	FBgn0085431	FBgn0085431
FBgn0034267	FBgn0053098	FBgn0038191		FBgn0039099	FBgn0053098	FBgn0053098
FBgn0036057	FBgn0038032	FBgn0011971		FBgn0043005	FBgn0038032	FBgn0038032
FBgn0033215	FBgn0038033	FBgn0038197		FBgn0047351	FBgn0038033	FBgn0038033
FBgn0030753	FBgn0013277	FBgn0038198		FBgn0051148	FBgn0013277	FBgn0013277
FBgn0035948	FBgn0052865	FBgn0038199		FBgn0051413	FBgn0052865	FBgn0052865
FBgn0036973	FBgn0051354	FBgn0038200		FBgn0051414	FBgn0051354	FBgn0051354
FBgn0052649	FBgn0013278	FBgn0038201		FBgn0264844	FBgn0013278	FBgn0013278
FBgn0036882	FBgn0267867	FBgn0265168		FBgn0039107	FBgn0267867	FBgn0267867
FBgn0085424	FBgn0013279	FBgn0038203		FBgn0002922	FBgn0013279	FBgn0013279
FBgn0266581	FBgn0250910	FBgn0038204		FBgn0039108	FBgn0250910	FBgn0250910
FBgn0030290	FBgn0267680	FBgn0038208		FBgn0015513	FBgn0267680	FBgn0267680
FBgn0000045	FBgn0038063	FBgn0260226		FBgn0085384	FBgn0038063	FBgn0038063
FBgn0038612	FBgn0266247	FBgn0038209		FBgn0262974	FBgn0266247	FBgn0266247
FBgn0032036	FBgn0038070	FBgn0265146		FBgn0004187	FBgn0038070	FBgn0038070
FBgn0262519	FBgn0038072	FBgn0051533		FBgn0004186	FBgn0038072	FBgn0038072
FBgn0039492	FBgn0038082	FBgn0011582		FBgn0004185	FBgn0038082	FBgn0038082
FBgn0085344	FBgn0038083	FBgn0051326		FBgn0025574	FBgn0038083	FBgn0038083
FBgn0036822	FBgn0038084	FBgn0053109		FBgn0016754	FBgn0038084	FBgn0038084
FBgn0023171	FBgn0265164	FBgn0053329		FBgn0020647	FBgn0265164	FBgn0265164
FBgn0030642	FBgn0265163	FBgn0262983		FBgn0053100	FBgn0265163	FBgn0265163
FBgn0028941	FBgn0267937	FBgn0038214		FBgn0039152	FBgn0267937	FBgn0267937
FBgn0011837	FBgn0038088	FBgn0003862		FBgn0039151	FBgn0038088	FBgn0038088
FBgn0036498	FBgn0267938	FBgn0003480		FBgn0039154	FBgn0267938	FBgn0267938
FBgn0036237	FBgn0038090	FBgn0024321		FBgn0039155	FBgn0038090	FBgn0038090
FBgn0030183	FBgn0038092	FBgn0051320		FBgn0011725	FBgn0038092	FBgn0038092
FBgn0032217	FBgn0265167	FBgn0038225		FBgn0086365	FBgn0265167	FBgn0265167
FBgn0260996	FBgn0040493	FBgn0285955		FBgn0019952	FBgn0040493	FBgn0040493
FBgn0050404	FBgn0038098	FBgn0265066		FBgn0286199	FBgn0038098	FBgn0038098
FBgn0040341	FBgn0038099	FBgn0038237		FBgn0259685	FBgn0038099	FBgn0038099
FBgn0014075	FBgn0003308	FBgn0267685		FBgn0039184	FBgn0003308	FBgn0003308
FBgn0037098	FBgn0038113	FBgn0267686		FBgn0262457	FBgn0038113	FBgn0038113
FBgn0037696	FBgn0003450	FBgn0267687		FBgn0011581	FBgn0003450	FBgn0003450
FBgn0086686	FBgn0038114	FBgn0038239		FBgn0053340	FBgn0038114	FBgn0038114
FBgn0050109	FBgn0001217	FBgn0038240		FBgn0039192	FBgn0001217	FBgn0001217
FBgn0264490	FBgn0051157	FBgn0020299		FBgn0039193	FBgn0051157	FBgn0051157
FBgn0031168	FBgn0260962	FBgn0038248		FBgn0261993	FBgn0260962	FBgn0260962
FBgn0036500	FBgn0004666	FBgn0038247		FBgn0261994	FBgn0004666	FBgn0004666
FBgn0262475	FBgn0038118	FBgn0086686		FBgn0039195	FBgn0038118	FBgn0038118
FBgn0037845	FBgn0085337	FBgn0265140		FBgn0039196	FBgn0085337	FBgn0085337
FBgn0031664	FBgn0267683	FBgn0266756		FBgn0039197	FBgn0267683	FBgn0267683
FBgn0000562	FBgn0260793	FBgn0267688		FBgn0039198	FBgn0260793	FBgn0260793
FBgn0004052	FBgn0266578	FBgn0267918		FBgn0039199	FBgn0266578	FBgn0266578
FBgn0039651	FBgn0038122	FBgn0038280		FBgn0000036	FBgn0038122	FBgn0038122
FBgn0039212	FBgn0038123	FBgn0038281		FBgn0266758	FBgn0038123	FBgn0038123
FBgn0026755	FBgn0000024	FBgn0266249		FBgn0263490	FBgn0000024	FBgn0000024
FBgn0022224	FBgn0038130	FBgn0038282		FBgn0267764	FBgn0038130	FBgn0038130
FBgn0052212	FBgn0038139	FBgn0261859		FBgn0003429	FBgn0038139	FBgn0038139
FBgn0039759	FBgn0038140	FBgn0038290		FBgn0039217	FBgn0038140	FBgn0038140
FBgn0030030	FBgn0038142	FBgn0038295		FBgn0284232	FBgn0038142	FBgn0038142
FBgn0034948	FBgn0023495	FBgn0038294		FBgn0004885	FBgn0023495	FBgn0023495
FBgn0027088	FBgn0038143	FBgn0264776		FBgn0015591	FBgn0038143	FBgn0038143
FBgn0026749	FBgn0264987	FBgn0264775		FBgn0267210	FBgn0264987	FBgn0264987
FBgn0023095	FBgn0038147	FBgn0263041		FBgn0040600	FBgn0038147	FBgn0038147
FBgn0004419	FBgn0040553	FBgn0053207		FBgn0259233	FBgn0040553	FBgn0040553
FBgn0263776	FBgn0038148	FBgn0264431		FBgn0039223	FBgn0038148	FBgn0038148
FBgn0026315	FBgn0038149	FBgn0051446		FBgn0039225	FBgn0038149	FBgn0038149
FBgn0001247	FBgn0038153	FBgn0038353		FBgn0039224	FBgn0038153	FBgn0038153
FBgn0264339	FBgn0267151	FBgn0267196		FBgn0039226	FBgn0267151	FBgn0267151
FBgn0024945	FBgn0000046	FBgn0038354		FBgn0039227	FBgn0000046	FBgn0000046
FBgn0002413	FBgn0261814	FBgn0085303		FBgn0039232	FBgn0261814	FBgn0261814
FBgn0033929	FBgn0038156	FBgn0038355		FBgn0013953	FBgn0038156	FBgn0038156
FBgn0029588	FBgn0040554	FBgn0038356		FBgn0039237	FBgn0040554	FBgn0040554
FBgn0042083	FBgn0287587	FBgn0266733		FBgn0039238	FBgn0287587	FBgn0287587
FBgn0039577	FBgn0051337	FBgn0038358		FBgn0039239	FBgn0051337	FBgn0051337
FBgn0261854	FBgn0038158	FBgn0266734		FBgn0013949	FBgn0038158	FBgn0038158
FBgn0033437	FBgn0038159	FBgn0038359		FBgn0039244	FBgn0038159	FBgn0038159
FBgn0033031	FBgn0038161	FBgn0026616		FBgn0040601	FBgn0038161	FBgn0038161
FBgn0004795	FBgn0267240	FBgn0266738		FBgn0039251	FBgn0267240	FBgn0267240
FBgn0015805	FBgn0267154	FBgn0265048		FBgn0285912	FBgn0267154	FBgn0267154
FBgn0284435	FBgn0038163	FBgn0038373		FBgn0039257	FBgn0038163	FBgn0038163
FBgn0038376	FBgn0267150	FBgn0051183		FBgn0039264	FBgn0267150	FBgn0267150
FBgn0034176	FBgn0263651	FBgn0038377		FBgn0039265	FBgn0263651	FBgn0263651
FBgn0033174	FBgn0038186	FBgn0038380		FBgn0039274	FBgn0038186	FBgn0038186
FBgn0039883	FBgn0267959	FBgn0003507		FBgn0004897	FBgn0267959	FBgn0267959
FBgn0030769	FBgn0008646	FBgn0264982		FBgn0004898	FBgn0008646	FBgn0008646
FBgn0261954	FBgn0000576	FBgn0262028		FBgn0266534	FBgn0000576	FBgn0000576
FBgn0038686	FBgn0038188	FBgn0038391		FBgn0054027	FBgn0038188	FBgn0038188
FBgn0037172	FBgn0038189	FBgn0003117		FBgn0039282	FBgn0038189	FBgn0038189
FBgn0036214	FBgn0047199	FBgn0038394		FBgn0267767	FBgn0047199	FBgn0047199
FBgn0004893	FBgn0038190	FBgn0038395		FBgn0039283	FBgn0038190	FBgn0038190
FBgn0038398	FBgn0038191	FBgn0024222		FBgn0287605	FBgn0038191	FBgn0038191
FBgn0037551	FBgn0264493	FBgn0026059		FBgn0083946	FBgn0264493	FBgn0264493
FBgn0027280	FBgn0011971	FBgn0052855		FBgn0039286	FBgn0011971	FBgn0011971
FBgn0050005	FBgn0038197	FBgn0038401		FBgn0022800	FBgn0038197	FBgn0038197
FBgn0041150	FBgn0038198	FBgn0038402		FBgn0039290	FBgn0038198	FBgn0038198
FBgn0051184	FBgn0038199	FBgn0063649		FBgn0039308	FBgn0038199	FBgn0038199
FBgn0029154	FBgn0038200	FBgn0263449		FBgn0039309	FBgn0038200	FBgn0038200
FBgn0011603	FBgn0038201	FBgn0038404		FBgn0039310	FBgn0038201	FBgn0038201
FBgn0032729	FBgn0265168	FBgn0038405		FBgn0039313	FBgn0265168	FBgn0265168
FBgn0011722	FBgn0038203	FBgn0267199		FBgn0051300	FBgn0038203	FBgn0038203
FBgn0038674	FBgn0038204	FBgn0040271		FBgn0039315	FBgn0038204	FBgn0038204
FBgn0031695	FBgn0038208	FBgn0038414		FBgn0039316	FBgn0038208	FBgn0038208
FBgn0031948	FBgn0038209	FBgn0038415		FBgn0051102	FBgn0038209	FBgn0038209
FBgn0030293	FBgn0265146	FBgn0038421		FBgn0051097	FBgn0265146	FBgn0265146
FBgn0051784	FBgn0051533	FBgn0259917		FBgn0051288	FBgn0051533	FBgn0051533
FBgn0040752	FBgn0011582	FBgn0038422		FBgn0039319	FBgn0011582	FBgn0011582
FBgn0035995	FBgn0051326	FBgn0038423		FBgn0051370	FBgn0051326	FBgn0051326
FBgn0033258	FBgn0053109	FBgn0266703		FBgn0051099	FBgn0053109	FBgn0053109
FBgn0032821	FBgn0053329	FBgn0003513		FBgn0045761	FBgn0053329	FBgn0053329
FBgn0031068	FBgn0262983	FBgn0267190		FBgn0004509	FBgn0262983	FBgn0262983
FBgn0010339	FBgn0003480	FBgn0051497		FBgn0263410	FBgn0003480	FBgn0003480
FBgn0052238	FBgn0024321	FBgn0051279		FBgn0263411	FBgn0024321	FBgn0024321
FBgn0035271	FBgn0051320	FBgn0028381		FBgn0039343	FBgn0051320	FBgn0051320
FBgn0040259	FBgn0038225	FBgn0259244		FBgn0011666	FBgn0038225	FBgn0038225
FBgn0261797	FBgn0285955	FBgn0020907		FBgn0039344	FBgn0285955	FBgn0285955
FBgn0037930	FBgn0085417	FBgn0285925		FBgn0051092	FBgn0085417	FBgn0085417
FBgn0027054	FBgn0038237	FBgn0051217		FBgn0039366	FBgn0038237	FBgn0038237
FBgn0052170	FBgn0086686	FBgn0003944		FBgn0039367	FBgn0086686	FBgn0086686
FBgn0036589	FBgn0038250	FBgn0020556		FBgn0011273	FBgn0038250	FBgn0038250
FBgn0052573	FBgn0265140	FBgn0063261		FBgn0039374	FBgn0265140	FBgn0265140
FBgn0037994	FBgn0266756	FBgn0266250		FBgn0039378	FBgn0266756	FBgn0266756
FBgn0037756	FBgn0038266	FBgn0015230		FBgn0250757	FBgn0038266	FBgn0038266
FBgn0004914	FBgn0261859	FBgn0267314		FBgn0039395	FBgn0261859	FBgn0261859
FBgn0023213	FBgn0267571	FBgn0267315		FBgn0039398	FBgn0267571	FBgn0267571
FBgn0028569	FBgn0038339	FBgn0000014		FBgn0002734	FBgn0038339	FBgn0038339
FBgn0053526	FBgn0051446	FBgn0264857		FBgn0002732	FBgn0051446	FBgn0051446
FBgn0030341	FBgn0038354	FBgn0020546		FBgn0039408	FBgn0038354	FBgn0038354
FBgn0003450	FBgn0003507	FBgn0262290		FBgn0039411	FBgn0003507	FBgn0003507
FBgn0283657	FBgn0264982	FBgn0262462		FBgn0265379	FBgn0264982	FBgn0264982
FBgn0040658	FBgn0262028	FBgn0263595		FBgn0002838	FBgn0262028	FBgn0262028
FBgn0032479	FBgn0038391	FBgn0000015		FBgn0039461	FBgn0038391	FBgn0038391
FBgn0036843	FBgn0003117	FBgn0278597		FBgn0003267	FBgn0003117	FBgn0003117
FBgn0027575	FBgn0038401	FBgn0038458		FBgn0004359	FBgn0038401	FBgn0038401
FBgn0033761	FBgn0038402	FBgn0015008		FBgn0000659	FBgn0038402	FBgn0038402
FBgn0051102	FBgn0063649	FBgn0015011		FBgn0262741	FBgn0063649	FBgn0063649
FBgn0033129	FBgn0038422	FBgn0038460		FBgn0263388	FBgn0038422	FBgn0038422
FBgn0261574	FBgn0038423	FBgn0267152		FBgn0026400	FBgn0038423	FBgn0038423
FBgn0027091	FBgn0003513	FBgn0043069		FBgn0000492	FBgn0003513	FBgn0003513
FBgn0038678	FBgn0267190	FBgn0266748		FBgn0039670	FBgn0267190	FBgn0267190
FBgn0261631	FBgn0051497	FBgn0266740		FBgn0039683	FBgn0051497	FBgn0051497
FBgn0032799	FBgn0051279	FBgn0051274		FBgn0026597	FBgn0051279	FBgn0051279
FBgn0010438	FBgn0003944	FBgn0038466		FBgn0267112	FBgn0003944	FBgn0003944
FBgn0031713	FBgn0020556	FBgn0004577		FBgn0267113	FBgn0020556	FBgn0020556
FBgn0036751	FBgn0063261	FBgn0038467		FBgn0082582	FBgn0063261	FBgn0063261
FBgn0035162	FBgn0266250	FBgn0038468		FBgn0051021	FBgn0266250	FBgn0266250
FBgn0028962	FBgn0015230	FBgn0051268		FBgn0051017	FBgn0015230	FBgn0015230
FBgn0037074	FBgn0267314	FBgn0038469		FBgn0051016	FBgn0267314	FBgn0267314
FBgn0259721	FBgn0267315	FBgn0020493		FBgn0267131	FBgn0267315	FBgn0267315
FBgn0260464	FBgn0000014	FBgn0038492		FBgn0266259	FBgn0000014	FBgn0000014
FBgn0036272	FBgn0264857	FBgn0038494		FBgn0264985	FBgn0264857	FBgn0264857
FBgn0027329	FBgn0263595	FBgn0265199		FBgn0039792	FBgn0263595	FBgn0263595
FBgn0032720	FBgn0000015	FBgn0265197		FBgn0267956	FBgn0000015	FBgn0000015
FBgn0033781	FBgn0038458	FBgn0051418		FBgn0051013	FBgn0038458	FBgn0038458
FBgn0036769	FBgn0015008	FBgn0051419		FBgn0051015	FBgn0015008	FBgn0015008
FBgn0262124	FBgn0015011	FBgn0263500		FBgn0085461	FBgn0015011	FBgn0015011
FBgn0011509	FBgn0038460	FBgn0038498		FBgn0085462	FBgn0038460	FBgn0038460
FBgn0031146	FBgn0267152	FBgn0262005		FBgn0266701	FBgn0267152	FBgn0267152
FBgn0083962	FBgn0043069	FBgn0262006		FBgn0000274	FBgn0043069	FBgn0043069
FBgn0051099	FBgn0266748	FBgn0261932		FBgn0283501	FBgn0266748	FBgn0266748
FBgn0003206	FBgn0266740	FBgn0261046		FBgn0051010	FBgn0266740	FBgn0266740
FBgn0036447	FBgn0051274	FBgn0038519		FBgn0267939	FBgn0051274	FBgn0051274
FBgn0015789	FBgn0004577	FBgn0264005		FBgn0039797	FBgn0004577	FBgn0004577
FBgn0016078	FBgn0038467	FBgn0038523		FBgn0039799	FBgn0038467	FBgn0038467
FBgn0085408	FBgn0038468	FBgn0003375		FBgn0039800	FBgn0038468	FBgn0038468
FBgn0024555	FBgn0051268	FBgn0040565		FBgn0039801	FBgn0051268	FBgn0051268
FBgn0052091	FBgn0038469	FBgn0038525		FBgn0262883	FBgn0038469	FBgn0038469
FBgn0033949	FBgn0038494	FBgn0004554		FBgn0004606	FBgn0038494	FBgn0038494
FBgn0285943	FBgn0265197	FBgn0011945		FBgn0266699	FBgn0265197	FBgn0265197
FBgn0004656	FBgn0038519	FBgn0011840		FBgn0015032	FBgn0038519	FBgn0038519
FBgn0036980	FBgn0264005	FBgn0038529		FBgn0053483	FBgn0264005	FBgn0264005
FBgn0038438	FBgn0038523	FBgn0053534		FBgn0267940	FBgn0038523	FBgn0038523
FBgn0033523	FBgn0003375	FBgn0011993		FBgn0020912	FBgn0003375	FBgn0003375
FBgn0036830	FBgn0040565	FBgn0011994		FBgn0264833	FBgn0040565	FBgn0040565
FBgn0028546	FBgn0038525	FBgn0038531		FBgn0263412	FBgn0038525	FBgn0038525
FBgn0030151	FBgn0004554	FBgn0051591		FBgn0013973	FBgn0004554	FBgn0004554
FBgn0033860	FBgn0011945	FBgn0262794		FBgn0011224	FBgn0011945	FBgn0011945
FBgn0033177	FBgn0011840	FBgn0051569		FBgn0085432	FBgn0011840	FBgn0011840
FBgn0038065	FBgn0038529	FBgn0051573		FBgn0262636	FBgn0038529	FBgn0038529
FBgn0015568	FBgn0053534	FBgn0051568		FBgn0266618	FBgn0053534	FBgn0053534
FBgn0038950	FBgn0262794	FBgn0051578		FBgn0264819	FBgn0262794	FBgn0262794
FBgn0028494	FBgn0051568	FBgn0051579		FBgn0263385	FBgn0051568	FBgn0051568
FBgn0262535	FBgn0051578	FBgn0266750		FBgn0264794	FBgn0051578	FBgn0051578
FBgn0035432	FBgn0051579	FBgn0038532		FBgn0039908	FBgn0051579	FBgn0051579
FBgn0044452	FBgn0051580	FBgn0266405		FBgn0004607	FBgn0051580	FBgn0051580
FBgn0010808	FBgn0266750	FBgn0051576		FBgn0005558	FBgn0266750	FBgn0266750
FBgn0026634	FBgn0038532	FBgn0038533		FBgn0005666	FBgn0038532	FBgn0038532
FBgn0031343	FBgn0051577	FBgn0261987		FBgn0039938	FBgn0051577	FBgn0051577
FBgn0265268	FBgn0266405	FBgn0038542		FBgn0039937	FBgn0266405	FBgn0266405
FBgn0031626	FBgn0051576	FBgn0262562		FBgn0053797	FBgn0051576	FBgn0051576
FBgn0031717	FBgn0038533	FBgn0261649		FBgn0266616	FBgn0038533	FBgn0038533
FBgn0283469	FBgn0261885	FBgn0010389		FBgn0039936	FBgn0261885	FBgn0261885
FBgn0026199	FBgn0261987	FBgn0003499		FBgn0264822	FBgn0261987	FBgn0261987
FBgn0033638	FBgn0038541	FBgn0266564		FBgn0039932	FBgn0038541	FBgn0038541
FBgn0037710	FBgn0262562	FBgn0266565		FBgn0083990	FBgn0262562	FBgn0262562
FBgn0044048	FBgn0263995	FBgn0038568		FBgn0019650	FBgn0263995	FBgn0263995
FBgn0051861	FBgn0010389	FBgn0028499		FBgn0005561	FBgn0010389	FBgn0010389
FBgn0033723	FBgn0003499	FBgn0011701		FBgn0000108	FBgn0003499	FBgn0003499
FBgn0031127	FBgn0266564	FBgn0038588		FBgn0261930	FBgn0266564	FBgn0266564
FBgn0040323	FBgn0266565	FBgn0261019		FBgn0025633	FBgn0266565	FBgn0266565
FBgn0085736	FBgn0038568	FBgn0266195		FBgn0025390	FBgn0038568	FBgn0038568
FBgn0038918	FBgn0011701	FBgn0038592		FBgn0025391	FBgn0011701	FBgn0011701
FBgn0010391	FBgn0038588	FBgn0038593		FBgn0004860	FBgn0038588	FBgn0038588
FBgn0030510	FBgn0038592	FBgn0286852		FBgn0004861	FBgn0038592	FBgn0038592
FBgn0052069	FBgn0038593	FBgn0038606		FBgn0023507	FBgn0038593	FBgn0038593
FBgn0039518	FBgn0038606	FBgn0038609		FBgn0004654	FBgn0038606	FBgn0038606
FBgn0259738	FBgn0038609	FBgn0004618		FBgn0284408	FBgn0038609	FBgn0038609
FBgn0050421	FBgn0004618	FBgn0040569		FBgn0263531	FBgn0004618	FBgn0004618
FBgn0016041	FBgn0040569	FBgn0266251		FBgn0003371	FBgn0040569	FBgn0040569
FBgn0002733	FBgn0266251	FBgn0038610		FBgn0011276	FBgn0266251	FBgn0266251
FBgn0030926	FBgn0004652	FBgn0038611		FBgn0025838	FBgn0004652	FBgn0004652
FBgn0032474	FBgn0262823	FBgn0028670		FBgn0265663	FBgn0262823	FBgn0262823
FBgn0263110	FBgn0262846	FBgn0004652		FBgn0052791	FBgn0262846	FBgn0262846
FBgn0003676	FBgn0023083	FBgn0038626		FBgn0021738	FBgn0023083	FBgn0023083
FBgn0037498	FBgn0038627	FBgn0262823		FBgn0260225	FBgn0038627	FBgn0038627
FBgn0053144	FBgn0267658	FBgn0262846		FBgn0053221	FBgn0267658	FBgn0267658
[truncated: 3,046 more rows]

## Sheet: Circadian rhythm relatded genes
CGDB_data		clk_bingding		per_seq		Clock_neuron		JTK-male		JTK-femal
FLYBASE	SYMBOL	FLYBASE	SYMBOL	FLYBASE	SYMBOL	FLYBASE	SYMBOL	FLYBASE	SYMBOL	Flybase ID	Symbol name
FBgn0003068	per	FBgn0016076	vri	FBgn0263780	CG17684	FBgn0034012	Hr51	FBgn0004919	gol	FBgn0004919	gol
FBgn0014396	tim	FBgn0014396	tim	FBgn0039994	conu	FBgn0036584	CG13054	FBgn0038862	Usp8	FBgn0036935	CG14186
FBgn0015801	Reg-5	FBgn0016694	Pdp1	FBgn0036433	CG9628	FBgn0051324	CG31324	FBgn0039621	CG14518	FBgn0030720	CG8939
FBgn0021738	Crg-1	FBgn0003068	per	FBgn0030593	CG9512	FBgn0051475	CG31475	FBgn0038065	Snx3	FBgn0003068	per
FBgn0023076	Clk	FBgn0020379	Rfx	FBgn0261988	Gprk2	FBgn0028490	CG31705	FBgn0033981		FBgn0039311	CG10513
FBgn0025680	cry	FBgn0001186	Hex-A	FBgn0266410	CG45050	FBgn0020251	sfl	FBgn0037845	CG14694	FBgn0038862	Usp8
FBgn0033853	CG6145	FBgn0004907	14-3-3zeta	FBgn0263046	CG43341	FBgn0035146	CG13893	FBgn0003068	per	FBgn0031414	eys
FBgn0002973	numb	FBgn0031778	CG9162	FBgn0263077	CG43340	FBgn0267912	CanA-14F	FBgn0030562	CG9400	FBgn0030001	cyr
FBgn0028622	qsm	FBgn0051324	CG31324	FBgn0032456	MRP	FBgn0030582	CG14411	FBgn0032109	CG17005	FBgn0039182	CG5728
FBgn0264087	Slob	FBgn0266918	CG32486	FBgn0003091	Pkc53E	FBgn0023178	Pdf	FBgn0037788	CAH7	FBgn0053965	CG33965
FBgn0031925	Cyp4d21	FBgn0263231	bel	FBgn0052581	CG32581	FBgn0004910	Eip63F-1	FBgn0039298	to	FBgn0031836	CG11050
FBgn0038862	Usp8	FBgn0038400	CG5903	FBgn0032078	C1GalTA	FBgn0038658	CG14292	FBgn0264087	Slob	FBgn0034053	Cyp4aa1
FBgn0039309	CG11891	FBgn0030001	CG15335	FBgn0028955	CG8788	FBgn0030668	CG8128	FBgn0266580	Gp210	FBgn0263457	asRNA:CR43480
FBgn0033936	Achl	FBgn0031452	CG2843	FBgn0035237	CG13917	FBgn0034566	CG9313	FBgn0283462		FBgn0036124	CG7839
FBgn0004431	LysX	FBgn0043364	cbt	FBgn0039232	sosie	FBgn0040837	CG8620	FBgn0030041	CG12116	FBgn0264087	Slob
FBgn0038194	Cyp6d5	FBgn0267336	CG34360	FBgn0033844	bbc	FBgn0051908	CG31908	FBgn0036332	Cul6	FBgn0284251	l(2)05287
FBgn0037933	Ho	FBgn0004919	gol	FBgn0033159	Dscam1	FBgn0028841	jhamt	FBgn0031998	SLC5A11	FBgn0085285	CG34256
FBgn0015282	Rpt2	FBgn0022029	l(2)k01209	FBgn0038912	CG6656	FBgn0046763	CG17278	FBgn0034053	Cyp4aa1	FBgn0032329	Art8
FBgn0034335	GstE1	FBgn0261552	ps	FBgn0003118	pnt	FBgn0030482	CG1673	FBgn0038126	CG8483	FBgn0040299	Myo28B1
FBgn0026314	Ugt35B1	FBgn0033755	CG8594	FBgn0052103	CG32103	FBgn0030617	CG9095	FBgn0039611	Nepl18	FBgn0037439	CG10286
FBgn0002284	Prosbeta6	FBgn0037248	Spargel	FBgn0265998	Doa	FBgn0036732	Oatp74D	FBgn0053470	BaraA1	FBgn0040319	Gclc
FBgn0028691	Rpn9	FBgn0023215	Mnt	FBgn0042696	NfI	FBgn0030300	Sk1	FBgn0051710	CG31710	FBgn0005278	Sam-S
FBgn0052283	Drsl3	FBgn0011207	pelo	FBgn0264494	CG17646	FBgn0014417	CG13397	FBgn0028426	RNaseZ	FBgn0036254	CG5645
FBgn0015035	Cyp4e3	FBgn0023216	Parg	FBgn0262716	Arp3	FBgn0034538	CG16799	FBgn0036259	CG9760	FBgn0038601	Polr1E
FBgn0015714	Cyp6a17	FBgn0033538	CG11883	FBgn0034504	CG8929	FBgn0038683	CG11779	FBgn0039816	CG11317	FBgn0031678	Nepl3
FBgn0263132	Cht6	FBgn0036030	CG6767	FBgn0038279	Sdr	FBgn0005640	Eip63E	FBgn0039817	CG15553	FBgn0039621	CG14518
FBgn0005626	ple	FBgn0265297	pAbp	FBgn0033224	Nop17l	FBgn0001255	ImpE3	FBgn0040877	CG12994	FBgn0039667	FipoQ
FBgn0016694	Pdp1	FBgn0030234	CG15211	FBgn0031645	CG3036	FBgn0033000	CG14464	FBgn0033728	Cpr49Ae	FBgn0004623	Gbeta76C
FBgn0016076	vri	FBgn0029996	Ubc-E2H	FBgn0051760	CG31760	FBgn0010611	Hmgs	FBgn0034218	CG18467	FBgn0003748	Treh
FBgn0027492	wdb	FBgn0038363	Acyp2	FBgn0263395	hppy	FBgn0032330	Samuel	FBgn0034528	CG11180	FBgn0036754	CG5589
FBgn0004889	tws	FBgn0001994	crp	FBgn0004369	Ptp99A	FBgn0028956	mthl3	FBgn0051324	Cipc	FBgn0026252	msk
FBgn0039298	to	FBgn0074545	CG1746	FBgn0267001	Ten-a	FBgn0030114	CG17754	FBgn0085209	CG34180	FBgn0036514	CG12301
FBgn0020236	ATPCL	FBgn0068383	CG1746	FBgn0035558	CG11357	FBgn0003463	sog	FBgn0259481	Mob2	FBgn0031542	CG15414
FBgn0026077	Gasp	FBgn0039830	CG1746	FBgn0002938	ninaC	FBgn0038248	CG7886	FBgn0004169	up	FBgn0032109	CG17005
FBgn0011693	Pdh	FBgn0002868	MtnA	FBgn0021764	sdk	FBgn0035165	CG13887	FBgn0034010	CG8157	FBgn0033741	CG8545
FBgn0010246	Myo61F	FBgn0262167	ana1	FBgn0265767	zyd	FBgn0033730	Cpr49Ag	FBgn0051683	CG31683	FBgn0261286	Mat89Ba
FBgn0031998	SLC5A11	FBgn0017581	Lk6	FBgn0032198	eEF1delta	FBgn0039094	CG10184	FBgn0002938	ninaC	FBgn0263510	nclb
FBgn0259938	cwo	FBgn0262736	Vha16	FBgn0032210	CYLD	FBgn0027556	CG4928	FBgn0036757	Ir75a	FBgn0037073	Tsr1
FBgn0020445	E23	FBgn0031629	CG3244	FBgn0260995	dpr21	FBgn0029646	CG14423	FBgn0050109	CG30109	FBgn0032803	CG13082
FBgn0283461	Drs	FBgn0265523	Smr	FBgn0011206	bol	FBgn0036391	CG17364	FBgn0051189	CG31189	FBgn0035541	CG15019
FBgn0001149	GstD1	FBgn0016930	smi35A	FBgn0003721	Tm1	FBgn0039319	CG13659	FBgn0260866	dnr1	FBgn0033557	CG12325
FBgn0046114	Gclm	FBgn0260932	CG13190	FBgn0266084	Fhos	FBgn0039315	CG13658	FBgn0033208	mRpL52	FBgn0033661	CG13185
FBgn0040319	Gclc	FBgn0002413	dco	FBgn0036834	CG6836	FBgn0032166	CG4619	FBgn0034051	Mlf	FBgn0019938	Polr1A
FBgn0020496	CtBP	FBgn0263120	l(2)44DEa	FBgn0261984	ire1	FBgn0038402	Fer2	FBgn0036187	RIOK1	FBgn0023076	Clk
FBgn0011656	Mef2	FBgn0004861	ph-p	FBgn0285963	CG46339	FBgn0036501	CG7272	FBgn0035989	Atat	FBgn0032919	CG9253
FBgn0029752	TrxT	FBgn0036398	CG9007	FBgn0039647	jus	FBgn0028371	jbug	FBgn0034063	CG8389	FBgn0037391	CG2017
FBgn0037170	Trxr-2	FBgn0084933	CG9007	FBgn0033644	Tret1-2	FBgn0037060	CG10508	FBgn0036741	anchor	FBgn0259918	inaF-B
FBgn0013323	Ptth	FBgn0051522	CG31522	FBgn0039163	CG5515	FBgn0010408	RpS9	FBgn0038733	CG11407	FBgn0034214	CG6550
FBgn0036568	ATPsynbetaL	FBgn0004390	Gap1	FBgn0036165	chrb	FBgn0262975	cnc	FBgn0263457	asRNA:CR43480	FBgn0036778	Cyp312a1
FBgn0005655	PCNA	FBgn0011817	nmo	FBgn0051352	Unc-115a	FBgn0043903	dome	FBgn0031821		FBgn0004574	Rop
FBgn0027358	Tim9b	FBgn0026411	Lim1	FBgn0050044	s-cup	FBgn0025680	cry	FBgn0031836	CG11050	FBgn0030504	CG2691
FBgn0033426	CG1814	FBgn0041629	CG1787	FBgn0035497	CG14995	FBgn0003068	per	FBgn0033603	Cpr47Ef	FBgn0034073	CG8414
FBgn0035726	CG9953	FBgn0038880	CG10823	FBgn0050419	CG30419	FBgn0035041	CG13594	FBgn0036124	CG7839	FBgn0035400	CG11537
FBgn0037288	CG14661	FBgn0011656	Mef2	FBgn0051660	smog	FBgn0036369	CG10089	FBgn0037290	CG1124	FBgn0037137	Nopp140
FBgn0031011	CG8034	FBgn0039938	Sox102F	FBgn0036369	CG10089	FBgn0028497	CG3530	FBgn0038494	beat-IIb	FBgn0037489	CG1234
FBgn0022709	Adk1	FBgn0086687	desat1	FBgn0263219	Dscam4	FBgn0034643	CG10321	FBgn0038631	CG7695	FBgn0000239	bur
FBgn0045064	bwa	FBgn0029148	NHP2	FBgn0260486	Ziz	FBgn0003312	sad	FBgn0038858	CG5793	FBgn0035969	CG4476
FBgn0010238	Lac	FBgn0033782	Sug	FBgn0032202	REPTOR-BP	FBgn0004959	phm	FBgn0039640	superdeath	FBgn0037835	CG14687
FBgn0038916	dnd	FBgn0051216	CG31216	FBgn0042138	CG18815	FBgn0039073	CG4408	FBgn0051118	RabX4	FBgn0051235
FBgn0086676	spin	FBgn0085436	Not1	FBgn0000376	crm	FBgn0003867	tsl	FBgn0003861	trp	FBgn0262517	Ltn1
FBgn0041111	lilli	FBgn0038475	Keap1	FBgn0028370	kek3	FBgn0000449	dib	FBgn0032477	Alg7	FBgn0044047	Ilp6
FBgn0043070	MESK2	FBgn0050394	CG30394	FBgn0267390	dop	FBgn0038682	CG5835	FBgn0034734	CG4554	FBgn0259937	Nop60B
FBgn0035385	FMRFaR	FBgn0024315	Picot	FBgn0004118	nAChRbeta2	FBgn0033919	CG8547	FBgn0035171	CG12502	FBgn0011361	ND-ACP
FBgn0039311	CG10513	FBgn0259937	Nop60B	FBgn0038532	CG14322	FBgn0038647	CG14302	FBgn0038912	CG6656	FBgn0011661	Moe
FBgn0011584	Trp1	FBgn0037020	CG4289	FBgn0004390	RasGAP1	FBgn0050460	CG30460	FBgn0036764	CG5535	FBgn0032701	CG10341
FBgn0035688	fmt	FBgn0033423	CG1809	FBgn0032221	Schip1	FBgn0034187	CG6967	FBgn0050345	CG30345	FBgn0086451	l(2)k09022
FBgn0000635	Fas2	FBgn0085450	Snoo	FBgn0035914	CG6282	FBgn0051436	CG31436	FBgn0259167	CG42272	FBgn0283658	muc
FBgn0035397	PAN3	FBgn0037786	CG5361	FBgn0050428	CG30428	FBgn0041585	olf186-F	FBgn0036053	iPLA2-VIA	FBgn0032050	CG13096
FBgn0031836	CG11050	FBgn0010241	Mdr50	FBgn0020621	Pkn	FBgn0264979	CG4267	FBgn0037544	CG11035	FBgn0032752	CG10702
FBgn0029679	CG2901	FBgn0033638	CG9005	FBgn0013759	CASK	FBgn0038535	alt	FBgn0083167	Neb-cGP	FBgn0085209	CG34180
FBgn0023526	CG2865	FBgn0261113	CG17836	FBgn0051122	CG31122	FBgn0020762	Atet	FBgn0086690	Plp	FBgn0085732	CR40190
FBgn0032197	ova	FBgn0083814	CG17836	FBgn0262740	Evi5	FBgn0000143	at	FBgn0259918	inaF-B	FBgn0266580	Gp210
FBgn0032507	CG9377	FBgn0064293	CG17836	FBgn0020414	Idgf3	FBgn0030612	CG5599	FBgn0284408	trol	FBgn0022069	Nnp-1
FBgn0035986	CG4022	FBgn0260794	CG14656	FBgn0011289	TfIIA-L	FBgn0025814	Mgstl	FBgn0015776	nrv1	FBgn0028426	RNaseZ
FBgn0004652	fru	FBgn0004363	porin	FBgn0000479	dnc	FBgn0039325	CG10560	FBgn0024995	CG2680	FBgn0029999	CG1575
FBgn0035232	CG12099	FBgn0262511	Vha44	FBgn0023416	Ac3	FBgn0031126	Cyp6v1	FBgn0035022	CG11413	FBgn0031865	Nha1
FBgn0036697	rogdi	FBgn0264962	Pcf11	FBgn0005640	Eip63E	FBgn0043792	CG30427	FBgn0036661	CG9705	FBgn0283472	S6k
FBgn0264815	Pde1c	FBgn0264978	Slh	FBgn0038890	CG7956	FBgn0036441	CG13476	FBgn0039155	Kal1	FBgn0030027	CG1632
FBgn0037037	CG10588	FBgn0032393	CG12264	FBgn0087035	AGO2	FBgn0003983	Vm34Ca	FBgn0284251	l(2)05287	FBgn0034728	rad50
FBgn0032986	CG3262	FBgn0016078	wun	FBgn0039916	Ekar	FBgn0035954	Doc3	FBgn0015600	toc	FBgn0035948	CG5644
FBgn0052576	CG32576	FBgn0053526	PNUTS	FBgn0032136	Apoltp	FBgn0002868	MtnA	FBgn0031327	CG5397	FBgn0036460	CG5114
FBgn0036415	CG7768	FBgn0000064	Ald	FBgn0086778	nAChRalpha7	FBgn0261560	Thor	FBgn0031418	CG3609	FBgn0260866	dnr1
FBgn0264693	ens	FBgn0026418	Hsc70Cb	FBgn0267978	ap	FBgn0267488	Mcr	FBgn0033377	Pgm2a	FBgn0026196	nop5
FBgn0034072	Dg	FBgn0039831	CG12054	FBgn0284408	trol	FBgn0001297	kay	FBgn0036004	Jarid2	FBgn0032691	Atac2
FBgn0015791	Rab14	FBgn0039882	CG11576	FBgn0031473	CG3104	FBgn0025186	ari-2	FBgn0036680	Cpr73D	FBgn0036187	RIOK1
FBgn0051108	TTLL5	FBgn0035266	CG7995	FBgn0026479	Drp1	FBgn0041184	Socs36E	FBgn0037950	HisCl1	FBgn0053505	U3-55K
FBgn0029854	CG3566	FBgn0259735	CG42389	FBgn0259736	CG42390	FBgn0014396	tim	FBgn0061515	endos	FBgn0086912	mbm
FBgn0003118	pnt	FBgn0004656	fs(1)h	FBgn0031245	CG3625	FBgn0036860	CG14086	FBgn0002772	Mlc1	FBgn0013771	Cyp6a9
FBgn0031893	MICU1	FBgn0031885	Mnn1	FBgn0085414	dpr12	FBgn0023549	Mct1	FBgn0032414	CG17211	FBgn0027330	l(1)G0020
FBgn0035424	Larp4B	FBgn0284243	betaTub56D	FBgn0029506	Tsp42Ee	FBgn0086251	del	FBgn0037063	CG9391	FBgn0035213	CG2199
FBgn0035710	SP1173	FBgn0033609	fbl6	FBgn0085419	Rgk2	FBgn0043364	cbt	FBgn0039017	CG6985	FBgn0037007	BNIP3
FBgn0264494	CG17646	FBgn0037874	Tctp	FBgn0259822	Ca-beta	FBgn0019650	toy	FBgn0053958	CG33958	FBgn0038746	Surf6
FBgn0260462	CG12163	FBgn0264493	rdx	FBgn0262123	l(2)41Ab	FBgn0263873	sick	FBgn0261545	CG42663	FBgn0085396	CG34367
FBgn0038282	dpr9	FBgn0034240	MESR4	FBgn0011817	nmo	FBgn0023441	fus	FBgn0034511	GNBP-like3	FBgn0261402	Ir75b
FBgn0033639	CG9003	FBgn0030611	CG15027	FBgn0011224	heph	FBgn0033679	CG8888	FBgn0034641	mahj	FBgn0266414	lncRNA:CR45054
FBgn0051145	CG31145	FBgn0050421	CG30421	FBgn0035978	UGP	FBgn0003733	tor	FBgn0038381	EndoU	FBgn0017567	ND-23
FBgn0000259	CkIIbeta	FBgn0064435	CG30421	FBgn0004049	yrt	FBgn0037547	CG7910	FBgn0040319	Gclc	FBgn0029133	REG
FBgn0050389	CG30389	FBgn0064534	CG30421	FBgn0022987	qkr54B	FBgn0035085	CG3770	FBgn0086687	Desat1	FBgn0031436	ND-B17.2
FBgn0051092	LpR2	FBgn0064290	CG30421	FBgn0031299	CG4629	FBgn0036393	CG17362	FBgn0259876	Cap-G	FBgn0034128	CG4409
FBgn0053512	dpr4	FBgn0039561	CG4963	FBgn0086532	Spt-I	FBgn0039774	CDase	FBgn0259938	cwo	FBgn0034706	CG11275
FBgn0014388	sty	FBgn0025638	Roc1a	FBgn0039507	mrt	FBgn0038115	CG7966	FBgn0000459	disco	FBgn0039711	CG7824
FBgn0037061	CG12975	FBgn0030975	CG7349	FBgn0011656	Mef2	FBgn0038420	CG10311	FBgn0031561	IM33	FBgn0034496
FBgn0264493	rdx	FBgn0080279	CG7349	FBgn0250823	gish	FBgn0035049	Mmp1	FBgn0003189	r	FBgn0036259	CG9760
FBgn0051550	CG31550	FBgn0020279	lig	FBgn0003071	Pfk	FBgn0036759	CG5577	FBgn0003721	Tm1	FBgn0037371	Sym
FBgn0052425	CG32425	FBgn0030049	Trf4-1	FBgn0260659	CG42542	FBgn0035112	CG13877	FBgn0004240	DptA	FBgn0038461	EMC2B
FBgn0265630	sno	FBgn0027091	CG8431	FBgn0000581	E(Pc)	FBgn0030985	Obp18a	FBgn0030955	CG6891	FBgn0039828	CG1542
FBgn0039214	puf	FBgn0021800	l(2)k16918	FBgn0036144	GlcAT-P	FBgn0030940	CG15040	FBgn0032050	CG13096	FBgn0052225	CG32225
FBgn0026059	Mhcl	FBgn0263396	sqd	FBgn0036918	Pfdn6	FBgn0037186	CG11241	FBgn0033265	coil	FBgn0260006	drd
FBgn0035624	Eaf6	FBgn0005671	Vha55	FBgn0003396	shn	FBgn0037807	CG6293	FBgn0037191	CG14448	FBgn0285910	VhaAC39-1
FBgn0027375	RecQ5	FBgn0001091	Gapdh1	FBgn0024836	stan	FBgn0263782	Hmgcr	FBgn0039081	Irk2	FBgn0010926	l(3)07882
FBgn0026084	cib	FBgn0033421	CG1888	FBgn0004244	Rdl	FBgn0001137	grk	FBgn0040817	CG14132	FBgn0030061	CG1785
FBgn0020391	Nrk	FBgn0020238	14-3-3epsilon	FBgn0004419	me31B	FBgn0052259	CG32259	FBgn0052111	lncRNA:CR32111	FBgn0036035	CG18178
FBgn0032797	Hasp	FBgn0036134	Mnf	FBgn0031170	ABCA	FBgn0000229	bsk	FBgn0262871	lute	FBgn0036838	CG3808
FBgn0038525	CG14329	FBgn0004838	Hrb27C	FBgn0003660	Syb	FBgn0034443	cer	FBgn0263607	l(3)72Dp	FBgn0038439	Cad89D
FBgn0036133	CG7638	FBgn0003576	su(s)	FBgn0027620	Acf	FBgn0036152	CG6175	FBgn0015000	betaggt-I	FBgn0051523	CG31523
FBgn0032741	Sidpn	FBgn0039430	CG5455	FBgn0036374	Spt20	FBgn0030073	CG10962	FBgn0021738	Crg-1	FBgn0261611	CG42700
FBgn0004401	Pep	FBgn0033948	CG12863	FBgn0035528	CG15012	FBgn0051538	CG31538	FBgn0027073	Ugt49B1	FBgn0266581	pit
FBgn0043783	CG32444	FBgn0263391	hts	FBgn0259978	vlc	FBgn0036440	CG17177	FBgn0030587	CG9522	FBgn0002938	ninaC
FBgn0051522	CG31522	FBgn0014002	Pdi	FBgn0283521	lola	FBgn0038851	dmrt93B	FBgn0030588	CG9521	FBgn0003189	r
FBgn0034978	CG3257	FBgn0033935	Sin1	FBgn0051619	nolo	FBgn0035546	CG11345	FBgn0031999	CG8419	FBgn0039183	Dis3
FBgn0028325	Pdha	FBgn0000567	Eip74EF	FBgn0053516	dpr3	FBgn0036921	RhoGDI	FBgn0032925	CG9246	FBgn0044452	Atg2
FBgn0033844	bbc	FBgn0052699	CG32699	FBgn0053234	CG33234	FBgn0014000	Hf	FBgn0025637	SkpA	FBgn0052553	lncRNA:CR32553
FBgn0250869	CG42240	FBgn0003415	skd	FBgn0051163	SKIP	FBgn0023076	Clk	FBgn0031603	CG15432	FBgn0025687
FBgn0023215	Mnt	FBgn0014019	Rh5	FBgn0003495	spz	FBgn0036844	Mkp3	FBgn0032084	CG13101	FBgn0032136	Apoltp
FBgn0042177	Arts	FBgn0261618	CG14066	FBgn0024947	NTPase	FBgn0024734	PRL-1	FBgn0034475	Obp56h	FBgn0033052	SCAP
FBgn0035287	CG13937	FBgn0033486	CG11866	FBgn0030412	tomosyn	FBgn0003741	tra	FBgn0038511	cysu	FBgn0034237	eIF3b
FBgn0030895	CG7135	FBgn0031836	CG11050	FBgn0086359	Invadolysin	FBgn0036040	CG6749	FBgn0039182	CG5728	FBgn0284248	Cyt-c-p
FBgn0001257	ImpL2	FBgn0028670	Vha100-2	FBgn0015777	nrv2	FBgn0038957	CG7059	FBgn0040299	Myo28B1	FBgn0032450	CG5776
FBgn0035505	Teh2	FBgn0013263	Trl	FBgn0034975	enok	FBgn0036165	chrb	FBgn0265663	lncRNA:CR44470	FBgn0039464	CG6330
FBgn0035142	Hipk	FBgn0031359	CG18317	FBgn0030719	eIF5	FBgn0030272	CG15201	FBgn0023076	Clk	FBgn0264907	CG44098
FBgn0032297	CG17124	FBgn0284246	CG7845	FBgn0004242	Syt1	FBgn0033683	CG18343	FBgn0034484	CG11044	FBgn0004387	Klp98A
FBgn0025740	PlexB	FBgn0265623	Su(z)2	FBgn0085421	Epac	FBgn0032218	CG5381	FBgn0035944	CG5021	FBgn0010100	mAcon1
FBgn0051300	CG31300	FBgn0250753	exba	FBgn0026616	alpha-Man-IIb	FBgn0032889	CG9331	FBgn0036935	CG14186	FBgn0030761	CG9784
FBgn0262115	CG17683	FBgn0015222	Fer1HCH	FBgn0005536	Mbs	FBgn0050440	CG30440	FBgn0037391	CG2017	FBgn0033204	CG2065
FBgn0085419	Rgk2	FBgn0003261	Rm62	FBgn0032840	sNPF	FBgn0037016	CG13252	FBgn0053094	Synd	FBgn0033206	DCTN4-p62
FBgn0001128	Gpdh1	FBgn0011725	CG31137	FBgn0033196	CG1358	FBgn0032587	CG5953	FBgn0285912	mah	FBgn0033659	Damm
FBgn0023175	Prosalpha7	FBgn0022959	yps	FBgn0038237	Pde6	FBgn0003366	sev	FBgn0015034	Cyp4e1	FBgn0034267	CG4984
FBgn0038195	CG3061	FBgn0000562	egl	FBgn0052091	CG32091	FBgn0032084	CG13101	FBgn0021847	Ttc7	FBgn0039112	SdhD
FBgn0052450	CG32450	FBgn0030838	CG5445	FBgn0013433	beat-Ia	FBgn0032774	CG17549	FBgn0032008	CG14277	FBgn0267207	lncRNA:CR45647
FBgn0044050	Ilp3	FBgn0000370	Crc	FBgn0052423	shep	FBgn0028375	heix	FBgn0035236	CG12004	FBgn0001091	Gapdh1
FBgn0011288	Snap25	FBgn0036018	CG3335	FBgn0262509	nrm	FBgn0035028	Start1	FBgn0035398	Cht7	FBgn0010497	dmGlut
FBgn0036619	Cpr72Ec	FBgn0003748	Treh	FBgn0031449	CG31689	FBgn0020445	E23	FBgn0037894	Ipo9	FBgn0030853	ND-24
FBgn0000028	acj6	FBgn0243512	puc	FBgn0038143	CG9813	FBgn0033130	Tsp42Ei	FBgn0039543	CROT	FBgn0032167	CG5853
FBgn0053208	Mical	FBgn0036081	CG6559	FBgn0031191	Cp110	FBgn0040743	CG15919	FBgn0085320	CG34291	FBgn0035348	CG16758
FBgn0032210	CYLD	FBgn0278604	dmt	FBgn0264357	SNF4Agamma	FBgn0039048	CG17111	FBgn0261112	APP-BP1	FBgn0038964	Nop56
FBgn0043792	CG30427	FBgn0261938	CG4644	FBgn0015790	Rab11	FBgn0015714	Cyp6a17	FBgn0262517	Ltn1	FBgn0039864	CG11550
FBgn0262737	mub	FBgn0086357	Sec61alpha	FBgn0260442	rhea	FBgn0263490	mld	FBgn0284257	Ttd14	FBgn0262541	CG43095
FBgn0285913	red	FBgn0000308	chic	FBgn0030724	Nipsnap	FBgn0050195	CG30195	FBgn0030028	Corp	FBgn0022288	l(2)09851
FBgn0033663	ERp60	FBgn0038683	CG11779	FBgn0260964	Vmat	FBgn0030394	Cpr11A	FBgn0031902	Wnt6	FBgn0023542	Nmd3
FBgn0013973	Gycbeta100B	FBgn0033391	CG8026	FBgn0261112	APP-BP1	FBgn0262870	axo	FBgn0032415	rho-6	FBgn0033169	CG11123
FBgn0026778	Rad1	FBgn0033476	CG18445	FBgn0034951	CG3860	FBgn0032888	CheB38c	FBgn0036274	CG4328	FBgn0034276	Sardh
FBgn0029949	CG15035	FBgn0260936	Usp36	FBgn0051665	wry	FBgn0034730	ppk12	FBgn0036479	CG13458	FBgn0035600	Cyt-c1
FBgn0259145	CG42260	FBgn0001624	dlg1	FBgn0024315	Picot	FBgn0053054	CG33054	FBgn0050296	RIC-3	FBgn0035707
FBgn0259221	ATP8A	FBgn0027087	Aats-his	FBgn0261611	CG42700	FBgn0034121	CG6262	FBgn0051363	Jupiter	FBgn0051126	CG31126
FBgn0032886	CG9328	FBgn0266019	CG32663	FBgn0002044	swm	FBgn0028892	CG4161	FBgn0051717	CG31717	FBgn0058354	CR40354
FBgn0003748	Treh	FBgn0028387	chm	FBgn0026439	Eaat1	FBgn0053531	Ddr	FBgn0085271	CG34242	FBgn0001330	kz
FBgn0013432	bcn92	FBgn0010265	RpS13	FBgn0038947	sar1	FBgn0001090	bnb	FBgn0259222	CG42322	FBgn0003071	Pfk
FBgn0041604	dlp	FBgn0020251	sfl	FBgn0027279	l(1)G0196	FBgn0004133	blow	FBgn0261560	Thor	FBgn0032819	CG10463
FBgn0029941	CG1677	FBgn0051992	gw	FBgn0053526	PNUTS	FBgn0024187	syd	FBgn0262009	CG42827	FBgn0035763	mrva
FBgn0031384	CG4238	FBgn0051005	CG31005	FBgn0263980	CG43729	FBgn0040340	TRAM	FBgn0262570	CG43110	FBgn0035901	Pus7
FBgn0039178	CG6356	FBgn0022361	Pur-alpha	FBgn0264442	ab	FBgn0033960	CG10151	FBgn0267013	lncRNA:CR45457	FBgn0036380	CG8757
FBgn0014906	Hydr2	FBgn0029820	CG16721	FBgn0020415	Idgf2	FBgn0031260	Spp	FBgn0267966	asRNA:CR46246	FBgn0036656	CG13026
FBgn0035409	CG14963	FBgn0011661	Moe	FBgn0259935	CG42458	FBgn0259168	mnb	FBgn0283461	Drs	FBgn0040066	wds
FBgn0052602	Muc12Ea	FBgn0033544	CG7220	FBgn0039209	REPTOR	FBgn0016076	vri	FBgn0031542	CG15414	FBgn0047205	lncRNA:CR32385
FBgn0036926	CG7646	FBgn0262739	AGO1	FBgn0020279	lig	FBgn0052512	CG32512	FBgn0031948	CG7149	FBgn0033379	Mys45A
FBgn0263773	fok	FBgn0262519	Mi-2	FBgn0035227	Iml1	FBgn0052311	zormin	FBgn0034494	CG10444	FBgn0034440	CG10073
FBgn0040346	CG3704	FBgn0015589	Apc	FBgn0053971	Ir62a	FBgn0036382	CG13737	FBgn0036278	CrzR	FBgn0036688	Fit2
FBgn0033442	CG1690	FBgn0036007	path	FBgn0050463	CG30463	FBgn0051076	CG31076	FBgn0037583	CG9684	FBgn0038002	CG12256
FBgn0037883	CG14701	FBgn0000116	Argk	FBgn0016726	RpL29	FBgn0261393	alpha-Est5	FBgn0040608	CG14246	FBgn0052409	CG32409
FBgn0086372	lap	FBgn0261930	vnd	FBgn0261564	ReepA	FBgn0032658	CG5681	FBgn0051320	HEATR2	FBgn0003162	Pu
FBgn0001077	ftz	FBgn0266717	Bruce	FBgn0036039	Naa60	FBgn0003396	shn	FBgn0052553	lncRNA:CR32553	FBgn0016930	Dyrk2
FBgn0039055	Rassf	FBgn0004828	His3.3B	FBgn0039927	CG11155	FBgn0046999	CG6429	FBgn0261632	lncRNA:CR42715	FBgn0031851	Aatf
FBgn0283681	Tcs3	FBgn0284257	CG30118	FBgn0003429	slo	FBgn0032451	spict	FBgn0265180	CG44245	FBgn0051778	CG31778
FBgn0004919	gol	FBgn0023143	Uba1	FBgn0261046	Dscam3	FBgn0029804	CG3097	FBgn0027341		FBgn0004117	Tm2
FBgn0030276	Dlic	FBgn0283499	InR	FBgn0263120	Acsl	FBgn0016917	Stat92E	FBgn0030829	CG12998	FBgn0019643
FBgn0031449	CG31689	FBgn0032363	CG6509	FBgn0031914	CG5973	FBgn0033387	CG8008	FBgn0030976	CG7378	FBgn0030855	CG5800
FBgn0265784	CrebB	FBgn0010583	dock	FBgn0023095	Caps	FBgn0261456	hpo	FBgn0032136	Apoltp	FBgn0036018	CG3335
FBgn0037912	sea	FBgn0041111	lilli	FBgn0033631	Sod3	FBgn0039896	yellow-h	FBgn0036272	Sms	FBgn0036360	CG10713
FBgn0030897	Frq1	FBgn0022160	Gpo-1	FBgn0265003	koi	FBgn0052115	CG32115	FBgn0037976	Tk	FBgn0038820	CG4000
FBgn0284254	Impbeta11	FBgn0004374	neb	FBgn0033661	CG13185	FBgn0050278	CG30278	FBgn0038080	CG12279	FBgn0038968	CG12499
FBgn0083970	CG34134	FBgn0037365	CG2104	FBgn0053547	Rim	FBgn0037817	Cyp12e1	FBgn0261269	conv	FBgn0041087	wun2
FBgn0035526	CG1316	FBgn0037659	CG11033	FBgn0035677	CG13293	FBgn0029969	CG10932	FBgn0264494	CG17646	FBgn0086604	side-VIII
FBgn0030847	CG12991	FBgn0263144	bin3	FBgn0263112	Mitf	FBgn0031523	CG15408	FBgn0000043	Act42A	FBgn0263406	lncRNA:CR43452
FBgn0283521	lola	FBgn0036010	Ir67a	FBgn0263111	cac	FBgn0045761	CHKov1	FBgn0000723	FER	FBgn0264598	PsGEF
FBgn0001624	dlg1	FBgn0023526	CG2865	FBgn0031649	hoe2	FBgn0039114	Lsd-1	FBgn0001145	Gs2	FBgn0030067	Rbm13
FBgn0010226	GstS1	FBgn0033159	Dscam	FBgn0262081	Csk	FBgn0031974	CG12560	FBgn0002569	Mal-A2	FBgn0030958	CR6900
FBgn0039324	CG10553	FBgn0035538	DopEcR	FBgn0041092	tai	FBgn0011739	wts	FBgn0003423	slgA	FBgn0032298	CG6724
FBgn0035538	DopEcR	FBgn0033853	CG6145	FBgn0001145	Gs2	FBgn0000546	EcR	FBgn0004117	Tm2	FBgn0032857	CG10947
FBgn0001139	gro	FBgn0053144	CG33144	FBgn0051973	Cda5	FBgn0031468	CG2975	FBgn0004577	Pxd	FBgn0039829	CG15561
FBgn0259483	Mob4	FBgn0000289	cg	FBgn0000536	eas	FBgn0264491	how	FBgn0010431	mtrm	FBgn0262982	CG43290
FBgn0052183	Ccn	FBgn0031698	CG14023	FBgn0265959	rdgC	FBgn0036381	CG8745	FBgn0010877	l(3)05822	FBgn0002592	E(spl)m2-BFM
FBgn0259923	2022-09-04	FBgn0026872	CG14777	FBgn0041150	hoe1	FBgn0016694	Pdp1	FBgn0014032	Sptr	FBgn0013972	Gycalpha99B
FBgn0030364	Lsm12a	FBgn0019968	Khc-73	FBgn0035833	CG7565	FBgn0003002	opa	FBgn0015393		FBgn0015622	Cnx99A
FBgn0033958	jef	FBgn0267698	Pak	FBgn0010772	Xe7	FBgn0033696	Cyp6g2	FBgn0015805	HDAC1	FBgn0037144	CG7458
FBgn0005694	Aef1	FBgn0040688	CG12483	FBgn0033639	CG9003	FBgn0032805	CG10337	FBgn0016119	ATPsynCF6	FBgn0037873	SdhC
FBgn0000307	chif	FBgn0262872	milt	FBgn0003256	rl	FBgn0036094	CG14153	FBgn0017581	Lk6	FBgn0039611	Nepl18
FBgn0003656	sws	FBgn0030505	NFAT	FBgn0027544	CG2217	FBgn0025373	Fpps	FBgn0020443	eRF3	FBgn0259713	CG42367
FBgn0010333	Rac1	FBgn0261617	CG15321	FBgn0002921	Atpalpha	FBgn0040089	meso18E	FBgn0020621	Pkn	FBgn0001296	kar
FBgn0003310	S	FBgn0033744	CG12370	FBgn0263456	nwk	FBgn0260003	Dys	FBgn0023479	teq	FBgn0015803	RtGEF
FBgn0004875	enc	FBgn0036998	CG5969	FBgn0013995	Calx	FBgn0250819	CG33521	FBgn0023542	Nmd3	FBgn0021874	Nle
FBgn0265487	mbl	FBgn0035152	CG3386	FBgn0010113	Hdc	FBgn0032693	Cyp310a1	FBgn0024183	vig	FBgn0023525	CG3191
FBgn0039915	Gat	FBgn0028494	CG6424	FBgn0051992	gw	FBgn0040699	CG15024	FBgn0025686	Amnionless	FBgn0031817	HemK1
FBgn0086361	alph	FBgn0004237	Hrb87F	FBgn0033958	jef	FBgn0064123	stg1	FBgn0026056	Rlip	FBgn0033978	Cyp6a23
FBgn0052103	SCaMC	FBgn0016926	Pino	FBgn0010247	Parp	FBgn0243512	puc	FBgn0026089	CG14817	FBgn0034165	CG6435
FBgn0039678	Obp99a	FBgn0250789	alpha-Spec	FBgn0035533	Cip4	FBgn0035264	Oseg4	FBgn0027491	Cdk5alpha	FBgn0039564	Nep7
FBgn0259110	mmd	FBgn0011481	Ssdp	FBgn0263006	SERCA	FBgn0010053	Jheh1	FBgn0028421	Kap3	FBgn0051710	CG31710
FBgn0003371	sgg	FBgn0262582	CG5060	FBgn0285917	sbb	FBgn0039328	CHKov2	FBgn0028425	JhI-21	FBgn0053110	CG33110
FBgn0015399	kek1	FBgn0026086	Adar	FBgn0085376	CG34347	FBgn0023129	aay	FBgn0029147	NtR	FBgn0265262	Vha68-1
FBgn0028577	hfp	FBgn0262114	CG42236	FBgn0052666	Drak	FBgn0010909	msn	FBgn0029831	CG5966	FBgn0002609	E(spl)m3-HLH
FBgn0053181	CG33181	FBgn0264270	Sxl	FBgn0027109	npf	FBgn0052645	CG32645	FBgn0029932	CG4607	FBgn0010105	comm
FBgn0000541	E(bx)	FBgn0263046	CG30492	FBgn0011603	ine	FBgn0037463	djl	FBgn0029955	CG15478	FBgn0015543	snoRNA:Me28S-A1322
FBgn0039465	Tsp97E	FBgn0263077	CG30492	FBgn0264087	Slob	FBgn0035718	CG14820	FBgn0030011	Gbeta5	FBgn0015721	ktub
FBgn0004179	Csp	FBgn0266410	CG30492	FBgn0027066	Eb1	FBgn0036121	CG6310	FBgn0030317	pkm	FBgn0017581	Lk6
FBgn0020880	CG7179	FBgn0032153	CG4537	FBgn0037537	CG2767	FBgn0029914	CG4558	FBgn0031126	Cyp6v1	FBgn0020235	ATPsyngamma
FBgn0031670	SelT	FBgn0260635	th	FBgn0259214	PMCA	FBgn0050011	gem	FBgn0031417	CG3597	FBgn0029672	CG2875
FBgn0010313	corto	FBgn0260960	Baldspot	FBgn0283712	LIMK1	FBgn0011656	Mef2	FBgn0031428	CG9886	FBgn0031559	CG3513
FBgn0013750	Arf51F	FBgn0036837	CG18135	FBgn0027660	blot	FBgn0037779	CG12811	FBgn0031895	CG4497	FBgn0037950	HisCl1
FBgn0086359	Invadolysin	FBgn0035213	CG2199	FBgn0031322	CG5001	FBgn0033820	CG4716	FBgn0031925	Cyp4d21	FBgn0039048	CG17111
FBgn0034928	CG13562	FBgn0034948	CG3825	FBgn0027506	EDTP	FBgn0024980	Syx4	FBgn0032053	mRpL51	FBgn0040600	CG13631
FBgn0029771	CG12730	FBgn0010488	Nat1	FBgn0033739	Dyb	FBgn0053928	CG33928	FBgn0032059	PrBP	FBgn0000592	Est-6
FBgn0040005	CG17883	FBgn0004401	Pep	FBgn0039723	CG15522	FBgn0037069	Cpr78Cc	FBgn0032538	Vajk2	FBgn0010339	128up
FBgn0087035	AGO2	FBgn0261553	CG18490	FBgn0264006	dysc	FBgn0283521	lola	FBgn0032713	Ugt36D1	FBgn0026582	Hmg-2
FBgn0029839	CG4660	FBgn0014010	Rab5	FBgn0033192	Corin	FBgn0021738	Crg-1	FBgn0032773	fon	FBgn0031695	Cyp4ac3
FBgn0037007	CG5059	FBgn0032877	CG2617	FBgn0002778	mnd	FBgn0041094	scyl	FBgn0033169	CG11123	FBgn0034438	CG9416
FBgn0003165	pum	FBgn0038947	sar1	FBgn0264815	Pde1c	FBgn0036821	CG3961	FBgn0033274	CG14757	FBgn0036589	CG13067
FBgn0038733	CG11407	FBgn0263750	CG33936	FBgn0037060	CG10508	FBgn0000442	Pkg21D	FBgn0033354	FANCI	FBgn0002431	hyd
FBgn0052647	CG32647	FBgn0035424	CG11505	FBgn0032815	CG10462	FBgn0035813	CG8492	FBgn0033372	CG13742	FBgn0028671	Vha100-1
FBgn0034070	SP2353	FBgn0033661	CG13185	FBgn0035715	CG10103	FBgn0037433	CG17919	FBgn0033382	Hydr1	FBgn0029935	CG4615
FBgn0034958	CG3907	FBgn0037138	CG7145	FBgn0004903	Rb97D	FBgn0036742	CG7497	FBgn0033464	CG1441	FBgn0031257	CG4133
FBgn0260960	Baldspot	FBgn0285910	VhaAC39	FBgn0034282	Mapmodulin	FBgn0002673	twe	FBgn0033631	Sod3	FBgn0036764	CG5535
FBgn0051072	Lerp	FBgn0020496	CtBP	FBgn0013342	nsyb	FBgn0000719	fog	FBgn0034259	P32	FBgn0037756	CG8507
FBgn0027948	msps	FBgn0028572	qtc	FBgn0028481	CG4341	FBgn0025776	ind	FBgn0034290	CG5773	FBgn0037908	dpr5
FBgn0015622	Cnx99A	FBgn0041092	tai	FBgn0000667	Actn	FBgn0031322	CG5001	FBgn0034356	Pepck2	FBgn0038597	CG8064
FBgn0263102	psq	FBgn0004598	Fur2	FBgn0040056	CG17698	FBgn0011722	Tig	FBgn0034728	rad50	FBgn0040262	Ugt37C2
FBgn0004102	oc	FBgn0030675	CG8191	FBgn0086129	snama	FBgn0025631	moody	FBgn0035601	Uev1A	FBgn0003890	betaTub97EF
FBgn0027356	Amph	FBgn0262737	mub	FBgn0038720	CG6231	FBgn0001987	Gli	FBgn0035968	Slc45-1	FBgn0005558	ey
FBgn0040297	Nhe2	FBgn0035211	CG2211	FBgn0044323	Cka	FBgn0067861	Sdic1	FBgn0035969	CG4476	FBgn0031184	CG14615
FBgn0035720	CG10077	FBgn0063485	CG3849	FBgn0020269	mspo	FBgn0035770	pst	FBgn0036620	CG4842	FBgn0031208	CR11023
FBgn0261822	Bsg	FBgn0001218	Hsc70-3	FBgn0264574	Glut1	FBgn0038243	CG8066	FBgn0036686	CG7728	FBgn0032408	CG6712
FBgn0020907	Scp2	FBgn0000546	EcR	FBgn0041182	Tep2	FBgn0028563	sut1	FBgn0037359	MED27	FBgn0034187	Mov10
FBgn0015795	Rab7	FBgn0050497	CG30497	FBgn0032859	Arpc2			FBgn0037439	CG10286	FBgn0034641	mahj
FBgn0053267	CG33267	FBgn0041094	scyl	FBgn0028704	Nckx30C			FBgn0037489	CG1234	FBgn0036121	CG6310
FBgn0039927	CG11155	FBgn0026160	tna	FBgn0285955	cv-c			FBgn0037697	GstZ2	FBgn0037561	CG9630
FBgn0039633	CG11873	FBgn0028482	CG16857	FBgn0267002	unc-104			FBgn0037730	CG9444	FBgn0037926	Elp1
FBgn0005671	Vha55	FBgn0037890	CG17734	FBgn0263397	Ih			FBgn0037777	CG11722	FBgn0039286	dan
FBgn0011760	ctp	FBgn0034861	CG9815	FBgn0010434	cora			FBgn0037822	CG14683	FBgn0003721	Tm1
FBgn0053481	dpr7	FBgn0263930	dally	FBgn0038197	foxo			FBgn0037890	CG17734	FBgn0027601	pdgy
FBgn0034484	CG11044	FBgn0032022	CG14275	FBgn0032940	mondo			FBgn0037926	Elp1	FBgn0028939	NimC2
FBgn0069923	CG41128	FBgn0086686	l(3)L1231	FBgn0085432	pan			FBgn0038002	CG12256	FBgn0030595	CG14406
FBgn0261552	ps	FBgn0038145	Droj2	FBgn0001250	if			FBgn0038053	CG18549	FBgn0033775	Cyp9h1
FBgn0004629	Cys	FBgn0038286	CG6966	FBgn0036773	CG13698			FBgn0038056	CG5961	FBgn0035524	CG11583
FBgn0034638	CG10433	FBgn0259221	CG42321	FBgn0030812	wcy			FBgn0038198	Npc2b	FBgn0035673	CG6602
FBgn0035499	Chd64	FBgn0002543	lea	FBgn0267385	PyK			FBgn0038371	Pbp45	FBgn0036886	CG9300
FBgn0264607	CaMKII	FBgn0002525	Lam	FBgn0038826	Syp			FBgn0038474	mRpS11	FBgn0037295	dpr16
FBgn0015222	Fer1HCH	FBgn0031399	Mio	FBgn0051710	CG31710			FBgn0038525	CG14329	FBgn0037807	CG6293
FBgn0002521	pho	FBgn0052373	CG32373	FBgn0037831	Cap-H2			FBgn0038581	CG14314	FBgn0037834	Art1
FBgn0285925	Fas1	FBgn0264785	Hph	FBgn0011260	Sema2a			FBgn0038601	Polr1E	FBgn0037921	Zaf1
FBgn0002565	Lsp2	FBgn0036621	roq	FBgn0283658	muc			FBgn0038720	CG6231	FBgn0038803	CG5191
FBgn0031689	Cyp28d1	FBgn0022349	CG1910	FBgn0261387	CG17528			FBgn0038752	CG4462	FBgn0039882	Rift
FBgn0259176	bun	FBgn0037846	CG6574	FBgn0000308	chic			FBgn0038879	CG17298	FBgn0083123	Uhg5
FBgn0029814	CG15765	FBgn0052369	CG32369	FBgn0026262	bip2			FBgn0038914	fit	FBgn0250906	Pgk
FBgn0040230	dbo	FBgn0031883	CG11266	FBgn0260026	CG42494			FBgn0038938	CG7084	FBgn0261881	Ankrd49
FBgn0011273	Acam	FBgn0029895	CG14441	FBgn0029864	CG15894			FBgn0038986	sit	FBgn0010173	RpA-70
FBgn0039900	Syt7	FBgn0069809	CG1414	FBgn0010473	tutl			FBgn0039130	CG5854	FBgn0027596	Kank
FBgn0005586	Rab3	FBgn0024251	CG1414	FBgn0266758	Esyt2			FBgn0039251	Trf4-2	FBgn0028342	ATPsyndelta
FBgn0039349	Ssadh	FBgn0261278	grp	FBgn0029676	HIP-R			FBgn0039350	jigr1	FBgn0031970	CG7227
FBgn0032666	CG5758	FBgn0026252	msk	FBgn0034978	CG3257			FBgn0039427	CG5447	FBgn0033994	CG7544
FBgn0013334	Sap47	FBgn0283473	Pk17E	FBgn0053144	CG33144			FBgn0039564	Nep7	FBgn0035490	CG1136
FBgn0260442	rhea	FBgn0003209	raw	FBgn0005558	ey			FBgn0039678	Obp99a	FBgn0039017	CG6985
FBgn0015577	alpha-Est9	FBgn0000568	Eip75B	FBgn0263199	Galk			FBgn0039719	CG15515	FBgn0039084	CG10175
FBgn0041092	tai	FBgn0053229	CG16971	FBgn0050361	mtt			FBgn0039734	Tace	FBgn0040467	Dlip1
FBgn0044511	mRpS21	FBgn0262109	CG16971	FBgn0000723	FER			FBgn0040228	DCTN5-p25	FBgn0266869	asRNA:CR45330
FBgn0039559	NSD	FBgn0003557	Su(dx)	FBgn0039054	Cow			FBgn0040832	CG8012	FBgn0003502	Btk29A
FBgn0039379	CG5886	FBgn0034259	CG6459	FBgn0085385	bma			FBgn0043806	CG32032	FBgn0004368	Ptp4E
FBgn0031801	CG9498	FBgn0027493	CG17273	FBgn0261794	kcc			FBgn0051036	CG31036	FBgn0015034	Cyp4e1
FBgn0261112	APP-BP1	FBgn0034655	CG10307	FBgn0020236	ATPCL			FBgn0051205	CG31205	FBgn0026409	Mpcp2
FBgn0030683	Mvd	FBgn0002626	RpL32	FBgn0042693	wrd			FBgn0051352	Unc-115a	FBgn0031888	Pvf2
FBgn0022768	Pp2C1	FBgn0033677	CG8321	FBgn0262518	Rab8			FBgn0051694	Ifrd1	FBgn0032796	cyst
FBgn0037659	Kdm2	FBgn0016696	Pitslre	FBgn0000721	for			FBgn0051712	CG31712	FBgn0036537	CG18081
FBgn0085412	kmr	FBgn0030412	tomosyn	FBgn0030838	CG5445			FBgn0052100	CG32100	FBgn0037652	CG11980
FBgn0037094	CG7611	FBgn0035625	Blimp-1	FBgn0037556	CG9636			FBgn0052104	CG32104	FBgn0037788	CAH7
FBgn0000636	Fas3	FBgn0000581	E(Pc)	FBgn0036059	nudE			FBgn0052855	CG32855	FBgn0037891	CG5214
FBgn0035132	mthl10	FBgn0038197	foxo	FBgn0031816	Rchy1			FBgn0052865	lncRNA:alphagamma-element:CR32865	FBgn0040074	retinin
FBgn0014340	mof	FBgn0035142	hipk	FBgn0043703	Dere\su(w[a])			FBgn0053181	CG33181	FBgn0261808	cu
FBgn0011648	Mad	FBgn0030748	CG4394	FBgn0031228	ND-15			FBgn0062413	Ctr1A	FBgn0261832	CG42764
FBgn0011259	Sema1a	FBgn0068013	CG4394	FBgn0022349	CG1910			FBgn0063649	CG6006	FBgn0284408	trol
FBgn0020299	stumps	FBgn0031149	CG1518	FBgn0001220	Hsc70-5			FBgn0067905	Dso2	FBgn0005636	nvy
FBgn0010269	Dsor1	FBgn0028550	A3-3	FBgn0035400	CG11537			FBgn0085433	CG34404	FBgn0010770	ppan
FBgn0004575	Syn	FBgn0033716	Den1	FBgn0003345	sd			FBgn0086359	Invadolysin	FBgn0011207	pelo
FBgn0033387	CG8008	FBgn0035001	slik	FBgn0264270	Sxl			FBgn0260458	PGRP-LD	FBgn0015393
FBgn0261403	sxc	FBgn0010651	l(2)08717	FBgn0034136	Dat			FBgn0260742	CG12213	FBgn0027291	Idh3a
FBgn0038428	CG14894	FBgn0029095	aru	FBgn0260749	Utx			FBgn0261402	Ir75b	FBgn0030654	CG15643
FBgn0031999	CG8419	FBgn0038325	Atg4	FBgn0024804	Dbp80			FBgn0261705	CG42741	FBgn0030964	Pvf1
FBgn0025684	MFS18	FBgn0263006	Ca-P60A	FBgn0035526	CG1316			FBgn0261984	Ire1	FBgn0033454	CG1671
FBgn0030041	CG12116	FBgn0266557	kis	FBgn0020496	CtBP			FBgn0262540	CG43094	FBgn0034566	CG9313
FBgn0010265	RpS13	FBgn0283494	Adk2	FBgn0030693	CG8974			FBgn0262717	Skeletor	FBgn0035833	CG7565
FBgn0261788	Ank2	FBgn0037715	CG9399	FBgn0266347	nAChRalpha4			FBgn0262955	Polr2B	FBgn0036369	CG10089
FBgn0033504	CAP	FBgn0261283	HLH106	FBgn0261822	Bsg			FBgn0264475	lncRNA:CR43883	FBgn0037877	CG6689
FBgn0033315	beta3GalTII	FBgn0001248	Idh	FBgn0259212	cno			FBgn0265070	asRNA:CR44181	FBgn0039759	CG9733
FBgn0034264	Dlish	FBgn0051729	CG31729	FBgn0053558	mim			FBgn0265177	CG44242	FBgn0051664	CG31664
FBgn0037702	CG8176	FBgn0035253	CG7971	FBgn0035523	Ctl1			FBgn0266145	lncRNA:CR44851	FBgn0052641	CG32641
FBgn0032330	Samuel	FBgn0028327	l(1)G0320	FBgn0034002	CG8079			FBgn0266417	ringer	FBgn0027375	RecQ5
FBgn0000810	fs(1)K10	FBgn0003071	Pfk	FBgn0039936	Gyf			FBgn0266428	asRNA:CR43463	FBgn0029148	NHP2
FBgn0030218	CG1628	FBgn0022893	Df31	FBgn0052647	CG32647			FBgn0267023	asRNA:CR45467	FBgn0029930	CG12541
FBgn0036373	Tgi	FBgn0265276	l(3)neo38	FBgn0016031	lama			FBgn0284253	LeuRS	FBgn0030187	CG2961
FBgn0029003	mab-21	FBgn0011672	Mvl	FBgn0012036	Aldh					FBgn0030431	CG4407
FBgn0020412	JIL-1	FBgn0259685	crb	FBgn0052654	Sec16					FBgn0030520	Pdcd4
FBgn0032305	CG6700	FBgn0031379	CG7289	FBgn0083950	side-VI					FBgn0032116	Mco1
FBgn0051869	CG31869	FBgn0030878	CG6769	FBgn0036043	CG8177					FBgn0036302	sowah
FBgn0036837	CG18135	FBgn0015791	Rab14	FBgn0031257	CG4133					FBgn0036376	Liprin-beta
FBgn0029874	CG3342	FBgn0003676	Cct1	FBgn0038542	TyrR					FBgn0039817	CG15553
FBgn0027513	ana2	FBgn0010100	Acon	FBgn0085407	Pvf3					FBgn0041191	Rheb
FBgn0023172	RhoGEF2	FBgn0038872	NELF-A	FBgn0266000	CG44774					FBgn0045035	tefu
FBgn0034437	CG10051	FBgn0043362	bchs	FBgn0032988	Tif-IA					FBgn0259219	CG42319
FBgn0033980	Cyp6a20	FBgn0033547	CG12935	FBgn0067783	DPCoAC					FBgn0002778	mnd
FBgn0038321	CG6218	FBgn0031213	galectin	FBgn0014010	Rab5					FBgn0015541
FBgn0261714	Cpn	FBgn0264492	CkIIalpha	FBgn0003392	shi					FBgn0027506	EDTP
FBgn0003654	sw	FBgn0036194	CG11652	FBgn0030276	Dlic					FBgn0029769	frma
FBgn0032329	Art8	FBgn0053094	Synd	FBgn0002121	l(2)gl					FBgn0030503	Tango2
FBgn0032536	Ance-3	FBgn0039632	cul-5	FBgn0032402	CG14945					FBgn0036619	Cpr72Ec
FBgn0040366	CG11398	FBgn0035600	CG4769	FBgn0053113	Rtnl1					FBgn0037292	plh
FBgn0037741	CG16908	FBgn0078420	CG4769	FBgn0259682	Jabba					FBgn0037543	CG10903
FBgn0032421	crok	FBgn0068320	CG3983	FBgn0027492	wdb					FBgn0039487	gb
FBgn0031766	CG9117	FBgn0038473	CG3983	FBgn0261553	CG42671					FBgn0050467	CG30467
FBgn0036450	Tdrd3	FBgn0039492	CG6051	FBgn0035207	Herc4					FBgn0259742	CG42360
FBgn0036942	CG7328	FBgn0020412	JIL-1	FBgn0035719	tow					FBgn0260746	Ect3
FBgn0016641	PTP-ER	FBgn0028341	l(1)G0232	FBgn0039056	cenB1A					FBgn0263512	Vsx2
FBgn0050385	CG30385	FBgn0010488	NAT1	FBgn0000547	ed					FBgn0263911	COX8
FBgn0002707	mei-9	FBgn0014184	Oda	FBgn0010215	alpha-Cat					FBgn0264987	lncRNA:CR44138
FBgn0263237	Cdk7	FBgn0267912	CanA-14F	FBgn0259700	CG42354					FBgn0265104	lncRNA:CR44206
FBgn0034479	CG8654	FBgn0264357	SNF4Agamma	FBgn0051211	CG31211					FBgn0001994	crp
FBgn0051675	CG31675	FBgn0053129	CG33129	FBgn0037989	ATP8B					FBgn0003861	trp
FBgn0052095	CG32095	FBgn0011676	Nos	FBgn0026059	Mhcl					FBgn0027537	Nup93-1
FBgn0033981	Cyp6a21	FBgn0030026	sni	FBgn0261020	wol					FBgn0030481	CG1662
FBgn0039623	CG1951	FBgn0087013	Karybeta3	FBgn0033919	CG8547					FBgn0031942	CG7203
FBgn0053213	CG33213	FBgn0020910	RpL3	FBgn0034897	Sesn					FBgn0032040	CG13386
FBgn0025802	Sbf	FBgn0015521	oho23B	FBgn0039863	CG1815					FBgn0033760	CG8785
FBgn0027621	Pfrx	FBgn0001086	fzy	FBgn0261549	rdgA					FBgn0034590	Magi
FBgn0260959	MCPH1	FBgn0033075	Pld	FBgn0004784	inaC					FBgn0035951	CG5068
FBgn0003256	rl	FBgn0263987	yu	FBgn0261836	Msp300					FBgn0036272	Sms
FBgn0046685	Wsck	FBgn0016977	spen	FBgn0033313	Cirl					FBgn0036500	CG7275
FBgn0085380	CG34351	FBgn0027872	rdgBbeta	FBgn0037679	Aduk					FBgn0039155	Kal1
FBgn0033135	Tsp42En	FBgn0034282	Mapmodulin	FBgn0031997	PGAP5					FBgn0051779	Acp24A4
FBgn0031313	CG5080	FBgn0003375	Sgs5	FBgn0036501	CG7272					FBgn0250871	pot
FBgn0035802	Pura	FBgn0024985	CG11448	FBgn0016694	Pdp1					FBgn0262955	Polr2B
FBgn0030930	Pgant7	FBgn0004177	mts	FBgn0285944	para					FBgn0265813	lncRNA:CR44602
FBgn0031752	CG9044	FBgn0051145	CG31145	FBgn0039464	CG6330					FBgn0266452	CTPsyn
FBgn0036360	CG10713	FBgn0034644	CG10082	FBgn0032797	Hasp					FBgn0024995	CG2680
FBgn0024806	DIP2	FBgn0028970	betaggt-II	FBgn0284252	Letm1					FBgn0030234	CG15211
FBgn0029944	Dok	FBgn0259745	wech	FBgn0033052	SCAP					FBgn0037697	GstZ2
FBgn0029693	CG6379	FBgn0032694	MESR3	FBgn0005677	dac					FBgn0039595	AstA-R2
FBgn0032973	CG6675	FBgn0033872	CG6329	FBgn0038074	Gnmt					FBgn0050289	CG30289
FBgn0002641	mal	FBgn0260943	Rbp6	FBgn0017581	Lk6					FBgn0052137	CG32137
FBgn0033631	Sod3	FBgn0039130	CG5854	FBgn0037093	Cdk12					FBgn0053172	CG33172
FBgn0283659	THG	FBgn0034705	CG11170	FBgn0022764	Sin3A					FBgn0004374	neb
FBgn0003638	su(w[a])	FBgn0038647	CG14302	FBgn0034135	Syn2					FBgn0010263	Rbp9
FBgn0031428	CG9886	FBgn0000565	Eip71CD	FBgn0038037	Cyp9f2					FBgn0030763	CG9782
FBgn0260991	Incenp	FBgn0005649	Rox8	FBgn0035020	CG13585					FBgn0032713	Ugt36D1
FBgn0038926	CG13409	FBgn0004362	HmgD	FBgn0010548	Aldh-III					FBgn0035236	CG12004
FBgn0038865	cDIP	FBgn0036886	CG9300	FBgn0052016	4E-T					FBgn0036126	Irbp18
FBgn0261380	mRpL37	FBgn0266450	Kr-h1	FBgn0002566	lt					FBgn0036927	Gabat
FBgn0032945	CG8665	FBgn0031831	CG11043	FBgn0066101	LpR1					FBgn0037215	beta-Man
FBgn0037265	spartin	FBgn0070780	CG11043	FBgn0013770	Cp1					FBgn0038989	CG6937
FBgn0024997	CG2681	FBgn0044323	Cka	FBgn0259221	CG42321					FBgn0041713	yellow-c
FBgn0029915	CG14434	FBgn0283427	CG3523	FBgn0015600	toc					FBgn0042179	Ugt305A1
FBgn0030964	Pvf1	FBgn0264087	Slob	FBgn0001078	ftz-f1					FBgn0051294	CG31294
FBgn0038332	CG6136	FBgn0027535	botv	FBgn0262614	pyd					FBgn0265191	Gyg
FBgn0031298	Atg4a	FBgn0002921	Atpalpha	FBgn0284257	Ttd14					FBgn0267790	rump
FBgn0024187	syd	FBgn0259139	glo	FBgn0035879	GAPcenA					FBgn0003278	Polr1B
FBgn0000588	esc	FBgn0004432	Cyp1	FBgn0031374	Wdr62					FBgn0008651	lbl
FBgn0034009	CG8155	FBgn0034500	CG11200	FBgn0023508	Ocrl					FBgn0023527	CG3071
FBgn0261811	pico	FBgn0023507	CG3835	FBgn0035424	Larp4B					FBgn0027296	temp
FBgn0039641	CG14511	FBgn0040737	Tango8	FBgn0032938	CG8671					FBgn0027547	CG1927
FBgn0031284	PGAP2	FBgn0037607	CG8036	FBgn0032196	CG5708					FBgn0027836	Dgp-1
FBgn0036063	CG6674	FBgn0026085	dgt4	FBgn0015803	rtGEF					FBgn0030555	Fbxl4
FBgn0036292	CG10646	FBgn0085201	CG34172	FBgn0010762	simj					FBgn0035293	CG5687
FBgn0030272	CG15201	FBgn0000319	Chc	FBgn0040070	Trx-2					FBgn0036106	CG6409
FBgn0259224	CG42324	FBgn0033987	CG12424	FBgn0037705	mura					FBgn0036337	Adk2
FBgn0035285	CG12025	FBgn0285925	Fas1	FBgn0260003	Dys					FBgn0039321	CG10550
FBgn0034314	nopo	FBgn0053203	CG33203	FBgn0003371	sgg					FBgn0042206	GstD10
FBgn0085279	CG34250	FBgn0038166	CG9588	FBgn0037108	Alg11					FBgn0050044	s-cup
FBgn0033015	d4	FBgn0036199	Bmcp	FBgn0029903	pod1					FBgn0053527	SIFa
FBgn0001084	fy	FBgn0024732	Rep1	FBgn0039900	Syt7					FBgn0261509	haf
FBgn0024994	Ugalt	FBgn0283535	Vha26	FBgn0033744	Dh44-R2					FBgn0261625	GLS
FBgn0051223	CG31223	FBgn0002542	lds	FBgn0067956	Dyak\l(3)neo18					FBgn0262007	CG42825
FBgn0032921	Mpp6	FBgn0028707	Mt2	FBgn0027561	CG18659					FBgn0263748	CG43673
FBgn0039667	FipoQ	FBgn0014906	Hydr2	FBgn0262738	norpA					FBgn0284081	CG46303
FBgn0039312	CG10514	FBgn0001139	CG8384	FBgn0034368	zda					FBgn0002772	Mlc1
FBgn0039098	GILT3	FBgn0004860	ph-d	FBgn0033913	CG8468					FBgn0015011	AhcyL2
FBgn0037635	CG9837	FBgn0035649	CG10483	FBgn0265523	Smr					FBgn0015925	csul
FBgn0029137	Patsas	FBgn0265778	Gef26	FBgn0086358	Tab2					FBgn0027084	LysRS
FBgn0260749	Utx	FBgn0003396	shn	FBgn0033413	prel					FBgn0030739	SWIP
FBgn0031184	CG14615	FBgn0040319	Gclc	FBgn0069969	CG40498					FBgn0031066	COX6B
FBgn0010894	sinu	FBgn0263980	CG34365	#N/A	CR41510					FBgn0031830	COX5B
FBgn0052407	CG32407	FBgn0050273	CG30273	FBgn0261698	SLO2					FBgn0031897	CG13784
FBgn0035985	Cpr67B	FBgn0029525	CG18273	FBgn0020620	RN-tre					FBgn0032785	CG10026
FBgn0047038	ND-13B	FBgn0262559	CG7998	FBgn0032135	GlcAT-S					FBgn0033820	CG4716
FBgn0036248	ssp	FBgn0283442	vas	FBgn0261477	slim					FBgn0033958	jef
FBgn0035359	CG1143	FBgn0259243	Pka-R1	FBgn0265991	Zasp52					FBgn0034243	Ns2
FBgn0026319	Traf4	FBgn0031696	Bub1	FBgn0030976	CG7378					FBgn0034618	CG9485
FBgn0031183	CG14621	FBgn0034583	CG10527	FBgn0010909	msn					FBgn0035575	CG7509
FBgn0002567	Rab32	FBgn0038390	CG5083	FBgn0013997	Nrx-IV					FBgn0036186	CG6071
FBgn0038269	Rrp6	FBgn0038826	CG17838	FBgn0000116	Argk					FBgn0036684	CG3764
FBgn0036918	Pfdn6	FBgn0053113	Rtnl1	FBgn0035987	CG3689					FBgn0036768	CG7402
FBgn0034032	CG8195	FBgn0261547	CG14060	FBgn0265487	mbl					FBgn0036812	Nufip
FBgn0023083	fray	FBgn0084177	CG14060	FBgn0035083	Tina-1					FBgn0037228	CG1092
FBgn0030466	CG15744	FBgn0031530	CG3254	FBgn0011274	Dif					FBgn0038519	Prx3
FBgn0038326	CG5044	FBgn0082598	akirin	FBgn0000083	AnxB9					FBgn0039260	Smg6
FBgn0024975	CG2712	FBgn0013733	shot	FBgn0261509	haf					FBgn0039485	CG17189
FBgn0261385	scra	FBgn0083981	CG34145	FBgn0036566	ClC-c					FBgn0039686	CG15506
FBgn0031111	Obp19c	FBgn0028645	beat-Ib	FBgn0010263	Rbp9					FBgn0051510	CG31510
FBgn0034704	CG6758	FBgn0032189	Ripalpha	FBgn0001128	Gpdh1					FBgn0053159	CG33159
FBgn0027584	CG4757	FBgn0015600	toc	FBgn0039111	PTPMT1					FBgn0262139	trh
FBgn0023130	a6	FBgn0025683	CG3164	FBgn0052225	CG32225					FBgn0000116	Argk1
FBgn0030010	CG10959	FBgn0034379	CG15073	FBgn0024963	GluClalpha					FBgn0004055	uzip
FBgn0000723	FER	FBgn0000273	Pka-C1	FBgn0033782	Sug					FBgn0011701	repo
FBgn0029117	Surf1	FBgn0261836	CG14035	FBgn0040397	CG3655					FBgn0013323	Ptth
FBgn0028919	CG16865	FBgn0084168	CG4764	FBgn0261461	RhoGAP18B					FBgn0021738	Crg-1
FBgn0243512	puc	FBgn0084537	CG4764	FBgn0030613	rab3-GEF					FBgn0028916	CG33090
FBgn0035703	CG8270	FBgn0085069	CG4764	FBgn0032886	CG9328					FBgn0031449	CG31689
FBgn0020261	pcm	FBgn0031310	CG4764	FBgn0038693	unc79					FBgn0031850	Tsp
FBgn0010441	pll	FBgn0004395	unk	FBgn0031150	bves					FBgn0033807	AQP
FBgn0034439	CG10062	FBgn0010313	corto	FBgn0004507	GlyP					FBgn0034447	CG7744
FBgn0050044	s-cup	FBgn0024728	Slip1	FBgn0262103	Sik3					FBgn0034709	Swim
FBgn0035625	Blimp-1	FBgn0005694	Aef1	FBgn0283472	S6k					FBgn0035398	Cht7
FBgn0086347	Myo31DF	FBgn0030400	CG11138	FBgn0029092	ced-6					FBgn0035815	Snmp2
FBgn0039226	Ude	FBgn0028325	l(1)G0334	FBgn0016917	Stat92E					FBgn0036551	CG17029
FBgn0015376	cutlet	FBgn0015805	Rpd3	FBgn0052529	Hers					FBgn0036714	CG7692
FBgn0032481	CG16972	FBgn0086676	spin	FBgn0040011	Slmap					FBgn0037491	CG1227
FBgn0039488	CG6066	FBgn0031516	CG9663	FBgn0068379	Dyak\GE22680					FBgn0038252	BigH1
FBgn0038275	CG3817	FBgn0250838	CG30415	FBgn0265239	Dpse\GA29082					FBgn0038407	CG6126
FBgn0037956	CG6959	FBgn0084323	CG13472	FBgn0000259	CkIIbeta					FBgn0051248	CG31248
FBgn0031631	CG3225	FBgn0036450	CG13472	FBgn0011754	PhKgamma					FBgn0053158	CG33158
FBgn0030178	Naxe	FBgn0259111	Ndae1	FBgn0085412	CG34383					FBgn0261627	CG42710
FBgn0033313	Cirl	FBgn0033527	CG11777	FBgn0265296	Dscam2					FBgn0263662	lncRNA:CR43653
FBgn0261975	CG42806	FBgn0029942	CG2059	FBgn0032120	CG33298					FBgn0266064	GlyS
FBgn0087007	bbg	FBgn0263220	Hk	FBgn0039790	CG2246					FBgn0267124	lncRNA:CR45564
FBgn0035977	PGRP-LF	FBgn0030183	CG15309	FBgn0037000	ZnT77C					FBgn0267631	asRNA:CR45969
FBgn0058006	CG40006	FBgn0011739	wts	FBgn0265194	Trpm
FBgn0038412	Zip89B	FBgn0034570	CG10543	FBgn0020762	Atet
FBgn0035445	Ids	FBgn0032513	CG6565	FBgn0031977	baf
FBgn0035355	CG16985	FBgn0032400	CG6770	FBgn0037770	Art4
FBgn0024807	DIP1	FBgn0038516	CG5840	FBgn0086361	alph
FBgn0243486	rdo	FBgn0026259	eIF5B	FBgn0025836	RhoGAP1A
FBgn0037295	dpr16	FBgn0278608	Dsp1	FBgn0035975	PGRP-LA
FBgn0001078	ftz-f1	FBgn0261219	CG33138	FBgn0031681	pgant5
FBgn0053145	GalT1	FBgn0053138	CG33138	FBgn0053556	form3
FBgn0034491	Hsl	FBgn0263352	Unr	FBgn0261649	tinc
FBgn0034139	CG4927	FBgn0015279	Pi3K92E	FBgn0032961	CG1416
FBgn0039157	Myo95E	FBgn0023083	fray	FBgn0032957	CG2225
FBgn0028932	CG16890	FBgn0032196	CG5708	FBgn0028690	Rpn5
FBgn0031834	CG13766	FBgn0001168	h	FBgn0001124	Got1
FBgn0037251	CG9804	FBgn0064365	CG9975	FBgn0031752	CG9044
FBgn0027500	spd-2	FBgn0034435	CG9975	FBgn0052391	CG32391
FBgn0036659	CG9701	FBgn0264495	gpp	FBgn0035397	CG11486
FBgn0029813	AgmNAT	FBgn0032350	CG6287	FBgn0259174	Nedd4
FBgn0032321	YL-1	FBgn0052479	CG32479	FBgn0051145	CG31145
FBgn0003507	srp	FBgn0263461	CG32479	FBgn0261671	tweek
FBgn0285879	disco-r	FBgn0263476	CG32479	FBgn0039690	Gnpnat
FBgn0051205	CG31205	FBgn0033188	CG1600	FBgn0261618	larp
FBgn0028509	CenG1A	FBgn0027339	jim	FBgn0026620	tacc
FBgn0038928	Fadd	FBgn0039417	CG6073	FBgn0266521	stai
FBgn0040609	CG3348	FBgn0041103	nht	FBgn0032482	Pect
FBgn0032705	Grip71	FBgn0031401	CG7082	FBgn0264489	CG43897
FBgn0036374	Spt20	FBgn0002772	Mlc1	FBgn0011259	Sema1a
FBgn0028292	ric8a	FBgn0052521	CG32521	FBgn0013765	cnn
FBgn0029722	CG7024	FBgn0037705	mura	FBgn0014184	Oda
FBgn0022960	vimar	FBgn0035121	Tudor-SN	FBgn0003141	pr
FBgn0036967	SCCRO4	FBgn0029903	pod1	FBgn0263005	CG43313
FBgn0032109	CG17005	FBgn0037007	CG5059	FBgn0000541	E(bx)
FBgn0004168	5-HT1A	FBgn0265003	CG3287	FBgn0031948	CG7149
FBgn0033185	CG1603	FBgn0032444	CG5525	FBgn0040271	Sulf1
FBgn0261041	stj	FBgn0261554	CG30387	FBgn0259224	CG42324
FBgn0032783	CG10237	FBgn0000117	arm	FBgn0020372	TM4SF
FBgn0031542	CG15414	FBgn0260866	dnr1	FBgn0043456	Ndf
FBgn0034897	Sesn	FBgn0027086	Aats-ile	FBgn0042185	MCU
FBgn0034390	CG15093	FBgn0030222	CG9806	FBgn0034230	CG4853
FBgn0038079	NijC	FBgn0051800	CG31800	FBgn0016070	smg
FBgn0262743	Fs(2)Ket	FBgn0024995	CG2680	FBgn0262732	mbf1
FBgn0029002	miple2	FBgn0017578	Max	FBgn0030089	AP-1gamma
FBgn0025741	PlexA	FBgn0040715	CG15386	FBgn0030706	Lrp4
FBgn0030479	Rbp1-like	FBgn0283712	LIMK1	FBgn0032484	kek4
FBgn0037504	CG1142	FBgn0026620	tacc	FBgn0001208	Hn
FBgn0030100	CG12106	FBgn0051694	CG31694	FBgn0000256	capu
FBgn0039742	CG15528	FBgn0032723	ssp3	FBgn0044324	Chro
FBgn0083963	Nlg3	FBgn0039209	CG13624	FBgn0035849	ERR
FBgn0032847	Taf13	FBgn0267376	SelR	#N/A	DMG6-X.31.010
FBgn0032022	CG14275	FBgn0261984	ire-1	FBgn0262733	Src64B
FBgn0085400	side-V	FBgn0028953	CG14478	FBgn0013763	Idgf6
FBgn0040467	Dlip1	FBgn0029006	lack	FBgn0003353	sei
FBgn0029789	PGAP1	FBgn0010551	l(2)03709	#N/A	CR42549
FBgn0032683	kon	FBgn0010830	l(3)04053	FBgn0014396	tim
FBgn0028704	Nckx30C	FBgn0038692	CG3773	FBgn0005632	faf
FBgn0003687	Tbp	FBgn0003612	Su(var)2-10	FBgn0262169	magu
FBgn0023518	trr	FBgn0003278	CG4033	FBgn0263220	Hk
FBgn0038974	CG5377	FBgn0005648	Pabp2	FBgn0022382	Pka-R2
FBgn0041711	yellow-e	FBgn0040752	Prosap	FBgn0283451	br
FBgn0035965	Use1	FBgn0015268	Nap1	FBgn0025702	Srpk79D
FBgn0004959	phm	FBgn0030396	CG2556	FBgn0036192	Pldn
FBgn0037848	Tsp86D	FBgn0032166	CG4619	FBgn0267698	Pak
FBgn0032601	yellow-b	FBgn0265298	SC35	FBgn0004598	Fur2
FBgn0023001	melt	FBgn0038306	Art3	FBgn0020379	Rfx
FBgn0029672	CG2875	FBgn0033549	CG12936	FBgn0052479	Usp10
FBgn0033677	CG8321	FBgn0034639	CG15673	FBgn0033921	tej
FBgn0000241	bw	FBgn0041171	ago	FBgn0037747	CG8481
FBgn0034261	HPS4	FBgn0051840	CG31840	FBgn0038957	CG7059
FBgn0011672	Mvl	FBgn0025702	CG11489	FBgn0264907	CG44098
FBgn0260789	mxc	FBgn0038881	CG16791	FBgn0085370	Pde11
FBgn0003250	Rh4	FBgn0035436	CG12016	FBgn0086784	stmA
FBgn0261859	CG42788	FBgn0004373	fwd	FBgn0003475	spir
FBgn0032285	CG17108	FBgn0039109	CG10365	FBgn0023531	CG32809
FBgn0003334	Scm	FBgn0035160	CG13897	FBgn0001168	h
FBgn0015591	AstA	FBgn0017545	RpS3A	FBgn0000024	Ace
FBgn0033742	Nepl10	FBgn0000239	bur	FBgn0264894	CG44085
FBgn0034172	CG6665	FBgn0050485	CG30485	FBgn0263593	Lpin
FBgn0041096	rols	FBgn0261592	RpS6	FBgn0032151	nAChRalpha6
FBgn0043854	slam	FBgn0260003	Dys	FBgn0030997	CG7990
FBgn0051635	CG31635	FBgn0040985	CG6115	FBgn0052369	CG32369
FBgn0037556	CG9636	FBgn0015754	Lis-1	FBgn0263391	hts
FBgn0001206	Hmr	FBgn0038735	CG4662	FBgn0010504	kermit
FBgn0039589	CG9986	FBgn0265042	Ir	FBgn0013733	shot
FBgn0004394	pdm2	FBgn0039829	CG15561	FBgn0034433	endoB
FBgn0051547	NKCC	FBgn0028569	robl37BC	FBgn0263346	CG43427
FBgn0036278	CrzR	FBgn0036544	CG6114	FBgn0035111	Dis3l2
FBgn0036291	CG10681	FBgn0000454	Dip-B	FBgn0261565	Lmpt
FBgn0036754	CG5589	FBgn0039680	CAP-D2	FBgn0004889	tws
FBgn0263706	CG43658	FBgn0052675	Tango5	FBgn0261854	aPKC
FBgn0040688	CG12483	FBgn0020647	KrT95D	FBgn0004435	Galphaq
FBgn0050390	Sgf29	FBgn0005632	faf	FBgn0027086	IleRS
FBgn0025837	CG17636	FBgn0026533	Dek	FBgn0051716	Cnot4
FBgn0053057	CG33057	FBgn0015513	mbc	FBgn0036202	CG6024
FBgn0033760	CG8785	FBgn0036576	CG5151	FBgn0032949	Lamp1
FBgn0036423	CG3919	FBgn0003231	CG10360	FBgn0262869	Gfrl
FBgn0051812	Tsen2	FBgn0086779	step	FBgn0051301	CG31301
FBgn0028516	ZnT35C	FBgn0001612	l(1)dd4	FBgn0041188	Atx2
FBgn0032506	CG9395	FBgn0013272	Gp150	FBgn0035357	MEP-1
FBgn0032290	CG6443	FBgn0026376	Rgl	FBgn0028888	CG4168
FBgn0031895	CG4497	FBgn0035630	CG10576	FBgn0050015	CG30015
FBgn0037364	Rab23	FBgn0259985	CG8889	FBgn0034570	CG10543
FBgn0037151	CG7130	FBgn0045585	CG8889	FBgn0010415	Sdc
FBgn0035901	Pus7	FBgn0033247	Nup44A	FBgn0020767	Spred
FBgn0030556	mRNA-cap	FBgn0000579	Eno	FBgn0033188	Drat
FBgn0040091	Ugt317A1	FBgn0038320	Sra-1	FBgn0052626	AMPdeam
FBgn0029686	Glos	FBgn0004638	drk	FBgn0000339	cni
FBgn0032286	CG7300	FBgn0030276	Dlic2	FBgn0040752	Prosap
FBgn0035260	CG7991	FBgn0034667	comr	FBgn0026418	Hsc70Cb
FBgn0003964	usp	FBgn0001233	Hsp83	FBgn0038063	Octbeta2R
FBgn0024983	CG4293	FBgn0010352	Nc73EF	FBgn0261278	grp
FBgn0001229	Hsp67Bc	FBgn0033252	CG12769	FBgn0013305	Nmda1
FBgn0083949	side-III	FBgn0034939	CG2980	FBgn0024555	flfl
FBgn0034053	Cyp4aa1	FBgn0028646	aralar1	FBgn0033538	CG11883
FBgn0039159	mRpS24	FBgn0033236	CG14764	FBgn0033906	ReepB
FBgn0038874	ETHR	FBgn0265935	coro	FBgn0053233	CG33233
FBgn0038139	PK2-R2	FBgn0015024	CkIalpha	FBgn0024277	trio
FBgn0037379	CG10979	FBgn0002590	RpS5a	FBgn0041111	lilli
FBgn0035153	ebd1	FBgn0050083	CG30083	FBgn0033463	CG1513
FBgn0035113	pyx	FBgn0036196	CG11658	FBgn0086690	Plp
FBgn0026582	Hmg-2	FBgn0031939	CG13796	FBgn0026086	Adar
FBgn0085370	Pde11	FBgn0260479	CG31904	FBgn0037979	GCC185
FBgn0040823	dpr6	FBgn0037856	CG4674	FBgn0286222	Fum1
FBgn0261545	CG42663	FBgn0034390	CG15093	FBgn0036934	sNPF-R
FBgn0034229	CG4847	FBgn0011259	Sema-1a	FBgn0004914	Hnf4
FBgn0050414	CG30414	FBgn0250862	CG42237	FBgn0013718	nuf
FBgn0032116	Mco1	FBgn0033686	Pimet	FBgn0036454	CG17839
FBgn0031682	CG5828	FBgn0260934	par-1	FBgn0036058	CG6707
FBgn0025185	az2	FBgn0051072	Lerp	FBgn0003048	pcx
FBgn0034330	BomS4	FBgn0051140	CG31140	FBgn0039536	unc80
FBgn0265276	l(3)neo38	FBgn0005695	gcl	FBgn0032919	CG9253
FBgn0037546	mAChR-B	FBgn0004687	Mlc-c	FBgn0034051	Mlf
FBgn0035833	CG7565	FBgn0051973	CG31973	FBgn0027515	CG7115
FBgn0030773	CG9676	FBgn0023023	CRMP	FBgn0038735	CG4662
FBgn0035199	tfc	FBgn0027621	Pfrx	FBgn0003415	skd
FBgn0034567	CG15651	FBgn0052163	CG32163	FBgn0264785	Hph
FBgn0040734	BomS5	FBgn0004509	Fur1	FBgn0037391	CG2017
FBgn0034540	Lrt	FBgn0087008	e(y)3	FBgn0033987	ckn
FBgn0063368	Gpb5	FBgn0031374	CG7337	FBgn0261671	tweek
FBgn0040207	kat80	FBgn0285926	Imp	FBgn0028577	hfp
FBgn0000996	dup	FBgn0022382	Pka-R2	FBgn0027843	CAH2
FBgn0038533	CG7523	FBgn0003721	Tm1	FBgn0266101	CG44838
FBgn0001990	wek	FBgn0051352	CG31352	FBgn0033897	Rcd1
FBgn0030794	CG13005	FBgn0013334	Sap47	FBgn0051116	ClC-a
FBgn0034710	Alp7	FBgn0036179	CG7368	FBgn0040238	Best1
FBgn0260764	CG42562	FBgn0035914	CG6282	FBgn0026409	Mpcp2
FBgn0031118	RhoGAP19D	FBgn0039305	CG11858	FBgn0004907	14-3-3zeta
FBgn0036576	CG5151	FBgn0033382	Hydr1	FBgn0015622	Cnx99A
FBgn0040372	G9a	FBgn0032415	rho-6	FBgn0029887	CG3198
FBgn0000567	Eip74EF	FBgn0263974	CG14303	FBgn0024806	DIP2
FBgn0052537	CG32537	FBgn0031814	retm	FBgn0260987	vtd
FBgn0028426	RNaseZ	FBgn0019990	Gcn2	FBgn0030778	CG4678
FBgn0039008	CG6972	FBgn0267385	PyK	FBgn0035253	CG7971
FBgn0038390	Rbf2	FBgn0067783	att-ORFA	FBgn0260753	pdfr
FBgn0032266	CG18302	FBgn0263594	growl	FBgn0039633	CG11873
FBgn0035155	RabX6	FBgn0035357	MEP-1	FBgn0035989	CG3967
FBgn0029863	CG3823	FBgn0028996	onecut	FBgn0039282	Bili
FBgn0085384	CG34355	FBgn0032587	CG5953	FBgn0029974	dpr14
FBgn0000404	CycA	FBgn0283657	tlk	FBgn0037218	aux
FBgn0033815	CG4676	FBgn0263108	BtbVII	FBgn0051475	CG31475
FBgn0000524	dx	FBgn0031683	CG4230	FBgn0031637	mxt
FBgn0262103	Sik3	FBgn0014877	Roe1	FBgn0264493	rdx
FBgn0035414	CG14965	FBgn0036770	Prestin	FBgn0038165	Task6
FBgn0013279	Hsp70Bc	FBgn0034091	mrj	FBgn0031968	CG7231
FBgn0285912	mah	FBgn0032782	Rab9	FBgn0263197	Patronin
FBgn0040600	CG13631	FBgn0261285	CG5629	FBgn0015791	Rab14
FBgn0032422	atilla	FBgn0037899	CG6764	FBgn0044050	Ilp3
FBgn0037408	NPFR	FBgn0265598	Bx	FBgn0053180	Ranbp16
FBgn0037164	CG11438	FBgn0051100	CG31100	FBgn0260965	CG42588
FBgn0260862	Vti1a	FBgn0263593	CG8709	FBgn0037541	CG2747
FBgn0029894	CG14440	FBgn0259994	CG42492	FBgn0032005	Snx6
FBgn0086370	sra	FBgn0028421	Kap3	FBgn0033438	Mmp2
FBgn0051100	CG31100	FBgn0262562	CG7397	FBgn0002567	Rab32
FBgn0034447	CG7744	FBgn0027581	CG6191	FBgn0038100	Paip2
FBgn0036544	sff	FBgn0031419	CG15390	FBgn0051869	CG31869
FBgn0000592	Est-6	FBgn0261933	snRNP69D	FBgn0039114	Lsd-1
FBgn0004456	mew	FBgn0019960	CG6455	FBgn0004373	fwd
FBgn0050463	Pgant9	FBgn0041210	HDAC4	FBgn0031384	CG4238
FBgn0022800	Cad96Ca	FBgn0264542	CG42251	FBgn0032901	sky
FBgn0000246	c(3)G		l(1)G0144	FBgn0020510	Abi
FBgn0032660	elfless	FBgn0036101	NijA	FBgn0262579	Ect4
FBgn0032514	CG9302	FBgn0053988	CG33988	FBgn0002774	mle
FBgn0030034	CG10555	FBgn0068422	CG14619	FBgn0039594	snu
FBgn0015380	drl	FBgn0031187	CG14619	FBgn0001965	Sos
FBgn0260648	Rrp40	FBgn0036337	CG11255	FBgn0010328	woc
FBgn0086448	PIG-Q	FBgn0000996	dup	FBgn0259178	5PtaseI
FBgn0033654	Sobp	FBgn0020248	stet	FBgn0260746	Ect3
FBgn0038765	CG4424	FBgn0030432	CG4404	FBgn0032725	Nedd8
FBgn0040251	Ugt302K1	FBgn0035496	CG14990	FBgn0028480	CG17841
FBgn0031855	meng	FBgn0029092	ced-6	FBgn0030685	Graf
FBgn0035902	CG6683	FBgn0020255	ran	FBgn0260451	CG14042
FBgn0030963	CG7101	FBgn0051183	CG31183	FBgn0020503	CLIP-190
FBgn0003062	Fib	FBgn0045064	bwa	FBgn0039213	atl
FBgn0284442	Mcm3	FBgn0005677	dac	FBgn0260470	SP555
FBgn0262733	Src64B	FBgn0011648	Mad	FBgn0004179	Csp
FBgn0040653	IM4	FBgn0019936	RpS20	FBgn0023172	RhoGEF2
FBgn0035871	BI-1	FBgn0028888	CG4168	FBgn0259234	Camta
FBgn0039020	CG17141	FBgn0039858	CycG	FBgn0051051	CG31051
FBgn0037492	CG10050	FBgn0053100	4EHP	FBgn0061200	Nup153
FBgn0035780	CG18417	FBgn0051690	CG31690	FBgn0039466	CG5521
FBgn0261703	gce	FBgn0038566	CG14317	FBgn0001218	Hsc70-3
FBgn0030055	Rubicon	FBgn0010228	HmgZ	FBgn0020513	Paics
FBgn0033289	CG2121	FBgn0001297	kay	FBgn0032048	Dh31
FBgn0260742	CG12213	FBgn0003310	S	FBgn0053182	Kdm4B
FBgn0036875	CG9449	FBgn0022023	eIF-3p40	FBgn0259171	Pde9
FBgn0000055	Adh	FBgn0001215	Hrb98DE	FBgn0028646	aralar1
FBgn0004395	unk	FBgn0265082	Cdep	FBgn0026376	Rgl
FBgn0051365	CG31365	FBgn0261928	CG34108	FBgn0035538	DopEcR
FBgn0086365	Orct2	FBgn0266000	CG4068	FBgn0035236	CG12004
FBgn0039644	rdog	FBgn0285992	CG4068	FBgn0026777	Rad23
FBgn0067629	CG33332	FBgn0052425	CG32425	FBgn0265140	Meltrin
FBgn0011674	insc	FBgn0041582	tamo	FBgn0033484	CG2269
FBgn0000464	Lar	FBgn0041605	cpx	FBgn0041605	cpx
FBgn0000038	nAChRbeta1	FBgn0259176	bun	FBgn0000662	fl(2)d
FBgn0010051	Itpr	FBgn0032514	CG9302	FBgn0259108	futsch
FBgn0050203	CG30203	FBgn0033132	Tsp42Ej	FBgn0016794	dos
FBgn0062442	Cisd2	FBgn0032243	Klp31E	FBgn0025726	unc-13
FBgn0038917	CG6678	FBgn0028427	Ilk	FBgn0259745	wech
FBgn0030884	CG6847	FBgn0031981	CG7466	FBgn0264953	Piezo
FBgn0030104	CG15368	FBgn0011726	tsr	FBgn0083123	Uhg5
FBgn0038629	CG14304	FBgn0038499	CG31256	FBgn0025683	CG3164
FBgn0259222	CG42322	FBgn0037186	CG11241	FBgn0036116	CG7888
FBgn0028879	CG15270	FBgn0000042	Act5C	FBgn0261555	CG42673
FBgn0032856	CG16798	FBgn0034371	SP2637	FBgn0045064	bwa
FBgn0032381	Mal-B1	FBgn0015664	Dref	FBgn0004652	fru
FBgn0261090	Sytbeta	FBgn0012034	AcCoAS	FBgn0031294	IA-2
FBgn0030243	CG2186	FBgn0038862	CG5798	FBgn0011742	Arp2
FBgn0033628	CG13203	FBgn0043903	dome	FBgn0031885	Mnn1
FBgn0000615	exu	FBgn0013987	MAPk-Ak2	FBgn0025865	Cortactin
FBgn0031571	bark	FBgn0033052	SCAP	FBgn0261041	stj
FBgn0030809	Ubr1	FBgn0037009	CG5104	FBgn0243512	puc
FBgn0052105	Lmx1a	FBgn0010222	Nmdmc	FBgn0029175	sotv
FBgn0025809	Paf-AHalpha	FBgn0043458	CG12084	FBgn0036057	Hez
FBgn0030562	CG9400	FBgn0023535	arg	FBgn0000283	Cp190
FBgn0035371	AhcyL1	FBgn0020621	Pkn	FBgn0264895	Rapgap1
FBgn0029955	CG15478	FBgn0035986	CG4022	FBgn0010280	Taf4
FBgn0000542	ec	FBgn0267821	da	FBgn0023388	Dap160
FBgn0031564	CG2816	FBgn0038811	CG4159	FBgn0261647	Axud1
FBgn0033221	CG12825	FBgn0004242	syt	FBgn0003380	Sh
FBgn0032079	CG31886	FBgn0039338	XNP	FBgn0267378	sau
FBgn0030260	CG1537	FBgn0034527	CG9945	FBgn0033054	CG14591
FBgn0040929	CG12659	FBgn0030061	CG1785	FBgn0267378	sau
FBgn0037521	CG2993	FBgn0015949	hrg	FBgn0260936	scny
FBgn0040212	Dhap-at	FBgn0016685	Nlp	FBgn0000711	flw
FBgn0037777	CG11722	FBgn0039690	CG1969	FBgn0083969	CG34133
FBgn0031457	Snx21	FBgn0261885	osa	FBgn0037801	CG3999
FBgn0036240	CG6928	FBgn0036111	Aps	#N/A	as
FBgn0014861	Mcm2	FBgn0261064	CG8506	FBgn0243516	Vrp1
FBgn0039160	CG5510	FBgn0026084	cib	FBgn0028689	Rpn6
FBgn0002899	mus301	FBgn0046114	Gclm	FBgn0283468	slmb
FBgn0030654	CG15643	FBgn0034145	CG5065	FBgn0036945	Ssk
FBgn0034684	CG13501	FBgn0040294	POSH	FBgn0265434	zip
FBgn0002609	E(spl)m3-HLH	FBgn0038745	CG4538	FBgn0003502	Btk29A
FBgn0051151	wge	FBgn0023407	B4	FBgn0033607	CG9062
FBgn0050338	CG30338	FBgn0052167	CG32167	FBgn0022361	Pur-alpha
FBgn0039478	Nep5	FBgn0026206	mei-P26	FBgn0034145	CG5065
FBgn0037409	Osi24	FBgn0038964	Nop56	FBgn0034911	GlyT
FBgn0031632	CG15628	FBgn0261703	CG15032	FBgn0003716	tkv
FBgn0262574	CG43114	FBgn0033015	d4	FBgn0004587	B52
FBgn0085382	CG34353	FBgn0032698	CG10336	FBgn0034300	CG5098
FBgn0033190	Gpo2	FBgn0039300	RpS27	FBgn0024248	chico
FBgn0039250	Mink	FBgn0062517	CG16984	FBgn0264975	Nrg
FBgn0032876	Cen	FBgn0030286	CG1657	FBgn0259831	CG34309
FBgn0041713	yellow-c	FBgn0004179	Csp	FBgn0031037	CG14207
FBgn0036773	CG13698	FBgn0050122	CG30122	FBgn0266696	Svil
FBgn0263120	Acsl	FBgn0032120	CG33298	FBgn0034419	CG15111
FBgn0033679	CG8888	FBgn0027657	glob1	FBgn0261113	Xrp1
FBgn0260429	CG42524	FBgn0259174	Nedd4	FBgn0263353	CG11000
FBgn0039941	CG17167	FBgn0033392	CG8027	FBgn0011760	ctp
FBgn0032414	CG17211	FBgn0036661	CG9705	FBgn0025741	plexA
FBgn0035695	CG10226	FBgn0051635	CG31635	FBgn0034013	unc-5
FBgn0035382	Or63a	FBgn0040754	CG17059	FBgn0085423	GramD1B
FBgn0037876	CG4820	FBgn0045823	vsg	FBgn0013334	Sap47
FBgn0037802	Sirt6	FBgn0085434	NaCP60E	FBgn0053147	Hs3st-A
FBgn0034075	Asph	FBgn0010762	simj	FBgn0027495	Smyd4-4
FBgn0003041	pbl	FBgn0038784	CG4362	FBgn0037443	Dmtn
FBgn0039323	CG10559	FBgn0003435	sm	FBgn0260429	CG42524
FBgn0032006	Pvr	FBgn0005771	noc	FBgn0032475	Sfmbt
FBgn0031875	CG3430	FBgn0002733	HLHmbeta	FBgn0039890	CG2316
FBgn0036040	CG6749	FBgn0001124	Got1	FBgn0039350	jigr1
FBgn0035379	spz5	FBgn0259143	CG42258	FBgn0027594	drpr
FBgn0011589	Elk	FBgn0031766	CG9117	FBgn0038294	Mf
FBgn0086655	jing	FBgn0030418	CG4004	FBgn0039157	Myo95E
FBgn0035693	CG8219	FBgn0067628	CG33331	FBgn0027588	GCS2alpha
FBgn0010052	Jhe	FBgn0032935	CG8678	FBgn0010583	dock
FBgn0286071	AdamTS-A	FBgn0017418	ari-1	FBgn0050122	CG30122
FBgn0262738	norpA	FBgn0025777	homer	FBgn0032629	beat-IIIc
FBgn0011703	RnrL	FBgn0086359	Invadolysin	FBgn0039130	CG5854
FBgn0038295	Gyc88E	FBgn0030089	AP-1gamma	FBgn0039858	CycG
FBgn0051719	RluA-1	FBgn0050018	mthl13	FBgn0086675	fne
FBgn0029761	SK	FBgn0031736	CG11030	FBgn0025790	TBPH
FBgn0003028	ovo	FBgn0044826	Pak3	FBgn0039714	Zip99C
FBgn0032047	CG13088	FBgn0250868	CG42239	FBgn0259216	RhoGAP102A
FBgn0051146	Nlg1	FBgn0262975	CG13826	FBgn0267253	CG32700
FBgn0015618	Cdk8	FBgn0044823	Spec2	FBgn0031990	PAPLA1
FBgn0003295	ru	FBgn0037635	CG9837	FBgn0034420	CG10737
FBgn0267449	WDY	FBgn0005672	spi	FBgn0036101	NijA
FBgn0010241	Mdr50	FBgn0037284	CG14659	FBgn0036272	Sms
FBgn0003415	skd	FBgn0030600	hiw	FBgn0030749	Anxb11
FBgn0001112	Gld	FBgn0001197	His2Av	FBgn0030608	Lsd-2
FBgn0030662	CG9220	FBgn0263993	CG33692	FBgn0038739	CG4686
FBgn0039466	CG5521	FBgn0004419	me31B	FBgn0039075	CG4393
FBgn0038371	Pbp45	FBgn0263102	psq	FBgn0004852	Ac76E
FBgn0036465	Rpn12R	FBgn0036842	CG3797	FBgn0038922	Idh3b
FBgn0030927	CG15046	FBgn0039241	CG11089	FBgn0026083	tyf
FBgn0035084	CG15861	FBgn0030670	Pis	FBgn0058191	CG40191
FBgn0029834	CG5937	FBgn0033584	CG7737	FBgn0259481	Mob2
FBgn0016061	side	FBgn0036334	CG11267	FBgn0085434	NaCP60E
FBgn0022987	qkr54B	FBgn0035162	CG13900	#N/A	Elf
FBgn0035477	CG14982	FBgn0084634	CG13900	FBgn0262057	Spn77Ba
FBgn0028523	CG5888	FBgn0040070	Trx-2	FBgn0037015	cmpy
FBgn0002543	robo2	FBgn0019662	Qm	FBgn0040780	Atg10
FBgn0005696	DNApol-alpha73	FBgn0039714	CG7816	FBgn0263929	jvl
FBgn0037618	ouib	FBgn0010220	CG12759	FBgn0045063	fdl
FBgn0032707	CG10348	FBgn0262518	Rab8	FBgn0028879	CG15270
FBgn0028844	CG15283	FBgn0042135	CG18812	FBgn0032666	CG5758
FBgn0037141	DNApol-eta	FBgn0000536	eas	FBgn0029761	SK
FBgn0050418	nord	FBgn0035232	CG12099	FBgn0263108	BtbVII
FBgn0004514	Oct-TyrR	FBgn0266669	sec3	FBgn0031319	CG4896
FBgn0002989	okr	FBgn0011225	jar	FBgn0036544	sff
FBgn0036141	wls	FBgn0002643	mam	FBgn0086779	step
FBgn0038074	Gnmt	FBgn0029502	COQ7	FBgn0083962	CG34126
FBgn0261016	clos	FBgn0052676	CG32676	FBgn0085413	CG34384
FBgn0030339	Cyp28c1	FBgn0040395	Unc-76	FBgn0002590	RpS5a
FBgn0003339	Scr	FBgn0046247	CG5938	FBgn0024326	Mkk4
FBgn0051104	CG31104	FBgn0260798	Gprk1	FBgn0011604	Iswi
FBgn0010041	GstD5	FBgn0039870	CG1896	FBgn0051465	CG31465
FBgn0062412	Ctr1B	FBgn0011760	ctp	FBgn0026401	Nipped-B
FBgn0032391	escl	FBgn0243516	Vrp1	FBgn0033777	CG17574
FBgn0035689	CG7376	FBgn0061200	Nup153	#N/A	klett
FBgn0262539	CG43093	FBgn0000575	emc	FBgn0038181	CG9297
FBgn0038967	CG13847	FBgn0037623	CG9801	FBgn0014469	Cyp4e2
FBgn0050381	PIG-X	FBgn0002645	Map205	FBgn0031220	CG4822
FBgn0035085	CG3770	FBgn0034729	CG10344	FBgn0039944	CG17162
FBgn0050033	CG30033	FBgn0032957	CG2225	FBgn0039883	RhoGAP100F
FBgn0003002	opa	FBgn0015269	Nf1	FBgn0000228	Bsg25D
FBgn0250755	CG42233	FBgn0040005	CG17883	FBgn0030272	CG15201
FBgn0259823	CG42404	FBgn0040071	tara	FBgn0011225	jar
FBgn0036032	CG16711	FBgn0035086	CG12851	FBgn0259163	CG42268
FBgn0052061	CG32061	FBgn0002641	mal	FBgn0051999	CG31999
FBgn0027095	Manf	FBgn0086558	Ubi-p5E	FBgn0250788	beta-Spec
FBgn0038402	Fer2	FBgn0037636	CG9821	FBgn0032518	RpL24
FBgn0031696	Bub1	FBgn0027655	htt	FBgn0041775	tral
FBgn0050090	CG30090	FBgn0026713	l(1)G0007	FBgn0039938	Sox102F
FBgn0034127	CG7848	FBgn0261439	Scs-fp	FBgn0023097	bon
FBgn0039006	Cyp6d4	FBgn0068678	CG4420	FBgn0004657	mys
FBgn0035676	ssp6	FBgn0030753	CG4420	FBgn0027779	VhaSFD
FBgn0036750	CG6034	FBgn0025885	Inos	FBgn0263995	cpo
FBgn0029825	CG12728	FBgn0000667	Actn	FBgn0034501	CG13868
FBgn0085434	NaCP60E	FBgn0033557	CG12325	FBgn0031842	Tango1
FBgn0259108	futsch	FBgn0014020	Rho1	FBgn0263102	psq
FBgn0010194	Wnt5	FBgn0261710	CG17255	FBgn0053111	CG33111
FBgn0261397	didum	FBgn0035298	CG1140	FBgn0035625	Blimp-1
FBgn0031053	CG14223	FBgn0038233	HtrA2	FBgn0259228	C3G
FBgn0030641	CG6299	FBgn0037718	CG8286	FBgn0051998	CG31998
FBgn0039038	CG6688	FBgn0040384	CG32795	FBgn0261873	sdt
FBgn0035725	Mis12	FBgn0039635	CG11876	FBgn0262018	CadN2
FBgn0030700	CG15914	FBgn0016917	Stat92E	FBgn0027360	Tim10
FBgn0024234	gbb	FBgn0000119	arr	FBgn0039270	PQBP1
FBgn0003044	Pcl	FBgn0010768	sqz	FBgn0032600	BuGZ
FBgn0042105	CG18748	FBgn0029959	Rab39	FBgn0004838	Hrb27C
FBgn0033794	CG13326	FBgn0034087	CG8443	FBgn0260388	CG42514
FBgn0032123	Oatp30B	FBgn0031420	CG9866	FBgn0264490	Eip93F
FBgn0038769	Regnase-1	FBgn0004652	fru	FBgn0033934	CG17385
FBgn0028700	RfC38	FBgn0038218	CG14841	FBgn0034720	Liprin-gamma
FBgn0261277	rtv	FBgn0032586	Tpr2	FBgn0027356	Amph
FBgn0033159	Dscam1	FBgn0036821	CG3961	FBgn0031998	SLC5A11
FBgn0027598	cindr	FBgn0037239	CG11739	FBgn0031081	Nep3
FBgn0035309	CG15879	FBgn0029915	CG14434	FBgn0040208	Kat60
FBgn0039712	CG15514	FBgn0032819	CG10463	FBgn0025936	Eph
FBgn0028855	CG15282	FBgn0283521	lola	FBgn0015772	Nak
FBgn0033155	Br140	FBgn0039302	Nup358	FBgn0034091	mrj
FBgn0032669	CG15155	FBgn0261859	CG6934	FBgn0034636	twz
FBgn0038404	CG8925	FBgn0010548	Aldh-III	FBgn0030869	Socs16D
FBgn0051849	CG31849	FBgn0010591	Sply	FBgn0029870	Marf
FBgn0243514	eater	FBgn0086358	Tab2	FBgn0085420	dip-delta
FBgn0038732	CG11391	FBgn0036623	CG4729	FBgn0041781	SCAR
FBgn0035398	Cht7	FBgn0032680	Ntf-2r	FBgn0025676	CkIIalpha-i3
FBgn0264002	MsR2	FBgn0039790	CG2246	FBgn0041184	Socs36E
FBgn0031646	snsl	FBgn0265184	CG42257	FBgn0036030	CG6767
FBgn0003396	shn	FBgn0265192	CG42257	FBgn0003016	osp
FBgn0033058	CCHa2-R	FBgn0035161	CG13898	FBgn0000037	mAChR-A
FBgn0032457	CG15483	FBgn0003371	sgg	FBgn0031698	Ncoa6
FBgn0035677	CG13293	FBgn0039890	CG2316	FBgn0003514	sqh
FBgn0087040	alphaTub67C	FBgn0020309	crol	FBgn0032836	CG10680
FBgn0028418	Lk	FBgn0011754	PhKgamma	FBgn0031187	Usp2
FBgn0003751	trk	FBgn0032859	Arc-p34	FBgn0016756	Usp47
FBgn0035047	Pof	FBgn0035534	mRpS6	FBgn0266450	Kr-h1
FBgn0003358	Jon99Ci	FBgn0035998	CG3437	FBgn0032223	GATAd
FBgn0051347	CG31347	FBgn0000229	bsk	FBgn0032974	CG3651
FBgn0038354	CG5404	FBgn0035087	CG2765	FBgn0262511	Vha44
FBgn0261068	LSm7	FBgn0000711	flw	FBgn0050389	CG30389
FBgn0260386	mtg	FBgn0023537	CG17896	FBgn0268063	ltl
FBgn0000097	aop	FBgn0035987	CG3689	FBgn0003969	vap
FBgn0052643	CG32643	FBgn0263864	Ark	FBgn0028496	CG30116
FBgn0037322	Or83a	FBgn0051523	CG31523	FBgn0052062	Rbfox1
FBgn0263076	Klp54D	FBgn0285952	eIF-5A	FBgn0259243	Pka-R1
FBgn0000577	en	FBgn0052672	Atg8a	FBgn0267429	CG45782
FBgn0036346	CG11251	FBgn0016794	dos	FBgn0035060	Eps-15
FBgn0030241	feo	FBgn0034897	CG11299	FBgn0023095	caps
FBgn0085203	CG34174	FBgn0004436	UbcD6	FBgn0011747	Ank
FBgn0038439	Cad89D	FBgn0034184	CG9646	FBgn0016926	Pino
FBgn0035585	ATPsynCF6L	FBgn0013342	n-syb	FBgn0263198	Acn
FBgn0262568	CG43108	FBgn0264442	ab	FBgn0014133	bif
FBgn0085282	CG34253	FBgn0039713	RpS8	FBgn0037028	CG3618
FBgn0051481	pb	FBgn0002781	mod(mdg4)	FBgn0036534	Dcp2
FBgn0005658	Ets65A	FBgn0250823	gish	FBgn0030574	CG9413
FBgn0015904	ara	FBgn0261822	Bsg	FBgn0033055	Tbce
FBgn0263048	Gpdh3	FBgn0005536	Mbs	FBgn0051342	CG31342
FBgn0032244	RfC3	FBgn0085405	CG34376	FBgn0086913	Rab26
FBgn0028675	Sur	FBgn0260941	app	FBgn0002887	mus201
FBgn0036396	CG17359	FBgn0035995	CG3529	FBgn0033221	CG12825
FBgn0042630	Sox21b	FBgn0266580	gp210	FBgn0261954	east
FBgn0034911	GlyT	FBgn0264308	CG16970	FBgn0034527	CG9945
FBgn0003996	w	FBgn0033649	pyr	FBgn0286213	RpS12
FBgn0017556	Prosalpha4T2	FBgn0025740	plexB	FBgn0037363	Atg17
FBgn0051157	CG31157	FBgn0031896	CG4502	FBgn0038065	Snx3
FBgn0036421	CG13481	FBgn0028400	SytIV	FBgn0260446	GABA-B-R1
FBgn0031861	CG17375	FBgn0032197	CG5694	FBgn0037070	CG11309
FBgn0000658	fj	FBgn0010382	CycE	FBgn0001085	fz
FBgn0085431	CG34402	FBgn0041150	hoe1	FBgn0029896	CG3168
FBgn0259167	CG42272	FBgn0067235	CG14235	FBgn0036980	RhoBTB
FBgn0029713	CG11436	FBgn0031066	CG14235	FBgn0034070	SP2353
FBgn0040717	Nplp4	FBgn0067176	CG14235	FBgn0037698	CG16779
FBgn0010341	Cdc42	FBgn0068424	CG14235	FBgn0015577	alpha-Est9
FBgn0036520	CG13449	FBgn0072893	CG14235	FBgn0261673	nemy
FBgn0028850	CG15260	FBgn0029888	CG3192	FBgn0020304	drongo
FBgn0032235	CG5096	FBgn0076580	CG3192	FBgn0039915	Gat
FBgn0022699	D19B	FBgn0037442	CG10277	FBgn0283471	wupA
FBgn0250868	CG42239	FBgn0038244	CG7987	FBgn0029895	CG14441
FBgn0001217	Hsc70-2	FBgn0261239	Hr39	FBgn0028487	f-cup
FBgn0259216	RhoGAP102A	FBgn0031769	CG9135	FBgn0034381	List
FBgn0040843	CG15213	FBgn0010379	Akt1	FBgn0028703	Nhe3
FBgn0050361	mtt	FBgn0038268	CG3631	FBgn0027948	msps
FBgn0038909	CG6569	FBgn0013276	CG18743	FBgn0027101	Dyrk3
FBgn0052855	CG32855	FBgn0004654	Pgd	FBgn0264495	gpp
FBgn0031367	c-cup	FBgn0005278	M(2)21AB	FBgn0039234	nct
FBgn0028379	fan	FBgn0085447	sif	FBgn0036111	Aps
FBgn0050105	CG30105	FBgn0004511	dy	FBgn0039688	Kul
FBgn0085481	CG34452	FBgn0039809	CG15547	FBgn0004861	ph-p
FBgn0051324	CG31324	FBgn0027552	CG10863	FBgn0019650	toy
FBgn0036329	CG11262	FBgn0010434	cora	FBgn0032197	CG5694
FBgn0036962	CG17122	FBgn0050015	CG30015	FBgn0031016	kek5
FBgn0033115	Spn42De	FBgn0284256	bsf	FBgn0250839	CG2016
FBgn0030813	CG4949	FBgn0263598	Vha68-2	FBgn0250753	kra
FBgn0035845	CG13675	FBgn0026749	Yippee	FBgn0028425	JhI-21
FBgn0040347	mus81	FBgn0033122	CG17002	FBgn0026379	Pten
FBgn0031517	CG15406	FBgn0000559	Ef2b	FBgn0004607	zfh2
FBgn0004892	sob	FBgn0031098	CG17068	FBgn0021967	ND-PDSW
FBgn0036648	CG4098	FBgn0040236	c11.1	#N/A	dh
FBgn0035279	Cpr62Ba	FBgn0013770	Cp1	FBgn0261403	sxc
FBgn0034477	CG13872	FBgn0033491	CG18011	FBgn0052549	CG32549
FBgn0085480	CG34451	FBgn0086916	snky	FBgn0259685	crb
FBgn0014011	Rac2	FBgn0039140	Miro	FBgn0032506	CG9395
FBgn0037690	Task7	FBgn0023172	RhoGEF2	FBgn0000611	exd
FBgn0032615	CG6012	FBgn0038191	CG9925	FBgn0261823	Asx
FBgn0030763	CG9782	FBgn0003514	sqh	FBgn0011300	babo
FBgn0030508	CG15760	FBgn0031478	CG8814	FBgn0029134	Prosbeta5
FBgn0050096	CG30096	FBgn0030055	CG12772	FBgn0017558	Pdk
FBgn0262581	CG43121	FBgn0260970	CG1530	FBgn0005775	Con
FBgn0028963	Or49b	FBgn0033636	tou	FBgn0034237	eIF3b
FBgn0032895	twit	FBgn0001105	Gbeta13F	FBgn0035508	CG15005
FBgn0035921	CG13305	FBgn0002022	CG10449	FBgn0036449	bmm
FBgn0003410	sina	FBgn0263397	Ih	FBgn0005648	Pabp2
FBgn0011746	ana	FBgn0284249	Adf1	FBgn0031866	Nlg2
FBgn0026136	CkIIbeta2	FBgn0011785	BRWD3	FBgn0025574	Pli
FBgn0037518	CG2641	FBgn0283478	und	FBgn0050296	RIC-3
FBgn0027073	Ugt49B1	FBgn0052133	CG32133	FBgn0259111	Ndae1
FBgn0038826	Syp	FBgn0261243	Psa	FBgn0033260	cul4
FBgn0033365	CG8170	FBgn0262103	CG15072	FBgn0260745	mfas
FBgn0033756	CG17760	FBgn0261649	CG31246	FBgn0266756	btsz
FBgn0039310	CG11878	FBgn0033699	RpS11	FBgn0000578	ena
FBgn0036906	CG14102	FBgn0004368	Ptp4E	FBgn0039600	CG1646
FBgn0261046	Dscam3	FBgn0267390	CG6498	FBgn0001991	Ca-alpha1D
FBgn0260480	CG32295	FBgn0259222	CG42322	FBgn0004919	gol
FBgn0039829	CG15561	FBgn0030912	CG6023	FBgn0037238	CG1090
FBgn0037697	GstZ2	FBgn0038755	Hs6st	FBgn0028341	Ptpmeg2
FBgn0026563	CG1979	FBgn0038183	CG9286	FBgn0000384	cta
FBgn0034658	Grx1t	FBgn0026374	CG8497	FBgn0027654	jdp
FBgn0040343	CG3713	FBgn0015622	Cnx99A	FBgn0039908	Asator
FBgn0051709	CG31709	FBgn0032817	CG10631	FBgn0050421	Usp15-31
FBgn0261871	dpr2	FBgn0033050	PNGase	FBgn0285949	RpL31
FBgn0036094	CG14153	FBgn0035848	CG7979	FBgn0004167	kst
FBgn0035273	CG12020	FBgn0023529	CG2918	FBgn0052521	CG32521
FBgn0011555	thetaTry	FBgn0027081	Aats-thr	FBgn0038641	CG7708
FBgn0028903	CG13243	FBgn0033454	CG1671	FBgn0003093	Pkc98E
FBgn0039354	Lgr3	FBgn0039633	CG11873	FBgn0036993	CG5910
FBgn0031728	Hsp60C	FBgn0029974	dpr14	FBgn0003079	Raf
FBgn0003174	pwn	FBgn0085442	CG34413	FBgn0051140	CG31140
FBgn0037995	CG3809	FBgn0033985	CG10257	FBgn0039958	CG12567
FBgn0039041	CG13838	FBgn0035400	CG11537	FBgn0025879	Timp
FBgn0036708	CG13725	FBgn0039025	CG7023	FBgn0036341	Syx13
FBgn0035497	CG14995	FBgn0032474	DnaJ-H	FBgn0038975	Nrx-1
FBgn0053510	CG33510	FBgn0032701	CG10341	FBgn0260799	p120ctn
FBgn0036713	Mip	FBgn0259234	Camta	FBgn0250910	Octbeta3R
FBgn0050403	CG30403	FBgn0027575	GABA-B-R2	FBgn0031213	galectin
FBgn0035852	CG7387	FBgn0015379	dod	FBgn0001202	hook
FBgn0037038	CG11037	FBgn0044510	mRpS5	FBgn0260005	wtrw
FBgn0039498	CG17991	FBgn0267792	CG8643	FBgn0034518	CG13430
FBgn0036899	tey	FBgn0039867	CstF-50	FBgn0020238	14-3-3epsilon
FBgn0032415	rho-6	FBgn0068314	CG4334	FBgn0028671	Vha100-1
FBgn0085209	CG34180	FBgn0038312	CG4334	FBgn0039492	CG6051
FBgn0035534	mRpS6	FBgn0036926	CG7646	FBgn0032741	Sidpn
FBgn0037517	CG10086	FBgn0028717	Lnk	FBgn0051638	CG31638
FBgn0028892	CG4161	FBgn0025625	CG4290	FBgn0031011	CG8034
FBgn0038140	PK2-R1	FBgn0052647	CG32647	FBgn0037950	HisCl1
FBgn0030673	CG15601	FBgn0010300	brat	FBgn0051118	RabX4
FBgn0032637	CG5050	FBgn0261238	Alh	FBgn0050011	gem
FBgn0046332	gskt	FBgn0036316	CG10960	FBgn0052772	CG32772
FBgn0063499	GstE10	FBgn0038319	mRpL9	FBgn0062413	Ctr1A
FBgn0014464	Cp7Fa	FBgn0010348	Arf79F	FBgn0038087	beat-Va
FBgn0028544	Vajk3	FBgn0015575	alpha-Est7	#N/A	Pegarn
FBgn0039332	alrm	FBgn0023528	CG2924	FBgn0261239	Hr39
FBgn0031872	ihog	FBgn0003062	Fib	FBgn0037846	CG6574
FBgn0267977	mh	FBgn0004926	eIF-2beta	FBgn0261261	plx
FBgn0034996	CG13575	FBgn0032775	CG17544	FBgn0011288	Snap25
FBgn0024189	sns	FBgn0003884	alphaTub84B	FBgn0261985	Ptpmeg
FBgn0040388	boi	FBgn0085346	CG34317	FBgn0039911	CG1909
FBgn0052026	CG32026	FBgn0263106	DnaJ-1	FBgn0051472	sgll
FBgn0038706	CG3517	FBgn0002524	lace	FBgn0038271	UQCR-C1
FBgn0038018	Tim17a1	FBgn0265239	CG17494	FBgn0041171	ago
FBgn0030077	CG15365	FBgn0068379	CG17494	FBgn0026375	RhoGAPp190
FBgn0051814	DIP-kappa	FBgn0040011	CG17494	FBgn0052230	ND-MLRQ
FBgn0032677	CG5790	FBgn0262127	CG33967	FBgn0259210	prom
FBgn0052119	CG32119	FBgn0052103	CG32103	FBgn0267849	Syx7
FBgn0039028	CG13840	FBgn0004655	wapl	FBgn0261268	cul3
FBgn0031540	Pif1	FBgn0027356	Amph	FBgn0051739	AspRS-m
FBgn0085386	CG34357	FBgn0265434	zip	FBgn0039560	BOD1
FBgn0051327	CG31327	FBgn0001078	ftz-f1	FBgn0040370	CG13375
FBgn0038445	CG14891	FBgn0037130	Syn1	FBgn0004858	elB
FBgn0027074	Ugt36F1	FBgn0032208	CG5604	FBgn0037684	Srr
FBgn0040963	CG18662	FBgn0039266	CG11791	FBgn0034649	PIG-M
FBgn0032769	CG10750	FBgn0261722	CG6151	FBgn0085377	CG34348
FBgn0030384	CG2577	FBgn0040696	CG18675	FBgn0034180	Ehbp1
FBgn0031080	CG12655	FBgn0263346	CG31531	FBgn0026179	siz
FBgn0033368	CG13743	FBgn0039213	atl	FBgn0040512	zetaCOP
FBgn0020379	Rfx	FBgn0029770	CG4151	FBgn0266098	rg
FBgn0053306	CG33306	FBgn0003175	px	FBgn0026189	prominin-like
FBgn0052686	CG32686	FBgn0000577	en	FBgn0039647	jus
FBgn0039491	CG6059	FBgn0031635	CG15626	FBgn0052264	CG32264
FBgn0025821	I-t	FBgn0086706	pix	FBgn0005278	Sam-S
FBgn0032668	CG17681	FBgn0026238	gus	FBgn0262737	mub
FBgn0036437	CG5048	FBgn0038504	Sur-8	FBgn0029006	Smurf
FBgn0052656	Muc11A	FBgn0015218	eIF-4E	FBgn0033133	Tsp42Ek
FBgn0051025	Ppi1	FBgn0035321	CG1275	FBgn0036896	wnd
FBgn0030296	CG15196	FBgn0264006	CG34400	FBgn0259677	CG42346
FBgn0024897	b6	FBgn0029117	Surf1	FBgn0025740	plexB
FBgn0028997	nmdyn-D7	FBgn0030672	CG9281	FBgn0260943	Rbp6
FBgn0037579	COX7AL	FBgn0262476	CG5226	FBgn0036921	RhoGDI
FBgn0036075	CG8065	FBgn0051643	CG31643	FBgn0000319	Chc
FBgn0040907	mRpL33	FBgn0038519	Prx5037	FBgn0027338	Kap-alpha3
FBgn0033554	Lsm10	FBgn0035601	Uev1A	FBgn0041604	dlp
FBgn0051029	CG31029	FBgn0038678	mRpL55	FBgn0025681	CG3558
FBgn0037683	CG18473	FBgn0029801	CG15771	FBgn0040324	Ephrin
FBgn0032869	CG17470	FBgn0037913	CG6783	FBgn0035422	RpL28
FBgn0036969	Spn77Bb	FBgn0037391	CG2017	FBgn0029687	Vap33
FBgn0020633	Mcm7	FBgn0040805	CG12355	FBgn0024238	Fim
FBgn0053287	CG33287	FBgn0035523	CG1311	FBgn0040080	pins
FBgn0039235	CAH4	FBgn0011586	e(r)	FBgn0037624	CG8223
FBgn0038630	CG14305	FBgn0022987	qkr54B	FBgn0037533	CD98hc
FBgn0032625	CG15136	FBgn0087003	Tal	FBgn0034372	Gint3
FBgn0000251	cad	FBgn0037521	CG2993	FBgn0025864	Crag
FBgn0261612	CngA	FBgn0038387	blp	FBgn0033426	CG1814
FBgn0038718	CG17752	FBgn0016715	Reg-2	FBgn0004924	Top1
FBgn0028856	CG18063	FBgn0037723	SpdS	FBgn0015278	Pi3K68D
FBgn0032219	CG4995	FBgn0003169	put	FBgn0015519	nAChRalpha3
FBgn0030921	CG6290	FBgn0259749	mmy	FBgn0037215	beta-Man
FBgn0085376	CG34347	FBgn0262116	CG40127	FBgn0262114	RanBPM
FBgn0031732	CG11149	FBgn0027951	MTA1-like	FBgn0010100	mAcon1
FBgn0039083	CG10177	FBgn0039282	CG11848	FBgn0050035	Tret1-1
FBgn0043043	Desat2	FBgn0041775	tral	FBgn0024811	Crk
FBgn0038000	Rsbp15	FBgn0038535	alt	FBgn0000464	Lar
FBgn0036345	CG17300	FBgn0003093	Pkc98E	FBgn0025777	homer
FBgn0036956	CG13813	FBgn0030734	CG9911	FBgn0032214	CG4968
FBgn0030418	CG4004	FBgn0001316	klar	FBgn0000568	Eip75B
FBgn0031443	Prosbeta4R2	FBgn0261373	CG33228	FBgn0024236	foi
FBgn0029170	TwdlT	FBgn0028380	fal	FBgn0039830	ATPsynC
FBgn0038136	CG8774	FBgn0037949	CG17360	FBgn0040281	Aplip1
FBgn0034121	CG6262	FBgn0261560	Thor	FBgn0004875	enc
FBgn0003892	ptc	FBgn0000384	cta	FBgn0265276	l(3)neo38
FBgn0038051	CG17207	FBgn0003116	CG3461	FBgn0020224	Cbl
FBgn0051538	CG31538	FBgn0062413	Ctr1A	FBgn0035146	CG13893
FBgn0039421	CG6036	FBgn0027539	CG5807	FBgn0037680	pasi2
FBgn0039070	CG17083	FBgn0017579	RpL14	FBgn0028743	Dhit
FBgn0034105	CG7755	FBgn0011217	eff	FBgn0032167	CG5853
FBgn0085454	CG34425	FBgn0036772	CG5290	FBgn0050423	CG30423
FBgn0054001	CG34001	FBgn0259246	brp	FBgn0026749	Yippee
FBgn0036785	CG13700	FBgn0025549	unc-119	FBgn0036518	RhoGAP71E
FBgn0003889	betaTub85D	FBgn0039756	CG9743	FBgn0033356	CG8229
FBgn0031116	CG1695	FBgn0030431	CG4407	FBgn0033636	tou
FBgn0020280	laf	FBgn0086913	Rab26	FBgn0037702	CG8176
FBgn0033963	CG12857	FBgn0039636	CG11877	FBgn0000114	bru1
FBgn0052371	CG32371	FBgn0005411	U2af50	FBgn0035091	CG3829
FBgn0034144	CG5089	FBgn0040660	CG13551	FBgn0036485	FucTA
FBgn0038607	hmw	FBgn0068329	CG3305	FBgn0004227	nonA
FBgn0012034	AcCoAS	FBgn0032949	CG3305	FBgn0035270	CG13933
FBgn0034827	Klp59D	FBgn0033627	CG13204	FBgn0086676	spin
FBgn0033706	Vha36-2	FBgn0036135	CG7636	FBgn0028429	I-2
FBgn0033868	S-Lap7	FBgn0031294	ia2	FBgn0031858	CG17378
FBgn0028670	Vha100-2	FBgn0020235	ATPsyn-gamma	FBgn0085478	CG34449
FBgn0263111	cac	FBgn0010263	Rbp9	FBgn0003386	Shaw
FBgn0250849	CG32388	FBgn0036534	Dcp2	FBgn0035432	ZnT63C
FBgn0037985	ssp5	FBgn0036449	bmm	FBgn0004860	ph-d
FBgn0032632	CG6380	FBgn0052350	CG32350	FBgn0028662	VhaPPA1-1
FBgn0037064	CG9389	FBgn0086947	CG32350	FBgn0003074	Pgi
FBgn0031451	CG9961	FBgn0002521	pho	FBgn0031632	CG15628
FBgn0036652	CG13032	FBgn0030056	CG11284	FBgn0035287	CG13937
FBgn0035218	CG9173	FBgn0011742	Arp14D	FBgn0000489	Pka-C3
FBgn0051055	CG31055	FBgn0029506	Tsp42Ee	FBgn0262975	cnc
FBgn0038377	CG9632	FBgn0040309	Jafrac1	FBgn0036702	CG6512
FBgn0038208	CG14355	FBgn0010877	l(3)05822	FBgn0264707	RhoGEF3
FBgn0259795	loopin-1	FBgn0030328	CG2446	FBgn0043806	CG32032
FBgn0046793	CG32236	FBgn0283680	IP3K2	FBgn0033544	CG7220
FBgn0039471	CG6295	FBgn0004435	Galpha49B	FBgn0038745	CG4538
FBgn0037626	CG8236	FBgn0034217	Lhr	FBgn0263257	cngl
FBgn0037506	Mics1	FBgn0029157	ssh	FBgn0004606	zfh1
FBgn0050446	Tdc2	FBgn0051016	CG31016	FBgn0028863	CG4587
FBgn0033952	Adgf-E	FBgn0004575	Syn	FBgn0036196	CG11658
FBgn0031920	CG6441	FBgn0016754	sba	FBgn0004876	cdi
FBgn0032360	CG14926	FBgn0040811	CG13479	FBgn0033984	Lap1
FBgn0031784	CG9222	FBgn0013305	Nmda1	FBgn0036862	Gbs-76A
FBgn0038450	CG17560	FBgn0032402	CG14945	FBgn0015247	Diap2
FBgn0032055	Sgp	FBgn0015795	Rab7	FBgn0011693	Pdh
FBgn0051788	CG31788	FBgn0035421	CG12034	FBgn0259139	glo
FBgn0011206	bol	FBgn0001122	G-oalpha47A	FBgn0045073	Stim
FBgn0262002	CG42820	FBgn0037766	Teh1	FBgn0260859	Bet3
FBgn0263911	COX8	FBgn0029979	CG10777	FBgn0053481	dpr7
FBgn0031139	CG11227	FBgn0084761	CG10777	FBgn0264078	Flo2
FBgn0035709	eIF4E4	FBgn0031006	rictor	FBgn0001942	eIF4a
FBgn0052479	Usp10	FBgn0030612	CG5599	FBgn0264606	Fife
FBgn0031723	CG7251	FBgn0004924	Top1	FBgn0000064	Ald1
FBgn0050181	ppk3	FBgn0031950	Herp	FBgn0034158	CG5522
FBgn0011244	Hsp60B	FBgn0032216	CG5384	FBgn0004959	Phm
FBgn0035161	CG13898	FBgn0086361	alph	FBgn0020386	Pdk1
FBgn0029993	CG1571	FBgn0261954	east	FBgn0053155	CG33155
FBgn0031878	sip2	FBgn0040777	CG14767	FBgn0262636	dati
FBgn0038436	Gyc89Db	FBgn0032979	CG1832	FBgn0011672	Mvl
FBgn0038102	CG14383	FBgn0003189	r	FBgn0034277	OstDelta
FBgn0031444	Trf4	FBgn0029504	CHES-1-like	FBgn0030505	NFAT
FBgn0035823	eIF4E5	FBgn0037468	CG1943	FBgn0020299	stumps
FBgn0050357	CG30357	FBgn0030293	CG1737	FBgn0031851	Aatf
FBgn0051075	CG31075	FBgn0035872	CG7185	FBgn0034971	Gpat4
FBgn0259713	CG42367	FBgn0261041	stj	FBgn0023528	CG2924
FBgn0005660	Ets21C	FBgn0015286	Rala	FBgn0037315	Cerk
FBgn0051533	CG31533	FBgn0264562	CG3600	FBgn0037142	CG14562
FBgn0038373	CG4546	FBgn0030850	CG8408	FBgn0039907	lgs
FBgn0270925	CG4836	FBgn0020304	drongo	FBgn0040372	G9a
FBgn0028412	Mst33A	FBgn0040273	Spt5	FBgn0029105	alpha-Catr
FBgn0051679	Tengl3	FBgn0033250	CG14762	FBgn0262739	AGO1
FBgn0033467	Pdrg1	FBgn0052654	Sec16	FBgn0003423	slgA
FBgn0037325	CG12147	FBgn0036974	eRF1	FBgn0019936	RpS20
FBgn0053340	CG33340	FBgn0038053	CG18549	FBgn0037153	olf413
FBgn0051231	CG31231	FBgn0037447	Neurochondrin	FBgn0026597	Axn
FBgn0051804	CG31804	FBgn0003162	Pu	FBgn0019925	Surf4
FBgn0035455	CG10862	FBgn0035542	CG11347	FBgn0004368	Ptp4E
FBgn0040356	CG12498	FBgn0014022	Rlb1	FBgn0011584	Trp1
FBgn0029501	Crtp	FBgn0262782	CG5362	FBgn0266064	GlyS
FBgn0043530	Obp51a	FBgn0014380	RhoL	FBgn0030699	CG8578
FBgn0052806	CG32806	FBgn0264078	Flo-2	FBgn0034408	sano
FBgn0035265	PIG-Wb	FBgn0030421	CG3812	FBgn0035770	pst
FBgn0022986	qkr58E-1	FBgn0024734	PRL-1	FBgn0038862	Usp8
FBgn0261287	ymp	FBgn0037249	eIF3-S10	FBgn0052576	CG32576
FBgn0085248	CG34219	FBgn0036896	wnd	FBgn0004868	Gdi
FBgn0030798	CG13003	FBgn0259991	CG42488	FBgn0035023	itp
FBgn0051198	CG31198	FBgn0043070	MESK2	FBgn0035793	CG7546
FBgn0036723	CG12229	FBgn0035959	CG4911	FBgn0010825	Gug
FBgn0085426	Rgk3	FBgn0033906	CG8331	FBgn0063485	Lasp
FBgn0262057	Spn77Ba	FBgn0036187	CG11660	FBgn0027608	CG2082
FBgn0038565	CG7794	FBgn0031589	CG3714	FBgn0039141	spas
FBgn0038123	CG8508	FBgn0035977	PGRP-LF	FBgn0261617	nej
FBgn0037455	CG2336	FBgn0038720	CG6231	FBgn0002431	hyd
FBgn0032805	CG10337	FBgn0036257	RhoGAP68F	FBgn0024944	Oamb
FBgn0031849	CG11327	FBgn0085370	Pde11	FBgn0003862	trx
FBgn0040368	eIF4E7	FBgn0259145	CG42260	FBgn0051158	Efa6
FBgn0033818	CG4712	FBgn0015396	jumu	FBgn0037525	CG17816
FBgn0040505	Alk	FBgn0011476	l(3)neo43	FBgn0040230	dbo
FBgn0038163	CG10841	FBgn0001145	Gs2	FBgn0262734	eIF4H1
FBgn0033248	Dic3	FBgn0036165	chrb	FBgn0013263	Trl
FBgn0034440	CG10073	FBgn0037979	CG3532	FBgn0015513	mbc
FBgn0029750	CG3323	FBgn0039156	CG6178	FBgn0041191	Rheb
FBgn0039792	CG2267	FBgn0037120	CG11247	FBgn0027932	Akap200
FBgn0051798	CG31798	FBgn0082585	sprt	FBgn0025697	santa-maria
FBgn0037040	CG12983	FBgn0013718	nuf	FBgn0001125	Got2
FBgn0039373	CG5024	FBgn0004168	5-HT1A	FBgn0029899	CG14438
FBgn0035915	S-Lap1	FBgn0259978	vlc	FBgn0033669	PI31
FBgn0026160	tna	FBgn0036691	CG7842	FBgn0262593	Shab
FBgn0250821	CG14644	FBgn0033054	CG14591	FBgn0016754	sba
FBgn0036031	CG6761	FBgn0001235	hth	FBgn0030174	CG15312
FBgn0083946	lobo	FBgn0031258	CG4297	FBgn0025628	CG4199
FBgn0051244	CG31244	FBgn0024320	NPC1	FBgn0260657	CG42540
FBgn0028838	CSN1a	FBgn0011592	fra	FBgn0039081	Irk2
FBgn0040519	CG15219	FBgn0026261	bonsai	FBgn0003165	pum
FBgn0038248	CG7886	FBgn0035708	CG8398	FBgn0028421	Kap3
FBgn0250841	CG17242	FBgn0036844	Mkp3	FBgn0031589	Naprt
FBgn0259922	Skadu	FBgn0022238	lolal	FBgn0027611	LManII
FBgn0034472	CG8517	FBgn0030869	Socs16D	FBgn0037239	Sfxn1-3
FBgn0034132	S-Lap8	FBgn0031049	Sec61gamma	FBgn0026199	myo
FBgn0053286	CG33286	FBgn0039431	CG6490	FBgn0035889	mkg-p
FBgn0047351	CG31468	FBgn0050371	CG30371	FBgn0034997	CG3376
FBgn0037988	CG14740	FBgn0034300	CG5098	FBgn0283477	SF2
FBgn0038915	CG17819	FBgn0037359	MED27	FBgn0035959	CG4911
FBgn0037115	CG11249	FBgn0032385	CG16964	FBgn0022787	Hel89B
FBgn0030207	CG2887	FBgn0023511	Edem1	FBgn0035232	CG12099
FBgn0030001	cyr	FBgn0032884	Pomp	FBgn0013272	Gp150
FBgn0034416	CG15109	FBgn0037238	CG1090	FBgn0028407	Drep3
FBgn0085486	CG34457	FBgn0262743	Fs(2)Ket	FBgn0264693	ens
FBgn0038978	tHMG1	FBgn0035282	CG13936	FBgn0050404	Tango11
FBgn0004171	Mst98Cb	FBgn0085432	pan	FBgn0026403	Ndg
FBgn0052718	CG32718	FBgn0032652	CG6870	FBgn0035001	slik
FBgn0061197	salto	FBgn0052772	CG32772	FBgn0026323	Tak1
FBgn0034998	CG13577	FBgn0004132	boca	FBgn0261552	ps
FBgn0033705	CG13168	FBgn0263241	Mocs1	FBgn0034914	CG5554
FBgn0051803	Rsph9	FBgn0051644	CG31644	FBgn0085387	shakB
FBgn0032464	Vha68-3	FBgn0265784	CrebB-17A	FBgn0283657	tlk
FBgn0031785	CG13991	FBgn0026409	Mpcp	FBgn0262730	dtn
FBgn0035957	CG5144	FBgn0011202	dia	FBgn0000535	eag
FBgn0028848	Gpo3	FBgn0036502	CG7841	FBgn0013749	Arf102F
FBgn0050365	spaw	FBgn0025726	unc-13	FBgn0267336	Glut4EF
FBgn0262351	CG43049	FBgn0030914	CG6106	FBgn0034075	Asph
FBgn0031070	CG12702	FBgn0262617	CG11870	FBgn0038816	Lrrk
FBgn0039925	Kif3C	FBgn0047135	CG32276	FBgn0031453	Bacc
FBgn0039501	TTLL6B	FBgn0261823	Asx	FBgn0013987	MAPk-Ak2
FBgn0038334	h-cup	FBgn0000721	for	FBgn0003464	sol
FBgn0031240	CG3345	FBgn0031717	Oscillin	FBgn0021800	Reph
FBgn0054034	CG34034	FBgn0028509	cenG1A	FBgn0266557	kis
FBgn0000274	Pka-C2	FBgn0264598	CG14045	FBgn0003607	Su(var)205
FBgn0003060	CG9757	FBgn0068699	CG14045	FBgn0033915	CG8485
FBgn0034840	CG3124	FBgn0044020	Roc2	FBgn0000055	Adh
FBgn0033880	CG6553	FBgn0039737	CG7920	FBgn0039430	CG5455
FBgn0028560	sut4	FBgn0259227	CG42327	FBgn0037643	ScsbetaA
FBgn0038463	CG3534	FBgn0030685	Graf	FBgn0037120	CG11247
FBgn0037500	CG17944	FBgn0032130	CG3838	FBgn0038172	Adgf-D
FBgn0037147	CG7140	FBgn0032873	CG2614	FBgn0031118	RhoGAP19D
FBgn0031574	TTLL4B	FBgn0031630	CG15629	FBgn0036389	ssp2
FBgn0036014	CG3222	FBgn0051098	CG31098	FBgn0250791	alphaSnap
FBgn0004108	Nrt	FBgn0033502	CG12910	FBgn0003567	su(Hw)
FBgn0034824	Klp59C	FBgn0014455	Ahcy13	FBgn0031969	pes
FBgn0261349	Mst36Fb	FBgn0031952	cdc14	FBgn0085397	Fili
FBgn0037915	CG6790	FBgn0039465	Tsp97E	FBgn0264294	Cyt-b5
FBgn0051482	CG31482	FBgn0004369	Ptp99A	FBgn0265082	Cdep
FBgn0035034	CG3565	FBgn0264001	bru-3	FBgn0030336	CG1578
FBgn0034844	CG9861	FBgn0037060	CG10508	FBgn0264386	Ca-alpha1T
FBgn0051226	CG31226	FBgn0025836	RhoGAP1A	FBgn0031359	Rim2
FBgn0042627	FASN2	FBgn0036862	CG9619	FBgn0020647	KrT95D
FBgn0011270	Pglym87	FBgn0039928	cals	FBgn0032721	CG10602
FBgn0040508	ACXC	FBgn0005626	th	FBgn0036319	Ent3
FBgn0035724	CG10064	FBgn0026263	bip1	FBgn0015609	CadN
FBgn0030376	CG2750	FBgn0016081	fry	#N/A	nc_18164
FBgn0034863	SkpF	FBgn0030310	PGRP-SA	FBgn0263289	scrib
FBgn0029995	CG2256	FBgn0028692	Rpn2	FBgn0039969	Fis1
FBgn0051735	CG31735	FBgn0039594	CG9990	FBgn0250785	vari
FBgn0039010	CG4907	FBgn0015778	rin	FBgn0037130	Syn1
FBgn0031786	CG13989	FBgn0029849	CG3774	FBgn0032986	CG3262
FBgn0035665	Jon65Aiii	FBgn0267975	vib	FBgn0036134	FoxK
FBgn0034459	TTLL6A	FBgn0005642	wdn	FBgn0261793	Trf2
FBgn0051921	CG31921	FBgn0000674	Flo	FBgn0265595	CG44422
FBgn0032503	CG16825	FBgn0015019	Cctgamma	FBgn0064225	RpL5
FBgn0036321	CG14120	FBgn0035878	CG7182	FBgn0037757	CG8516
FBgn0029890	Fum2	FBgn0030699	CG8578	FBgn0004050	z
FBgn0000578	ena	FBgn0261444	CG3638	FBgn0029002	miple2
FBgn0085223	CG34194	FBgn0015278	Pi3K68D	FBgn0085433	CG34404
FBgn0050413	CG30413	FBgn0039808	CG12071	FBgn0035090	CG2736
FBgn0039752	CG15530	FBgn0037612	CG8112	FBgn0058178	CG40178
FBgn0031501	CG17261	FBgn0013997	Nrx-IV	FBgn0003134	Pp1alpha-96A
FBgn0037461	CG15177	FBgn0037680	CG8121	FBgn0004595	pros
FBgn0261508	CG42656	FBgn0038309	CG6499	FBgn0036974	eRF1
FBgn0051639	CG31639	FBgn0003890	betaTub97EF	FBgn0029836	CG5928
FBgn0011743	Arp53D	FBgn0038984	CG5315	FBgn0035850	Atg18a
FBgn0003124	polo	FBgn0020930	Dgkepsilon	FBgn0028734	Fmr1
FBgn0020399	Mst89B	FBgn0032026	CG7627	FBgn0002719	Men
FBgn0030421	Agpat1	FBgn0266369	Mtp	FBgn0051414	Gba1b
FBgn0034490	CG9864	FBgn0035083	Tina-1	FBgn0033244	CG8726
FBgn0037860	CG6629	FBgn0037195	CG11226	FBgn0037551	Arl8
FBgn0030697	CG8565	FBgn0052767	CG32767	FBgn0086758	chinmo
FBgn0036778	Cyp312a1	FBgn0285937	Rab1	FBgn0032224	Sps2
FBgn0052064	S-Lap4	FBgn0263395	CG7097	FBgn0038881	CG16791
FBgn0032111	CG13110	FBgn0004889	tws	FBgn0032798	CG10132
FBgn0051773	CG31773	FBgn0038960	CG13855	FBgn0053513	Nmdar2
FBgn0035619	Alp10	FBgn0033958	CG12858	FBgn0002914	Myb
FBgn0036259	CG9760	FBgn0036428	CG9238	FBgn0015024	CkIalpha
FBgn0034882	Eglp1	FBgn0027492	wdb	FBgn0024734	PRL-1
FBgn0035124	ttm2	FBgn0250788	beta-Spec	FBgn0001978	stc
FBgn0045770	S-Lap3	FBgn0051126	CG31126	FBgn0003557	Su(dx)
FBgn0051730	CG31730	FBgn0031189	CG14618	FBgn0085382	CG34353
FBgn0051343	CG31343	FBgn0038974	CG5377	FBgn0267033	mamo
FBgn0039376	CG14354	FBgn0086679	p	FBgn0037081	barc
FBgn0037388	CG14676	FBgn0026761	Trap1	FBgn0052944	CG32944
FBgn0086681	Mst36Fa	FBgn0032482	Pect	FBgn0051064	CG31064
FBgn0051949	CG31949	FBgn0034793	asrij	FBgn0051151	wge
FBgn0259918	inaF-B	FBgn0022709	Adk1	FBgn0028408	Drep2
FBgn0032471	CG5122	FBgn0260439	Pp2A-29B	FBgn0262116	RNASEK
FBgn0033056	CG7856	FBgn0052176	CG32176	FBgn0262473	Tl
FBgn0032086	CG17906	FBgn0003380	Sh	FBgn0016126	CaMKI
FBgn0031724	CG18266	FBgn0034642	CG15674	FBgn0039844	CG1607
FBgn0032525	Hsp60D	FBgn0015772	Nak	FBgn0052017	CG32017
FBgn0050350	CG30350	FBgn0035397	CG11486	FBgn0267487	Ptp61F
FBgn0051948	CG31948	FBgn0030230	Rph	FBgn0032775	CG17544
FBgn0051924	CG31924	FBgn0033005	CG3107	FBgn0052066	CG32066
FBgn0039104	CG10252	FBgn0010350	CdsA	FBgn0051092	LpR2
FBgn0034816	CG3085	FBgn0058439	CG40439	FBgn0032979	Clamp
FBgn0034657	LBR	FBgn0050389	CG30389	FBgn0043070	MESK2
FBgn0031690	CG7742	FBgn0261109	Tfb2	FBgn0004169	up
FBgn0028942	CG16852	FBgn0259239	CG42337	FBgn0024232	gprs
FBgn0051204	CG31204	FBgn0037234	CG9795	FBgn0263598	Vha68-2
FBgn0036159	CG7557	FBgn0033615	CG7741	FBgn0014037	Su(Tpl)
FBgn0036443	CG13471	FBgn0031030	Tao-1	FBgn0011661	Moe
FBgn0037460	sowi	FBgn0052111	CG32111	FBgn0082582	tmod
FBgn0053284	CG33284	FBgn0028484	Ack	FBgn0261872	scaf6
FBgn0030764	CG9777	FBgn0031393	CG15382	FBgn0051678	CG31678
FBgn0031859	CG17377	FBgn0012036	Aldh	FBgn0037754	CG8500
FBgn0036110	Cpr67Fb	FBgn0000212	brm	FBgn0033799	GLaz
FBgn0031545	CG3213	FBgn0001404	egh	FBgn0028397	Tob
FBgn0035005	CG3483	FBgn0037551	Gie	FBgn0030362	regucalcin
FBgn0086915	Mst77F	FBgn0053111	CG33111	FBgn0029897	RpL17
FBgn0002865	Mst98Ca	FBgn0040238	Best1	FBgn0005386	ash1
FBgn0031130	CG15452	FBgn0031997	CG8455	FBgn0033117	CG3358
FBgn0039343	CG5111	FBgn0037686	RpL34b	FBgn0022709	Adk1
FBgn0041102	ocn	FBgn0037084	Syx6	FBgn0263750	CG43675
FBgn0035776	CG8564	FBgn0025741	plexA	FBgn0266410	CG45050
FBgn0032131	CG3841	FBgn0032247	CG5188	FBgn0033391	CG8026
FBgn0031831	COX5BL	FBgn0042126	CG18788	FBgn0030791	CG9132
FBgn0002842	sa	FBgn0085489	CG34460	FBgn0083963	Nlg3
FBgn0032372	CG4988	FBgn0036684	CG3764	FBgn0031952	cdc14
FBgn0259164	CG42269	FBgn0058053	CG40053	FBgn0023407	B4
FBgn0262547	CG43101	FBgn0039674	CG1907	FBgn0035505	Teh2
FBgn0051858	t-cup	FBgn0260749	Utx	FBgn0263993	CG43736
FBgn0039398	CG14540	FBgn0035947	Srp68	FBgn0261444	CG3638
FBgn0052351	S-Lap2	FBgn0283666	Rap2l	FBgn0032123	Oatp30B
FBgn0032187	CG4839	FBgn0040717	Nplp4	FBgn0051729	CG31729
FBgn0051874	Fum4	FBgn0033381	CG11784	FBgn0031974	CG12560
FBgn0032664	Slc25A46b	FBgn0034261	CG4966	FBgn0039889	Arl4
FBgn0039088	CG10164	FBgn0003321	sbr	FBgn0030716	CG9170
FBgn0033888	CG18568	FBgn0020503	CLIP-190	FBgn0010651	MFS14
FBgn0051954	CG31954	FBgn0260397	Su(var)3-3	FBgn0028993	scro
FBgn0031323	CG5139	FBgn0033943	CG12869	FBgn0033236	CG14764
FBgn0030191	CG15306	FBgn0037541	CG2747	FBgn0030870	CG6398
FBgn0032299	CG17127	FBgn0259108	futsch	FBgn0037240	Cont
FBgn0029661	CG16781	FBgn0260632	dl	FBgn0086442	mib2
FBgn0039190	CG5762	FBgn0040928	CG15345	FBgn0036666	TSG101
FBgn0033893	CG18371	FBgn0037265	CG12001	FBgn0034046	tun
FBgn0040371	CG12470	FBgn0000392	cup	FBgn0039450	CG5484
FBgn0036895	ms(3)76Cc	FBgn0039835	CG12220	FBgn0032101	CG9586
FBgn0035855	CG7366	FBgn0033062	CG7843	FBgn0003435	sm
FBgn0036441	CG13476	FBgn0035425	CG17746	FBgn0036580	PDCD-5
FBgn0031208	CR11023	FBgn0036389	ssp2	FBgn0036316	CG10960
FBgn0035730	CG17744	FBgn0003462	Sod	FBgn0086604	side-VIII
FBgn0029877	CG17717	FBgn0037220	CG14641	FBgn0005564	Shal
FBgn0051294	CG31294	FBgn0041184	Socs36E	FBgn0000157	Dll
FBgn0052081	CG32081	FBgn0014133	bif	FBgn0053129	CG33129
FBgn0034835	CG3092	FBgn0086674	Tango13	FBgn0034606	ASPP
FBgn0033856	CG13334	FBgn0263197	ssp4	FBgn0030485	CG1998
FBgn0038892	CG15498	FBgn0266411	sima	FBgn0001123	Galphas
FBgn0039071	bb8	FBgn0040007	RpL38	FBgn0035848	Uxs
FBgn0031941	ATPsynGL	FBgn0053554	Nipped-A	FBgn0000422	Ddc
FBgn0031129	CG1324	FBgn0261986	CG5053	FBgn0033000	CG14464
FBgn0035996	CG3448	FBgn0028331	l(1)G0289	FBgn0013972	Gycalpha99B
FBgn0034467	CG15128	FBgn0085237	CG34208	FBgn0015793	Rab19
FBgn0050177	CG30177	FBgn0086839	CG1970	FBgn0001404	egh
FBgn0046294	CG12699	FBgn0039909	CG1970	FBgn0037229	CG9766
FBgn0052437	CG32437	FBgn0024285	Srp54	FBgn0035321	CG1275
FBgn0035598	CG4669	FBgn0262714	CG11006	FBgn0003310	S
FBgn0052832	CG32832	FBgn0031948	CG7149	FBgn0032955	CG2201
FBgn0031332	CG5556	FBgn0023094	cyc	FBgn0039928	cals
FBgn0053128	CG33128	FBgn0052581	CG32581	FBgn0262000	CG42818
FBgn0036729	CG13733	FBgn0063491	GstE9	FBgn0261999	CG42817
FBgn0039873	Smvt	FBgn0035236	CG12004	FBgn0039924	PIP4K
FBgn0037398	CG15580	FBgn0036340	SRm160	FBgn0040022	Set1
FBgn0031620	CG11929	FBgn0034723	CG13506	FBgn0010240	Lcch3
FBgn0037616	CG8136	FBgn0013759	Caki	FBgn0003137	Ppn
FBgn0038124	CG14380	FBgn0002044	swm	FBgn0263346	CG43427
FBgn0028531	CG15286	FBgn0067469	CG31217	FBgn0015766	Msr-110
FBgn0037986	CG14736	FBgn0051217	CG31217	FBgn0028331	l(1)G0289
FBgn0004106	Cdk1	FBgn0036476	CG6945	FBgn0067782	att-ORFB
FBgn0028868	CG4701	FBgn0035770	pst	FBgn0027835	Dp1
FBgn0053113	Rtnl1	FBgn0037684	CG8129	FBgn0052280	CG32280
FBgn0036784	CG5103	FBgn0052843	CG32843	FBgn0034345	CG5174
FBgn0033063	CG14589	FBgn0039776	PH4alphaEFB	FBgn0261397	didum
FBgn0050103	CG30103	FBgn0262115	CG17683	FBgn0030735	CG3632
FBgn0033283	CG11635	FBgn0004914	Hnf4	FBgn0036448	mop
FBgn0032281	CG17107	FBgn0037736	CG12950	FBgn0262617	CG43143
FBgn0038697	CG3581	FBgn0262026	CG8446	FBgn0030478	CG1640
FBgn0036931	CG14183	FBgn0265177	CG8446	FBgn0011217	eff
FBgn0017448	CG2187	FBgn0265178	CG8446	FBgn0267376	SelR
FBgn0037101	CG7634	FBgn0026375	RhoGAPp190	FBgn0053087	LRP1
FBgn0085479	CG34450	FBgn0033740	dgt5	FBgn0039380	CG5890
FBgn0036442	CG13473	FBgn0028476	CG15817	FBgn0025633	CG13366
FBgn0028880	CG15256	FBgn0038020	CG10091	FBgn0016701	Rab4
FBgn0028533	CG7953	FBgn0034237	eIF3-S9	FBgn0263994	CG43737
FBgn0032364	CG4970	FBgn0260659	CG4196	FBgn0052677	X11Lbeta
FBgn0260481	CG32454	FBgn0262117	CG17665	FBgn0003261	Rm62
FBgn0038266	CG3610	FBgn0015371	chn	FBgn0052677	X11Lbeta
FBgn0036704	CG6497	FBgn0051716	CG31716	FBgn0027603	Ulp1
FBgn0028901	CG18109	FBgn0020370	TppII	FBgn0029176	eEf1gamma
FBgn0028986	Spn38F	FBgn0017550	Rga	FBgn0036967	SCCRO4
FBgn0038200	CG9920	FBgn0261955	kdn	FBgn0086904	Nacalpha
FBgn0250845	CG1288	FBgn0039528	dsd	FBgn0266418	wake
FBgn0050362	boly	FBgn0028579	phtf	FBgn0020251	sfl
FBgn0037462	sunz	FBgn0011584	Trp1	FBgn0037084	Syx6
FBgn0032505	CG16826	FBgn0036152	CG6175	FBgn0032036	CG13384
FBgn0031085	CG9570	FBgn0020249	stck	FBgn0037554	DNApol-iota
FBgn0032878	CG9316	FBgn0003218	rdgB	FBgn0011361	ND-ACP
FBgn0013810	Dhc36C	FBgn0000611	exd	FBgn0014906	Hydr2
FBgn0250846	glob2	FBgn0085197	CG34168	FBgn0250819	CG33521
FBgn0050360	Mal-A6	FBgn0037655	CG11984	#N/A	nc_20761
FBgn0032648	CG15144	FBgn0035461	CG10855	FBgn0030258	CG1552
FBgn0038819	Cpr92F	FBgn0037796	CG12814	FBgn0034909	CG4797
FBgn0038775	CG17199	FBgn0039552	CG12426	FBgn0267398	Yeti
FBgn0032068	LManV	FBgn0259170	alpha-Man-I	FBgn0003317	sax
FBgn0261529	ms(2)34Fe	FBgn0264490	Eip93F	FBgn0030486	Set2
FBgn0031504	CG15403	FBgn0035107	CG1216	FBgn0016041	Tom40
FBgn0035481	CG12605	FBgn0010280	Taf4	FBgn0051248	CG31248
FBgn0002873	mud	FBgn0033777	CG17574	FBgn0264908	pHCl-1
FBgn0032314	CG7309	FBgn0030243	CG2186	FBgn0046704	Liprin-alpha
FBgn0026085	dgt4	FBgn0051908	CG31908	FBgn0001961	Arpc1
FBgn0032039	CG13385	FBgn0013764	Chi	FBgn0034742	CG4294
FBgn0039331	ND-49L	FBgn0039487	gb	FBgn0259213	side-II
FBgn0259701	CG42355	FBgn0053523	CG33523	FBgn0001215	Hrb98DE
FBgn0038709	CG15025	FBgn0023458	CG3585	FBgn0040007	RpL38
FBgn0031345	CG18132	FBgn0041671	CG3585	FBgn0033924	CG8613
FBgn0050293	Cht12	FBgn0064040	CG3585	FBgn0025394	inc
FBgn0016797	fz2	FBgn0041647	CG3585	FBgn0029768	SPR
FBgn0053093	CG33093	FBgn0036882	CG9279	FBgn0032946	nrv3
FBgn0036941	CG7335	FBgn0034795	MED23	FBgn0023213	eIF4G1
FBgn0036204	Tim13	FBgn0262976	CG32711	FBgn0267828	Fatp1
FBgn0051459	CG31459	FBgn0086195	CG32711	FBgn0053181	CG33181
FBgn0030441	CG2209	FBgn0267033	CG34346	FBgn0036801	MYPT-75D
FBgn0032636	CG5043	FBgn0266098	rg	FBgn0051550	CG31550
FBgn0036703	CG7707	FBgn0026616	alpha-Man-IIb	FBgn0010488	NAT1
FBgn0030936	CG6481	FBgn0035591	CG4611	FBgn0261547	Exn
FBgn0051816	CG31816	FBgn0030086	CG7033	FBgn0010235	Klc
FBgn0002570	Mal-A1	FBgn0068259	CG7033	FBgn0030796	CG4829
FBgn0035800	CG7716	FBgn0259822	Ca-beta	FBgn0027587	CG7028
FBgn0032419	CG17217	FBgn0003475	spir	FBgn0052758	CG32758
FBgn0034464	CG11018	FBgn0000662	fl(2)d	FBgn0037106	CG11307
FBgn0035380	CG9970	FBgn0045852	ham	FBgn0027590	GstE12
FBgn0031410	CG17237	FBgn0033826	CG4734	FBgn0024187	syd
FBgn0053191	CG33191	FBgn0259979	CG17337	FBgn0030243	CG2186
FBgn0036482	CG13457	FBgn0086129	snama	FBgn0001122	GalphaO
FBgn0085329	CG34300	FBgn0030244	CG2157	FBgn0053517	Dop2R
FBgn0004228	mex1	FBgn0143190	CG8394	FBgn0024330	MED6
FBgn0051907	Mst27D	FBgn0033911	CG8394	FBgn0285962	CG46338
FBgn0034826	CG13544	FBgn0260462	CG12163	FBgn0283494	Adk2
FBgn0002862	Mst87F	FBgn0010105	comm	FBgn0042135	CG18812
FBgn0052487	CG32487	FBgn0284220	Top2	FBgn0052982	CG32982
FBgn0052436	CG32436	FBgn0064225	RpL5	FBgn0010877	l(3)05822
FBgn0037035	CG10589	FBgn0032900	CG14401	FBgn0039026	CG7029
FBgn0033297	Mal-A8	FBgn0034885	CG4019	FBgn0035028	Start1
FBgn0052181	CG32181	FBgn0032635	CG15141	FBgn0026257	cav
FBgn0053290	CG33290	FBgn0035713	CG10107	FBgn0038535	alt
FBgn0034957	Rsph4a	FBgn0084836	CG10107	FBgn0039808	CG12071
FBgn0030780	CG13008	FBgn0033521	CG12896	FBgn0003204	ras
FBgn0031585	CG2955	FBgn0023095	caps	FBgn0261550	CG42668
FBgn0004882	orb	FBgn0036921	RhoGDI	FBgn0037387	CG1213
FBgn0051391	CG31391	FBgn0038869	CG3353	#N/A	CG11347
FBgn0260776	CG42570	FBgn0053107	CG33107	FBgn0039738	Mgat2
FBgn0040694	CG14974	FBgn0001941	ifc	FBgn0038876	Idi
FBgn0035332	CG13801	FBgn0034157	resilin	FBgn0015558	tty
FBgn0032385	CG16964	FBgn0051363	Jupiter	FBgn0262714	Sap130
FBgn0033047	CG7882	FBgn0004875	enc	FBgn0039066	EloA
FBgn0036808	Dic4	FBgn0002719	Men	FBgn0028582	lqf
FBgn0050268	CG30268	FBgn0037363	CG1347	FBgn0039358	CG5028
FBgn0250827	whip	FBgn0084801	CG7597	#N/A	Ef2b
FBgn0050222	CG30222	FBgn0037093	CG7597	FBgn0033402	Myd88
FBgn0035217	FucTD	FBgn0036979	CG13247	FBgn0041789	Pax
FBgn0029940	CG1958	FBgn0028982	Spt6	FBgn0260658	CG42541
FBgn0036497	Ran-like	FBgn0053558	CG33558	FBgn0086370	sra
FBgn0085196	CG34167	FBgn0036213	RpL10Ab	FBgn0051635	CG31635
FBgn0250844	CG4218	FBgn0032814	CG10366	FBgn0085426	Rgk3
FBgn0003961	Uro	FBgn0261556	CG32223	FBgn0004908	Arl2
FBgn0034601	CG4286	FBgn0029899	CG14438	FBgn0029820	CG16721
FBgn0036029	CG16719	FBgn0266101	CG32043	FBgn0029663	CG10804
FBgn0262487	CG43077	FBgn0035410	CG14964	FBgn0033853	CG6145
FBgn0038125	CG8141	FBgn0037341	CG12746	FBgn0039993	CG17691
FBgn0031946	CG7164	FBgn0261873	sdt	FBgn0040010	CG17493
FBgn0031235	CG13693	FBgn0035498	Fit1	FBgn0039269	veli
FBgn0002872	mu2	FBgn0030701	CG16952	FBgn0039300	RpS27
FBgn0029817	CG15764	FBgn0267002	unc-104	FBgn0004516	Gad1
FBgn0027795	CG14785	FBgn0261014	TER94	FBgn0028996	onecut
FBgn0261565	Lmpt	FBgn0023169	SNF1A	FBgn0037252	CG14650
FBgn0030449	Fer3HCH	FBgn0032509	CG6523	FBgn0052675	Tango5
FBgn0033168	CG11145	FBgn0035050	ST6Gal	FBgn0031395	CG10874
FBgn0052086	CG32086	FBgn0261086	CG9778	FBgn0020307	dve
FBgn0032313	CG14070	FBgn0010114	hig	FBgn0032297	CG17124
FBgn0250815	Jon65Aiv	FBgn0021906	RFeSP	FBgn0243486	rdo
FBgn0261806	CG42752	FBgn0015766	Msr-110	FBgn0033474	CG1407
FBgn0030846	CG12992	FBgn0004837	Su(H)	FBgn0004395	unk
FBgn0031163	CG14579	FBgn0004864	Hop	FBgn0035936	Tsp66E
FBgn0083943	CG34107	FBgn0032997	CG17486	FBgn0001139	gro
[truncated: 1,237 more rows]

## Sheet: neuron
Flybase ID	Symbol name
[truncated: 249 more rows]

[truncated: 2 more sheets: sleep, S2_cell]
