# Supplementary material for: Polycomb regulates circadian rhythms in Drosophila in clock neurons
Source: Life Sci Alliance. 2023 Nov 1;7(1):e202302140. doi: 10.26508/lsa.202302140 (PMC10620068; doi:10.26508/lsa.202302140)
Supplement: Supplementary file 5 [file LSA-2023-02140_TableS5.xlsx]

## Sheet: Figure 4C
Terms_ID	Description	GeneRatio	BgRatio	pvalue	p.adjust	qvalue	geneID	Count
GO:0042330	taxis	74/879	341/12175	3.13e-18	7.81e-15	5.58e-15	Fas1/tok/Pdf/Dscam3/PlexB/Lar/tim/CG34353/spen/Sema1a/CadN/Sema2a/en/wun2/Timp/E(Pc)/Mmp2/ap/side/sqz/wun/uzip/Ten-a/drl/trol/beat-Ib/trio/Rac2/Rh5/sad/fru/zfh1/Tig/Sulf1/Sdc/beat-IIIc/jing/l(3)L1231/CdGAPr/CG6330/retn/slgA/sm/CadN2/Lrt/chic/rdgA/Con/haf/acj6/Ptth/fra/pros/norpA/beat-Ia/ab/bdl/Ptp61F/beat-IIb/Hr51/unc-5/conv/Fas2/Gycalpha99B/br/Pdfr/Ptp99A/RhoGAP100F/dac/nvy/robo2/ptc/Tl/for	74
GO:0031175	neuron projection development	84/879	474/12175	5.82e-15	5.05e-12	3.61e-12	Imp/Fas1/sky/cv-c/tok/dnc/Dscam3/PlexB/Lar/foxo/oc/spen/Sema1a/CadN/Sema2a/en/E(Pc)/Mmp2/ap/side/Liprin-gamma/sqz/nub/sif/Snoo/uzip/Ten-a/drl/trol/beat-Ib/trio/Rac2/sad/fru/zfh1/bchs/stai/Tig/wts/Sulf1/Sdc/beat-IIIc/jing/CdGAPr/cnc/retn/Mmp1/Kr-h1/sm/CadN2/chic/pum/Con/haf/acj6/fra/ara/futsch/pros/BuGZ/beat-Ia/ab/dati/ham/bdl/Ptp61F/beat-IIb/Hr51/unc-5/RunxA/conv/Fas2/sick/br/Ptp99A/mfas/RhoGAP10…	84
GO:0006935	chemotaxis	60/879	277/12175	6.07e-15	5.05e-12	3.61e-12	Fas1/tok/Dscam3/PlexB/Lar/spen/Sema1a/CadN/Sema2a/en/wun2/E(Pc)/Mmp2/ap/side/sqz/wun/uzip/Ten-a/drl/trol/beat-Ib/trio/Rac2/sad/fru/zfh1/Tig/Sulf1/Sdc/beat-IIIc/jing/CdGAPr/retn/sm/CadN2/Lrt/chic/Con/haf/acj6/fra/pros/beat-Ia/ab/bdl/Ptp61F/beat-IIb/Hr51/unc-5/conv/Fas2/Ptp99A/RhoGAP100F/dac/nvy/robo2/ptc/Tl/for	60
GO:0000904	cell morphogenesis involved in differentiation	84/879	478/12175	9.59e-15	5.99e-12	4.28e-12	Fas1/Gprk2/cv-c/tok/dnc/ph-p/Dscam3/PlexB/Lar/foxo/oc/spen/Sema1a/CadN/Sema2a/dia/en/E(Pc)/Mmp2/ap/side/Liprin-gamma/Shrm/sqz/tyn/nub/sif/Snoo/uzip/Ten-a/drl/trol/beat-Ib/trio/Rac2/sgg/sad/fru/zfh1/Tig/wts/Sulf1/Sdc/beat-IIIc/jing/CdGAPr/cnc/retn/sm/CadN2/chic/pum/smog/haf/acj6/fra/ara/futsch/pros/BuGZ/beat-Ia/ab/ham/bdl/Ptp61F/beat-IIb/Hr51/unc-5/Ppcs/RunxA/conv/Fas2/sick/br/Ptp99A/mfas/RhoGAP10…	84
GO:0048667	cell morphogenesis involved in neuron differentiation	76/879	434/12175	2.37e-13	1.19e-10	8.46e-11	Fas1/cv-c/tok/dnc/Dscam3/PlexB/Lar/foxo/oc/spen/Sema1a/CadN/Sema2a/en/E(Pc)/Mmp2/ap/side/Liprin-gamma/sqz/nub/sif/Snoo/uzip/Ten-a/drl/trol/beat-Ib/trio/Rac2/sad/fru/zfh1/Tig/wts/Sulf1/Sdc/beat-IIIc/jing/CdGAPr/cnc/retn/sm/CadN2/chic/pum/haf/acj6/fra/ara/futsch/pros/BuGZ/beat-Ia/ab/ham/bdl/Ptp61F/beat-IIb/Hr51/unc-5/RunxA/conv/Fas2/sick/br/Ptp99A/mfas/RhoGAP100F/kay/dac/nvy/robo2/ptc/Rfx/for	76
GO:0048812	neuron projection morphogenesis	76/879	439/12175	4.36e-13	1.55e-10	1.1e-10	Fas1/cv-c/tok/dnc/Dscam3/PlexB/Lar/foxo/oc/spen/Sema1a/CadN/Sema2a/en/E(Pc)/Mmp2/ap/side/Liprin-gamma/sqz/nub/sif/Snoo/uzip/Ten-a/drl/trol/beat-Ib/trio/Rac2/sad/fru/zfh1/Tig/wts/Sulf1/Sdc/beat-IIIc/jing/CdGAPr/cnc/retn/sm/CadN2/chic/pum/haf/acj6/fra/ara/futsch/pros/BuGZ/beat-Ia/ab/ham/bdl/Ptp61F/beat-IIb/Hr51/unc-5/RunxA/conv/Fas2/sick/br/Ptp99A/mfas/RhoGAP100F/kay/dac/nvy/robo2/ptc/Rfx/for	76
GO:0048858	cell projection morphogenesis	76/879	441/12175	5.54e-13	1.55e-10	1.1e-10	Fas1/cv-c/tok/dnc/Dscam3/PlexB/Lar/foxo/oc/spen/Sema1a/CadN/Sema2a/en/E(Pc)/Mmp2/ap/side/Liprin-gamma/sqz/nub/sif/Snoo/uzip/Ten-a/drl/trol/beat-Ib/trio/Rac2/sad/fru/zfh1/Tig/wts/Sulf1/Sdc/beat-IIIc/jing/CdGAPr/cnc/retn/sm/CadN2/chic/pum/haf/acj6/fra/ara/futsch/pros/BuGZ/beat-Ia/ab/ham/bdl/Ptp61F/beat-IIb/Hr51/unc-5/RunxA/conv/Fas2/sick/br/Ptp99A/mfas/RhoGAP100F/kay/dac/nvy/robo2/ptc/Rfx/for	76
GO:0120039	plasma membrane bounded cell projection morphogenesis	76/879	441/12175	5.54e-13	1.55e-10	1.1e-10	Fas1/cv-c/tok/dnc/Dscam3/PlexB/Lar/foxo/oc/spen/Sema1a/CadN/Sema2a/en/E(Pc)/Mmp2/ap/side/Liprin-gamma/sqz/nub/sif/Snoo/uzip/Ten-a/drl/trol/beat-Ib/trio/Rac2/sad/fru/zfh1/Tig/wts/Sulf1/Sdc/beat-IIIc/jing/CdGAPr/cnc/retn/sm/CadN2/chic/pum/haf/acj6/fra/ara/futsch/pros/BuGZ/beat-Ia/ab/ham/bdl/Ptp61F/beat-IIb/Hr51/unc-5/RunxA/conv/Fas2/sick/br/Ptp99A/mfas/RhoGAP100F/kay/dac/nvy/robo2/ptc/Rfx/for	76
GO:0061564	axon development	64/879	338/12175	5.57e-13	1.55e-10	1.1e-10	Imp/Fas1/tok/dnc/Dscam3/PlexB/Lar/spen/Sema1a/CadN/Sema2a/en/Mmp2/ap/side/Liprin-gamma/sif/uzip/Ten-a/drl/trol/beat-Ib/trio/Rac2/sad/fru/zfh1/bchs/Tig/Sulf1/Sdc/beat-IIIc/jing/CdGAPr/retn/Mmp1/sm/CadN2/chic/Con/haf/acj6/fra/futsch/pros/beat-Ia/ab/bdl/Ptp61F/beat-IIb/Hr51/unc-5/conv/Fas2/sick/Ptp99A/mfas/RhoGAP100F/kay/dac/nvy/robo2/ptc/for	64
GO:0097485	neuron projection guidance	55/879	268/12175	8.86e-13	2.21e-10	1.58e-10	Fas1/tok/Dscam3/PlexB/Lar/spen/Sema1a/CadN/Sema2a/en/E(Pc)/Mmp2/ap/side/sqz/uzip/Ten-a/drl/trol/beat-Ib/trio/Rac2/sad/fru/zfh1/Tig/Sulf1/Sdc/beat-IIIc/jing/CdGAPr/retn/sm/CadN2/chic/haf/acj6/fra/pros/beat-Ia/ab/bdl/Ptp61F/beat-IIb/Hr51/unc-5/conv/Fas2/Ptp99A/RhoGAP100F/dac/nvy/robo2/ptc/for	55
GO:0008038	neuron recognition	33/879	112/12175	1.22e-12	2.78e-10	1.98e-10	Fas1/tok/Dscam3/PlexB/Sema1a/CadN/Sema2a/Mmp2/Pvf3/uzip/Ten-a/drl/trol/fru/zfh1/bchs/Sulf1/beat-IIIc/Mmp1/Con/tey/acj6/fra/beat-Ia/Fur1/ab/bdl/Fas2/Ptp99A/CG2901/robo2/hig/Tl	33
GO:0032990	cell part morphogenesis	76/879	449/12175	1.42e-12	2.96e-10	2.11e-10	Fas1/cv-c/tok/dnc/Dscam3/PlexB/Lar/foxo/oc/spen/Sema1a/CadN/Sema2a/en/E(Pc)/Mmp2/ap/side/Liprin-gamma/sqz/nub/sif/Snoo/uzip/Ten-a/drl/trol/beat-Ib/trio/Rac2/sad/fru/zfh1/Tig/wts/Sulf1/Sdc/beat-IIIc/jing/CdGAPr/cnc/retn/sm/CadN2/chic/pum/haf/acj6/fra/ara/futsch/pros/BuGZ/beat-Ia/ab/ham/bdl/Ptp61F/beat-IIb/Hr51/unc-5/RunxA/conv/Fas2/sick/br/Ptp99A/mfas/RhoGAP100F/kay/dac/nvy/robo2/ptc/Rfx/for	76
GO:0007560	imaginal disc morphogenesis	70/879	401/12175	2.58e-12	4.61e-10	3.29e-10	Gprk2/cv-c/tok/bowl/Pvr/disco-r/osa/sty/oc/spen/emc/en/heph/Timp/Mmp2/ed/ap/pan/shn/jumu/sgg/S/zfh2/Fkbp14/cora/tow/jing/Mmp1/CG13366/chic/Myo31DF/alph/px/pnt/scrib/al/mam/Rbfox1/ara/Raf/chm/Pkn/ics/Dll/Hs6st/how/arr/puc/corto/Dys/qua/ey/Lim1/Hr51/Ppcs/tkv/dpy/Socs36E/Fas2/kay/opa/Axn/dac/Bx/hth/ptc/flw/lbl/dve/crol	70
GO:0048563	post-embryonic animal organ morphogenesis	70/879	401/12175	2.58e-12	4.61e-10	3.29e-10	Gprk2/cv-c/tok/bowl/Pvr/disco-r/osa/sty/oc/spen/emc/en/heph/Timp/Mmp2/ed/ap/pan/shn/jumu/sgg/S/zfh2/Fkbp14/cora/tow/jing/Mmp1/CG13366/chic/Myo31DF/alph/px/pnt/scrib/al/mam/Rbfox1/ara/Raf/chm/Pkn/ics/Dll/Hs6st/how/arr/puc/corto/Dys/qua/ey/Lim1/Hr51/Ppcs/tkv/dpy/Socs36E/Fas2/kay/opa/Axn/dac/Bx/hth/ptc/flw/lbl/dve/crol	70
GO:0007411	axon guidance	53/879	260/12175	3.07e-12	5.12e-10	3.65e-10	Fas1/tok/Dscam3/PlexB/Lar/spen/Sema1a/CadN/Sema2a/en/Mmp2/ap/side/uzip/Ten-a/drl/trol/beat-Ib/trio/Rac2/sad/fru/zfh1/Tig/Sulf1/Sdc/beat-IIIc/jing/CdGAPr/retn/sm/CadN2/chic/haf/acj6/fra/pros/beat-Ia/ab/bdl/Ptp61F/beat-IIb/Hr51/unc-5/conv/Fas2/Ptp99A/RhoGAP100F/dac/nvy/robo2/ptc/for	53
GO:0008037	cell recognition	33/879	117/12175	4.68e-12	7.31e-10	5.21e-10	Fas1/tok/Dscam3/PlexB/Sema1a/CadN/Sema2a/Mmp2/Pvf3/uzip/Ten-a/drl/trol/fru/zfh1/bchs/Sulf1/beat-IIIc/Mmp1/Con/tey/acj6/fra/beat-Ia/Fur1/ab/bdl/Fas2/Ptp99A/CG2901/robo2/hig/Tl	33
GO:0048569	post-embryonic animal organ development	77/879	471/12175	6.1e-12	8.96e-10	6.4e-10	Gprk2/cv-c/tok/bowl/srp/Pvr/disco-r/osa/sty/oc/spen/emc/en/heph/Timp/Mmp2/ed/ap/pan/shn/jumu/sgg/S/zfh2/Fkbp14/cora/tow/jing/Mmp1/CG13366/chic/Myo31DF/alph/px/pnt/scrib/al/ush/mam/klar/Rbfox1/ara/Raf/chm/Pkn/ics/Dll/Hs6st/how/arr/puc/corto/Mef2/Dys/qua/ey/Lim1/Hr51/Ppcs/tkv/dpy/Socs36E/Fas2/crp/kay/opa/Axn/dac/Bx/hth/ptc/Tl/flw/pyr/lbl/dve/crol	77
GO:0007623	circadian rhythm	38/879	152/12175	6.67e-12	9.26e-10	6.61e-10	Pdf/dnc/disco/Dh31/foxo/tim/Mid1/Acer/emc/Sh/Pdp1/Rh5/sgg/S/mld/nej/sNPF/slo/ITP/wake/eys/inc/Irk1/Hk/E23/per/norpA/Oamb/dco/Hr51/5-HT1A/Pdfr/kay/Bx/nvy/DAT/B4/GlyT	38
GO:0048511	rhythmic process	38/879	153/12175	8.28e-12	1.05e-09	7.47e-10	Pdf/dnc/disco/Dh31/foxo/tim/Mid1/Acer/emc/Sh/Pdp1/Rh5/sgg/S/mld/nej/sNPF/slo/ITP/wake/eys/inc/Irk1/Hk/E23/per/norpA/Oamb/dco/Hr51/5-HT1A/Pdfr/kay/Bx/nvy/DAT/B4/GlyT	38
GO:0034330	cell junction organization	65/879	367/12175	8.38e-12	1.05e-09	7.47e-10	cindr/Imp/C1GalTA/Lar/btsz/Nlg1/shakB/sdt/dpr2/Sema1a/Liprin-gamma/DIP-delta/wun/dpr9/Ten-a/drl/dpr14/trio/Rac2/sgg/DIP-kappa/l(3)neo38/bchs/cora/stai/Sdc/Aplip1/repo/nej/SiaT/Mmp1/slo/cup/Csk/l(2)gl/Thor/CG42673/Octbeta2R/pum/Act57B/scrib/Lac/Yip1d1/futsch/pros/dpr3/dpr4/Syn/Gad1/Fur1/Nos/Dys/brat/CG31475/Nlg2/Prosap/nrv2/tkv/Fas2/dpr5/rg/RhoGAP100F/kay/dpr6/Tl	65
GO:0048737	imaginal disc-derived appendage development	60/879	345/12175	1.18e-10	1.09e-08	7.8e-09	Gprk2/cv-c/tok/bowl/elB/disco/disco-r/osa/sty/spen/emc/en/heph/Timp/ed/ap/pan/shn/jumu/drl/sgg/S/zfh2/Fkbp14/cora/dan/tow/jing/px/pnt/scrib/al/mam/Rbfox1/ara/Raf/ics/Dll/Hs6st/how/arr/corto/Dys/qua/Lim1/Hr51/Ppcs/tkv/dpy/Socs36E/Axn/dac/Bx/trx/hth/ptc/flw/lbl/dve/crol	60

## Sheet: Figure S3B
Terms_ID	Description	GeneRatio	BgRatio	pvalue	p.adjust	qvalue	geneID	Count
dme04320	Dorso-ventral axis formation	8/225	28/3262	0.000420097	0.000420097	0.0127997	Dmel_CG10076/Dmel_CG10847/Dmel_CG10868/Dmel_CG11491/Dmel_CG17077/Dmel_CG2845/Dmel_CG31762/Dmel_CG3399	8
dme00230	Purine metabolism	16/225	92/3262	0.000428655	0.000428655	0.0127997	Dmel_CG10143/Dmel_CG10202/Dmel_CG1470/Dmel_CG17176/Dmel_CG1912/Dmel_CG31183/Dmel_CG32498/Dmel_CG32549/Dmel_CG34341/Dmel_CG34357/Dmel_CG3809/Dmel_CG4154/Dmel_CG44007/Dmel_CG5983/Dmel_CG6106/Dmel_CG8279	16
dme04013	MAPK signaling pathway - fly	16/225	93/3262	0.000486388	0.000486388	0.0127997	Dmel_CG12283/Dmel_CG12437/Dmel_CG14026/Dmel_CG1429/Dmel_CG17077/Dmel_CG17228/Dmel_CG1906/Dmel_CG1921/Dmel_CG2845/Dmel_CG33956/Dmel_CG5603/Dmel_CG6036/Dmel_CG7850/Dmel_CG8049/Dmel_CG8556/Dmel_CG9553	16
dme00600	Sphingolipid metabolism	8/225	30/3262	0.000701182	0.000701182	0.0138391	Dmel_CG1471/Dmel_CG31148/Dmel_CG3132/Dmel_CG31414/Dmel_CG3376/Dmel_CG4162/Dmel_CG8804/Dmel_CG8805	8
dme04745	Phototransduction - fly	8/225	32/3262	0.00111709	0.00111709	0.0159937	Dmel_CG13898/Dmel_CG15855/Dmel_CG17769/Dmel_CG3620/Dmel_CG5125/Dmel_CG6518/Dmel_CG6622/Dmel_CG7875	8
dme04711	Circadian rhythm - fly	5/225	13/3262	0.00121552	0.00121552	0.0159937	Dmel_CG17888/Dmel_CG2048/Dmel_CG2621/Dmel_CG2647/Dmel_CG3234	5
dme04080	Neuroactive ligand-receptor interaction	11/225	60/3262	0.00220615	0.00220615	0.0248814	Dmel_CG12370/Dmel_CG15274/Dmel_CG16720/Dmel_CG2789/Dmel_CG32843/Dmel_CG33517/Dmel_CG4356/Dmel_CG7918/Dmel_CG8784/Dmel_CG8795/Dmel_CG9753	11
dme00330	Arginine and proline metabolism	10/225	53/3262	0.00279104	0.00279104	0.0275431	Dmel_CG11828/Dmel_CG1417/Dmel_CG18104/Dmel_CG31016/Dmel_CG31022/Dmel_CG32064/Dmel_CG3752/Dmel_CG4439/Dmel_CG4546/Dmel_CG6713	10
dme04341	Hedgehog signaling pathway - fly	8/225	40/3262	0.00505439	0.00505439	0.0443368	Dmel_CG12066/Dmel_CG12227/Dmel_CG12537/Dmel_CG17998/Dmel_CG2048/Dmel_CG2411/Dmel_CG2621/Dmel_CG9015	8
dme00564	Glycerophospholipid metabolism	10/225	63/3262	0.00996404	0.00996404	0.0786635	Dmel_CG17907/Dmel_CG2201/Dmel_CG3215/Dmel_CG34384/Dmel_CG42667/Dmel_CG4757/Dmel_CG7311/Dmel_CG8804/Dmel_CG8805/Dmel_CG9042	10
dme04213	Longevity regulating pathway - multiple species	9/225	55/3262	0.0117144	0.0117144	0.0840747	Dmel_CG12066/Dmel_CG14049/Dmel_CG17176/Dmel_CG17299/Dmel_CG3143/Dmel_CG5983/Dmel_CG6489/Dmel_CG7756/Dmel_CG8846	9
dme04391	Hippo signaling pathway - fly	9/225	56/3262	0.0131446	0.0131446	0.0841151	Dmel_CG12072/Dmel_CG12676/Dmel_CG17117/Dmel_CG1768/Dmel_CG2048/Dmel_CG2671/Dmel_CG32717/Dmel_CG3938/Dmel_CG43398	9
dme04310	Wnt signaling pathway	14/225	107/3262	0.0139493	0.0139493	0.0841151	Dmel_CG12066/Dmel_CG12227/Dmel_CG15319/Dmel_CG17348/Dmel_CG2048/Dmel_CG2621/Dmel_CG34403/Dmel_CG3620/Dmel_CG4969/Dmel_CG5912/Dmel_CG6518/Dmel_CG6622/Dmel_CG7926/Dmel_CG8556	14
dme00511	Other glycan degradation	5/225	22/3262	0.0149164	0.0149164	0.0841151	Dmel_CG31148/Dmel_CG3132/Dmel_CG31414/Dmel_CG4606/Dmel_CG9466	5
dme00512	Mucin type O-glycan biosynthesis	5/225	24/3262	0.0215149	0.0215149	0.110059	Dmel_CG30463/Dmel_CG31651/Dmel_CG31956/Dmel_CG3254/Dmel_CG9520	5
dme04070	Phosphatidylinositol signaling system	9/225	61/3262	0.0223054	0.0223054	0.110059	Dmel_CG13898/Dmel_CG15855/Dmel_CG17769/Dmel_CG34384/Dmel_CG3620/Dmel_CG42667/Dmel_CG6518/Dmel_CG6622/Dmel_CG7956	9
dme00220	Arginine biosynthesis	4/225	18/3262	0.0313024	0.0313024	0.137291	Dmel_CG18104/Dmel_CG42708/Dmel_CG4434/Dmel_CG6713	4
dme00910	Nitrogen metabolism	4/225	18/3262	0.0313024	0.0313024	0.137291	Dmel_CG3940/Dmel_CG4434/Dmel_CG6906/Dmel_CG9235	4
dme00982	Drug metabolism - cytochrome P450	9/225	67/3262	0.0384687	0.0384687	0.159842	Dmel_CG10045/Dmel_CG12242/Dmel_CG17323/Dmel_CG17324/Dmel_CG17522/Dmel_CG17639/Dmel_CG5164/Dmel_CG6644/Dmel_CG6649	9
dme02010	ABC transporters	6/225	38/3262	0.0432861	0.0432861	0.17023	Dmel_CG17646/Dmel_CG2969/Dmel_CG31689/Dmel_CG3327/Dmel_CG3879/Dmel_CG6214	6
