# Supplementary material for: Polycomb regulates circadian rhythms in Drosophila in clock neurons
Source: Life Sci Alliance. 2023 Nov 1;7(1):e202302140. doi: 10.26508/lsa.202302140 (PMC10620068; doi:10.26508/lsa.202302140)
Supplement: Supplementary file 6 [file LSA-2023-02140_TableS6.xlsx]

## Sheet: Table S6
Primers used in this study
Primers	Sequence (5’-3’)
qPCR-rp49 F	GACAGTATCTGATGCCCAACA
qPCR-rp49 R	CTTCTTGGAGGAGACGCCGT
qPCR-per F	GTACCCGCATCCTTCGCTTT
qPCR-per R	CCCGGCACCTTCTTCGTCAT
qRCR-Tim F	ATGGACTGGTTACTAGCAAC
qRCR-Tim R	AGGTGCGCAGTGTTTGGTCC
TaDa PCR-iab-7 F	AGGAAGAGAGCGGAAAGTGCA
TaDa PCR-iab-7 R	CGGTCGCTCTTAGCCAATACTCTT
TaDa PCR-Per P1 F	TGCGTCAAAGTTCACCCACAT
TaDa PCR-Per P1 R	GCTTCCAACCGACTGCTCAAT
TaDa PCR-Per P2 F	CTGAAGAGCCTGGAATGGGG
TaDa PCR-Per P2 R	TTCGGCAAGGAGTTCGGTTT
TaDa PCR-Per P3 F	CCGCAACAGATTTCGTGATT
TaDa PCR-Per P3 R	CTTCGAGGAGATTCCGTGAC
TaDa PCR-Per P4 F	GGGCAAGCTGGAGAACCTAA
TaDa PCR-Per P4 R	CTCGCATGATTGAGCACATC
TaDa PCR-Per P5 F	CGCTATCCGTCACCATTGTCC
TaDa PCR-Per P5 R	ACCTGCCTCCCAGGTCTTGTC
TaDa PCR-tim P1 F	TACGGGTGGTCGGCTTTTC
TaDa PCR-tim P1 R	GACATCCGGGCTGATTGTG
TaDa PCR-tim P2 F	TTTGCCAATCCAGCCCACT
TaDa PCR-tim P2 R	CCCATTTACCACCCGTTGC
TaDa PCR-tim P3 F	CATCTGAACGAGGACGACAAA
TaDa PCR-tim P3 R	ATGAATGCTGGGATTGAAACG
TaDa PCR-tim P4 F	GTCAATGACTGCATCTTCACCA
TaDa PCR-tim P4 R	GTTCATAGTCCGCTTCCCAAAT
TaDa PCR-tim P5 F	CCCTGTTGGAATACGATGACC
TaDa PCR-tim P5 R	GGCGCACTCCTTAATCTCAAT
TaDa and ChIP PCR-Prosbeta2 P1 F	ATTGGTGTTTTATTTGCTTTCAG
TaDa and ChIP PCR-Prosbeta2 P1 R	GATTGTGGTTCCCGTCTTG
TaDa and ChIP PCR-Prosbeta2 P2 F	ATCTCCCAATACCTAACGAAAA
TaDa and ChIP PCR-Prosbeta2 P2 R	TCCGTAGTCATCTCAGTGTCCG
TaDa and ChIP PCR-Prosbeta2 P3 F	GACCCCACATCTATTCCATTCA
TaDa and ChIP PCR-Prosbeta2 P3 R	ACACTGCCCTTGCGGATAACAC
TaDa and ChIP PCR-mthl10 P1 F	GTGATTTTGCCGGTATCTGG
TaDa and ChIP PCR-mthl10 P1 R	TTCGAAACGCACTTGCTATG
TaDa and ChIP PCR-mthl10 P2 F	GCCTTGAGCCACAGACTCTTC
TaDa and ChIP PCR-mthl10 P2 R	TGGGTTTTAGGTTCGACTTGC
TaDa and ChIP PCR-mthl10 P3 F	TACCCATCAATGCCAGTGTTT
TaDa and ChIP PCR-mthl10 P3 R	CTGTTGTTGTTTTGTTGTCCC
TaDa and ChIP PCR-Vnd P1 F	ATGTATTGGCGTTTGAAGGATC
TaDa and ChIP PCR-Vnd P1 R	GTACAAGGAGTGTCGCTGTTCG
TaDa and ChIP PCR-Vnd P2 F	TTTCTTATCGCCCTCGTTCCTC
TaDa and ChIP PCR-Vnd P2 R	GATTGTGACCGGCATTTAGCAC
TaDa and ChIP PCR-Vnd P3 F	AAGACACCCCGAGCATACGAC
TaDa and ChIP PCR-Vnd P3 R	GAGGCATCAAGAACTCAACACGA
TaDa and ChIP PCR-zfh2 P1 F	AACAGCAAGGAGAAATCGAA
TaDa and ChIP PCR-zfh2 P1 R	GAGGTCCTTATGAAAAGTTGAA
TaDa and ChIP PCR-zfh2 P2 F	TCCGATTCGTTTCGACATA
TaDa and ChIP PCR-zfh2 P2 R	GCTATTAAAGCATTAACTTTTCC
TaDa and ChIP PCR-zfh2 P3 F	GTCCCTTGTGCTTTGAGTCTTG
TaDa and ChIP PCR-zfh2 P3 R	CTCTGCTCGGCATTGTTATTTT
